# Supplementary material for: Integration of transcriptome and proteome profiles in glioblastoma: looking for the missing link
Source: BMC Mol Biol. 2018 Nov 21;19:13. doi: 10.1186/s12867-018-0115-6 (PMC6249855; doi:10.1186/s12867-018-0115-6)
Supplement: Supplementary file 2 — Additional file 2: Table S1. Differentially expressed probes between TZ and PBZ pooled samples transcriptomic analysis. [file 12867_2018_115_MOESM2_ESM.xlsx]

## Sheet: DifARNZTZMN
	GeneName	Fdr1	Fdr2	pUpZT/ZMN	pDownZT/ZMN	RPs.class1...class2	RPs.class1...class.2	RPrank.class1...class2	RPrank.class1...class.2	Fold Change
A_23_P140858	A2BP1	1.00284	0	0.999999	0	39142.6	54.7319	40884	11	3.96071
A_23_P207507	ABCC3	0.000555556	1.09806	4.87805e-07	0.947147	286.607	26934.5	36	35365	0.418172
A_24_P355626	ABCG4	1.00453	0.000851064	0.999999	5.85366e-06	38701.1	633.892	40815	282	2.12977
A_23_P255672	ABLIM2	1.00729	7.14286e-05	0.999992	2.43902e-07	38091.4	341.823	40703	140	2.52521
A_23_P397455	ACVR1C	1.02998	0.0016095	0.99873	1.4878e-05	34001	803.266	39756	379	2.09552
A_23_P207345	ADAM11	1.00921	7.75194e-05	0.999976	2.43902e-07	37520.2	324.941	40625	129	2.51749
A_23_P127948	ADM	0	1.00005	0	1	168.285	39672.6	13	40998	0.387268
A_23_P33326	ADRA1B	1.00115	0.000194175	1	9.7561e-07	39886.3	472.046	40953	206	2.23356
A_24_P810104	AF052141	1.00817	0.000833333	0.999986	5.85366e-06	37784.5	645.003	40667	288	2.15298
A_32_P226200	AF086092	1.0186	0	0.999764	0	35705.4	261.404	40242	98	2.70729
A_32_P104063	AF275804	0	1.09033	0	0.958185	223.507	27601.2	21	36031	0.396748
A_23_P257231	AGXT2L1	1.06313	0	0.964073	0	28019.8	226.201	37180	81	2.87637
A_23_P258194	AIFL	1.04606	0.000195122	0.992332	9.7561e-07	31366.8	471.071	38894	205	2.38733
A_24_P935330	AJ002788	1.00613	8.19672e-05	0.999997	2.43902e-07	38398	311.041	40750	122	2.57351
A_32_P72351	AK026140	0	1.1013	0	0.941635	139.437	26636.9	9	35056	0.351844
A_32_P154021	AK054939	1.00323	0	0.999999	0	39049.5	142.566	40868	43	3.08854
A_32_P74964	AK055101	1.00564	0.000821429	0.999998	5.60976e-06	38498.6	628.834	40770	280	2.12102
A_32_P115382	AK055386	1.00704	0.000203046	0.999992	9.7561e-07	38121.6	459.881	40713	197	2.3706
A_24_P525749	AK091547	1.01789	0.00021164	0.999794	9.7561e-07	35835.5	438.618	40271	189	2.25129
A_32_P123143	AK094523	1.00188	0	1	0	39596.1	104.271	40923	29	3.37133
A_24_P275199	AK123157	1.00342	0.00010989	0.999999	4.87805e-07	39005.5	422.577	40860	182	2.37746
A_32_P169114	AK124698	1.00059	0	1	0	40141.8	87.0882	40976	19	3.60459
A_32_P175935	AK125162	1.01531	0.000186047	0.999879	9.7561e-07	36296.9	481.514	40377	215	2.3241
A_32_P19966	AK126976	1.00276	0.000606061	0.999999	3.90244e-06	39173.5	591.309	40887	264	2.19155
A_32_P61693	AK131287	1.03098	0	0.998538	0	33838.7	281.612	39710	109	2.55853
A_23_P3295	AL110257	1.00579	0.000225225	0.999998	1.21951e-06	38473.7	502.363	40764	222	2.34121
A_32_P203688	AL355687	1.01049	0.000827586	0.999966	5.85366e-06	37262.9	647.947	40573	290	2.06416
A_32_P51005	AL834342	1.00687	0	0.999993	0	38167.8	235.523	40720	85	2.79003
A_23_P60079	ANGPT2	0.000465116	1.08603	4.87805e-07	0.962405	315.179	27887.7	43	36333	0.449283
A_23_P304110	ANKRD43	1.00377	0	0.999999	0	38931.6	206.655	40846	69	2.92267
A_23_P146644	ANXA2	0.000416667	1.08848	4.87805e-07	0.960122	350.01	27729.6	48	36165	0.437259
A_32_P94798	ANXA2	0.000384615	1.09196	4.87805e-07	0.955626	382.076	27438	52	35881	0.445307
A_24_P204244	ANXA2P1	0.000555556	1.09783	9.7561e-07	0.947746	426.977	26968.5	72	35395	0.462214
A_23_P19894	AQP1	0.0004	1.13153	4.87805e-07	0.669395	355.628	19160.8	50	24255	0.468804
A_23_P372834	AQP1	0.000408163	1.12932	4.87805e-07	0.704423	351.155	19842.8	49	25574	0.465056
A_24_P215882	ARHGDIG	1.01676	0.000193237	0.999842	9.7561e-07	36057.4	472.452	40318	207	2.25839
A_23_P417891	ARHGEF7	1.0282	0.000228311	0.998986	1.21951e-06	34257.2	498.995	39835	219	2.25982
A_23_P52017	ASPM	0.000674157	1.00925	1.46341e-06	0.999206	472.809	34649.6	89	40592	0.487002
A_23_P22723	ATP2B3	1.0143	0	0.999906	0	36499.1	221.53	40418	78	2.84948
A_23_P337642	ATP2B3	1.00549	6.89655e-05	0.999998	2.43902e-07	38538.7	345.978	40776	145	2.49496
A_23_P500410	ATP6V1G2	1.01261	0.000833333	0.999938	6.09756e-06	36807.7	668.39	40487	300	2.09831
A_32_P224047	ATRNL1	1.00633	0.000863787	0.999996	6.34146e-06	38326.2	668.968	40742	301	2.12488
A_23_P406227	AY203928	1.0146	0.000125	0.999896	4.87805e-07	36415	385.517	40406	160	2.39838
A_32_P306768	BC027847	1.00227	0.00114035	1	9.5122e-06	39354.8	724.948	40907	342	2.01622
A_32_P178758	BC031936	1.00037	7.69231e-05	1	2.43902e-07	40305.2	325.752	40985	130	2.37418
A_32_P323	BC037323	1.01724	0.00101266	0.999824	7.80488e-06	35972.7	695.533	40298	316	2.07369
A_32_P154941	BC037528	1.05028	0.0017734	0.988903	1.7561e-05	30677	850.459	38604	406	2.02497
A_32_P47538	BC037919	1.01516	8.47458e-05	0.99988	2.43902e-07	36308.2	303.529	40383	118	2.48615
A_32_P10083	BC040293	1.00191	7.19424e-05	1	2.43902e-07	39583.8	338.559	40922	139	2.40672
A_32_P59516	BC041979	1.01867	0.00120112	0.999761	1.04878e-05	35694.9	762.613	40239	358	2.08116
A_24_P838797	BC042064	1.0036	0.000842105	0.999999	5.85366e-06	38980.6	641.107	40853	285	2.05801
A_24_P20996	BC043173	1.01125	0.000819113	0.999955	5.85366e-06	37078.7	653.381	40542	293	2.09439
A_23_P118815	BIRC5	0	1.04566	0	0.990141	101.421	30932.9	3	38823	0.345778
A_23_P96249	BRUNOL4	1.00795	0	0.999988	0	37881	289.547	40676	111	2.64409
A_23_P29735	BSN	1.00781	0	0.999989	0	37941	191.284	40682	63	2.87607
A_32_P42224	BX097190	1.00926	0	0.999976	0	37505.2	265.816	40623	100	2.80868
A_32_P45844	BX110856	1.002	0	1	0	39540	159.845	40918	51	3.09121
A_32_P49959	BX111592	1.03279	0.000121212	0.998176	4.87805e-07	33563.7	394.613	39626	165	2.37373
A_23_P152559	BZRAP1	1.01182	0.000119048	0.999949	4.87805e-07	36961.5	401.459	40519	168	2.43937
A_23_P161439	C10orf116	1.02358	0.000329218	0.999512	1.95122e-06	35046.7	543.969	40036	243	2.26172
A_23_P88678	C15orf27	1.0034	0.00119777	0.999999	1.04878e-05	39007.6	767.349	40861	359	2.05746
A_23_P160433	C1orf115	1.00643	0.00107034	0.999995	8.53659e-06	38295.9	710.422	40738	327	2.06783
A_24_P522998	C1orf173	1.00195	0.00116147	1	1e-05	39549.1	740.5	40920	353	2.04463
A_23_P52597	C1QTNF4	1.00744	0	0.999991	0	38047.8	295.3	40697	112	2.64457
A_23_P79803	C20orf102	1.00098	0.000208333	1	9.7561e-07	39982.7	444.44	40960	192	2.17563
A_32_P16918	C21orf62	0.0005	1.13045	7.31707e-07	0.682627	400.997	19415.5	60	24758	0.485092
A_23_P217009	C9orf24	1.19318	8.77193e-05	0.523892	2.43902e-07	16551.7	297.298	18002	114	2.39344
A_23_P207461	CA10	1.05656	0.000507813	0.979892	3.17073e-06	29430.5	574.142	38025	256	2.05242
A_23_P78782	CA11	1.00712	0	0.999992	0	38117.7	181.879	40710	58	2.92728
A_23_P372234	CA12	0.000657895	1.11784	1.21951e-06	0.869189	438.017	23797	76	31880	0.451989
A_23_P157793	CA9	0.000392157	1.0648	4.87805e-07	0.979669	376.225	29413.6	51	37722	0.425368
A_23_P411761	CABP1	1.01543	0	0.999875	0	36267.7	188.624	40372	60	2.96689
A_23_P147166	CACNA2D3	1.00389	0.000212766	0.999999	9.7561e-07	38865.6	438.4	40841	188	2.37523
A_23_P97402	CAMK1G	1.00456	0	0.999998	0	38697	224.606	40814	80	2.76318
A_24_P380311	CAMK2A	1.00574	0	0.999998	0	38486.2	255.709	40766	94	2.67131
A_23_P42882	CAMK2B	1.00252	0.00020202	1	9.7561e-07	39256.1	461.395	40897	198	2.34267
A_23_P29680	CAMKV	1.00372	0	0.999999	0	38964.7	158.883	40848	50	3.00208
A_23_P167493	CART	1.00032	0	1	0	40357.6	222.469	40987	79	2.57415
A_24_P374759	CAST1	1.02368	0.00019802	0.999509	9.7561e-07	35037.5	467.164	40032	202	2.3439
A_24_P205045	CAST1	1.00161	0.00108359	1	8.53659e-06	39676.6	708.089	40934	323	2.05339
A_23_P500741	CBFA2T3	1.00183	0.00025641	1	1.46341e-06	39604.4	533.155	40925	234	2.21407
A_23_P15889	CBLN2	1.00137	0	1	0	39813.9	189.232	40944	62	2.81262
A_23_P425681	CCK	1.00271	0	1	0	39196.5	34.0631	40889	5	4.42848
A_23_P162010	CCKBR	1.00186	0	1	0	39601.7	131.103	40924	38	3.09125
A_23_P89431	CCL2	0.000721649	1.12658	1.70732e-06	0.753737	493.987	20865.2	97	27431	0.484212
A_23_P65757	CCNB2	0.0005	1.00987	4.87805e-07	0.999131	302.652	34553	40	40564	0.432764
A_23_P33723	CD163	0.000461538	1.11153	7.31707e-07	0.910125	412.838	25221.2	65	33571	0.460773
A_23_P24870	CD44	0.000714286	1.12967	1.46341e-06	0.703869	455.265	19831.6	84	25546	0.462847
A_32_P69136	CD521096	0.00106195	1.04203	2.92683e-06	0.991502	555.155	31212.1	113	39012	0.493091
A_24_P70993	CD99	0.00076087	1.07079	1.70732e-06	0.976224	484.235	29048.7	92	37379	0.480091
A_23_P217510	CD99	0.00125	1.07	3.65854e-06	0.976882	579.038	29114.6	120	37432	0.498209
A_23_P74349	CDCA1	0.000849057	1.00183	2.19512e-06	0.999922	536.159	36845.1	106	40922	0.497875
A_23_P385861	CDCA2	0.00047619	1.04237	7.31707e-07	0.991346	406.207	31178.7	63	38993	0.469964
A_23_P251421	CDCA7	0.000588235	1.10048	9.7561e-07	0.94319	420.639	26721.8	68	35140	0.472879
A_23_P84118	CDH18	1.00176	0	1	0	39625.1	54.8542	40928	12	3.95294
A_23_P40184	CDH22	1.001	0.000833333	1	5.60976e-06	39978.5	624.916	40959	276	2.04064
A_24_P282343	CDKL5	1.00478	0.00108696	0.999998	8.53659e-06	38647.1	707.807	40805	322	2.07859
A_32_P61298	CDR1	1.06723	0.000255319	0.953893	1.46341e-06	27334.5	533.399	36646	235	2.37894
A_23_P401	CENPF	0.000526316	1.02653	4.87805e-07	0.995858	295.129	32441.3	38	39775	0.429934
A_32_P27046	CHGA	1.00734	0	0.999992	0	38074.8	217.69	40701	76	2.91057
A_23_P382584	CHGB	1.00871	0.000186916	0.99998	9.7561e-07	37610.8	480.354	40645	214	2.20524
A_23_P137665	CHI3L1	0.000454545	1.16859	7.31707e-07	0.511272	413.249	16345.8	66	17938	0.44895
A_24_P274111	CHI3L1	0.000679612	1.18191	1.70732e-06	0.477923	510.578	15777.5	103	16579	0.476402
A_23_P12082	CHI3L2	0	1.03641	0	0.993414	168.513	31666.7	14	39299	0.370008
A_23_P79482	CHN1	1.00242	0.000218341	1	1.21951e-06	39292.6	517.644	40901	229	2.27321
A_23_P163227	CKMT1B	1.01241	0	0.99994	0	36840.4	212.733	40495	73	2.83043
A_23_P163235	CKMT1B	1.00112	0	1	0	39897.3	217.482	40954	75	2.73385
A_23_P252671	CLTB	1.00397	7.87402e-05	0.999999	2.43902e-07	38835.2	324.413	40838	127	2.52911
A_23_P84399	CNTNAP2	1.09815	0.000118343	0.906137	4.87805e-07	25054.1	402.056	33831	169	2.39842
A_23_P207520	COL1A1	0	1.08886	0	0.959951	234.777	27717.7	24	36146	0.390404
A_24_P277934	COL1A2	0	1.03333	0	0.994219	246.352	31895.6	25	39448	0.396872
A_23_P142533	COL3A1	0	1.11447	0	0.892123	183.935	24553.8	16	32820	0.380903
A_23_P65240	COL4A1	0.000540541	1.05446	4.87805e-07	0.985635	292.622	30171.9	37	38324	0.438225
A_23_P205031	COL4A2	0	1.09476	0	0.952443	247.584	27242.2	27	35670	0.425648
A_23_P107322	CORO6	1.01976	0.000163043	0.999718	7.31707e-07	35561	428.307	40194	184	2.40819
A_24_P51909	CPLX1	1.01034	0	0.999968	0	37301.6	239.388	40579	86	2.70735
A_24_P391868	CPLX2	1.0097	0	0.999973	0	37394.6	172.434	40605	55	3.09523
A_23_P151595	CPNE6	1.00015	0	1	0	40472.7	92.9798	40994	24	3.5276
A_23_P151598	CPNE6	1.00066	0.000503876	1	3.17073e-06	40122.7	579.385	40973	258	2.12827
A_23_P346086	CR589996	1.01683	0.000860927	0.999839	6.34146e-06	36043.8	668.981	40315	302	2.0938
A_23_P394986	CREG2	1.00039	0	1	0	40282.6	242.709	40984	89	2.73752
A_23_P31755	CRH	1.00524	0.000205128	0.999998	9.7561e-07	38571.6	454.486	40786	195	2.17108
A_23_P56197	CRLF1	1.01991	8e-05	0.999712	2.43902e-07	35539.5	316.487	40188	125	2.62547
A_23_P77731	CRYM	1.00303	0	0.999999	0	39084.1	152.717	40876	49	3.02253
A_23_P2543	CUTL2	1.00029	0	1	0	40368.7	215.545	40988	74	2.86778
A_32_P464135	DACH2	1.00267	0.000824742	1	5.85366e-06	39201.6	648.818	40891	291	2.0418
A_23_P2317	DDN	1.00542	0	0.999998	0	38542.2	271.895	40779	106	2.63235
A_24_P191781	DKFZP564O0823	1.01022	0.000824373	0.999969	5.60976e-06	37323.5	628.381	40584	279	2.10518
A_23_P305581	DKFZp761H2121	1.00173	0.000362903	1	2.19512e-06	39630.5	550.565	40929	248	2.206
A_32_P229618	DLG2	1.02549	0.00070632	0.999324	4.63415e-06	34711.5	606.848	39954	269	2.19629
A_23_P88331	DLG7	0.000917431	1.01844	2.43902e-06	0.997751	543.119	33338.6	109	40167	0.492758
A_23_P320261	DMKN	1.05646	0.00119444	0.980138	1.04878e-05	29458.3	768.975	38038	360	2.08532
A_23_P135273	DNM1	1.00147	8.26446e-05	1	2.43902e-07	39749.5	308.841	40940	121	2.53621
A_23_P352484	DOK6	1.00768	0	0.99999	0	37974.1	167.815	40687	54	2.95778
A_23_P86561	DRD1IP	1.00054	0	1	0	40169.9	94.7801	40978	26	3.42749
A_32_P156851	DSCR1L1	1.00027	6.75676e-05	1	2.43902e-07	40388.1	357.146	40989	148	2.43839
A_23_P93737	DYNC1I1	1.02294	0.00108108	0.999558	8.78049e-06	35144.3	715.706	40063	333	2.07292
A_24_P221414	DYNC1I1	1.02056	0.00141304	0.999674	1.26829e-05	35430.3	784.256	40161	368	2.01793
A_23_P408955	E2F2	0.000571429	1.00526	9.7561e-07	0.999642	423.781	35493.5	70	40771	0.473134
A_24_P33989	EFCBP1	1.01697	0.00011236	0.999831	4.87805e-07	36013.4	417.065	40309	178	2.42389
A_23_P380318	EGR4	1.00291	0.000126582	0.999999	4.87805e-07	39118.4	381.194	40881	158	2.29615
A_23_P44264	EMX2	1.05399	0.000401606	0.984248	2.43902e-06	29963.1	553.484	38287	249	2.33835
A_24_P892472	EMX2OS	1.05195	7.0922e-05	0.986576	2.43902e-07	30302	341.873	38452	141	2.66764
A_24_P69095	ENC1	1.00122	0.000334728	1	1.95122e-06	39863.5	538.469	40950	239	2.08806
A_23_P219117	EPB49	1.0024	0.000220264	1	1.21951e-06	39307.9	515.386	40902	227	2.23235
A_23_P145935	EPHB6	1.00702	0	0.999992	0	38126.7	269.716	40714	103	2.72334
A_23_P259641	EZH2	0.00046875	1.00537	7.31707e-07	0.99963	407.823	35459.2	64	40766	0.46893
A_23_P213562	F2R	0.000675676	1.10853	1.21951e-06	0.923677	432.058	25781.4	74	34163	0.481394
A_24_P297551	FAM19A2	1.00171	6.62252e-05	1	2.43902e-07	39634.5	372.197	40930	151	2.46023
A_23_P49878	FAM64A	0	1.00309	0	0.99984	133.55	36215.6	7	40867	0.366031
A_23_P423482	FAM81A	1.01811	0.00103774	0.999784	8.04878e-06	35790.2	700.889	40262	318	2.16542
A_23_P337934	FBLIM1	0.000729167	1.111	1.70732e-06	0.913373	493.889	25348.8	96	33707	0.481942
A_23_P406385	FBXL16	1.01687	0.000131579	0.999834	4.87805e-07	36022.1	373.724	40313	152	2.45226
A_23_P45999	FBXO2	1.01002	7.04225e-05	0.99997	2.43902e-07	37357.7	342.24	40592	142	2.62424
A_23_P349676	FBXO41	1.01189	0.00101911	0.999948	7.80488e-06	36952	693.248	40516	314	2.05258
A_23_P21495	FCGBP	0.000357143	1.12494	4.87805e-07	0.781341	385.673	21483.3	56	28477	0.444339
A_24_P339429	FLJ14167	1.00938	0.00029661	0.999975	1.70732e-06	37461.8	534.983	40618	236	2.2309
A_32_P88262	FLJ37228	1.02776	0.00156915	0.999053	1.43902e-05	34336.4	801.492	39855	376	2.01663
A_24_P163009	FLJ38359	1.00776	0	0.99999	0	37960.5	37.9458	40684	6	4.31995
A_24_P119745	FN1	0.000425532	1.04968	4.87805e-07	0.988365	346.224	30606.4	47	38605	0.445173
A_24_P85539	FN1	0.000740741	1.06337	1.46341e-06	0.980894	448.735	29551.9	81	37820	0.473464
A_23_P86710	FRMPD2	1.00672	0.0004	0.999993	2.43902e-06	38203	558.152	40726	250	2.08118
A_24_P251734	FSTL5	1.00719	0.00104101	0.999992	8.04878e-06	38105.9	700.71	40707	317	2.05482
A_23_P108216	FXYD1	1.03927	0.00182692	0.996427	1.85366e-05	32618.8	873.817	39310	416	2.03925
A_23_P112275	GABBR2	1.00431	0.000641509	0.999999	4.14634e-06	38763.1	596.054	40824	265	2.07144
A_23_P125067	GABRA1	1.00839	0	0.999982	0	37708.3	245.787	40658	91	2.76329
A_24_P226267	GABRA1	1.00259	0	1	0	39222.4	251.612	40894	92	2.74367
A_23_P212869	GABRA2	1.02005	0.000858086	0.999701	6.34146e-06	35507.8	670.608	40182	303	2.09637
A_23_P309720	GABRD	1.00017	0	1	0	40469.3	191.745	40993	65	2.8635
A_32_P89899	GABRG1	1.05729	0	0.978249	0	29255.9	208.064	37935	70	2.96013
A_32_P25514	GABRG2	1.0052	0	0.999998	0	38576.2	97.6381	40788	28	3.35601
A_23_P213920	GABRG2	1.00081	0	1	0	40072	270.297	40967	105	2.65316
A_23_P75008	GAD2	1.00093	0	1	0	39997.3	94.8619	40962	27	3.38007
A_23_P252462	GALNT9	1.00485	0.000210526	0.999998	9.7561e-07	38636	439.517	40802	190	2.31171
A_23_P429601	GALNTL5	1.01775	0.00010929	0.9998	4.87805e-07	35863.1	424.726	40277	183	2.31245
A_24_P393571	GDA	1.00296	0	0.999999	0	39103.7	93.7518	40879	25	3.4857
A_23_P122662	GFOD1	1.00758	0.0013624	0.99999	1.21951e-05	37997.3	782.581	40691	367	2.00466
A_24_P96505	GFRA2	1.00151	0.00106383	1	8.53659e-06	39724.5	711.191	40938	329	2.06125
A_23_P204941	GJB2	0.000625	1.00041	4.87805e-07	0.999998	279.008	38375.6	32	40983	0.445305
A_23_P204947	GJB2	0.000731707	1.00262	1.46341e-06	0.99988	451.03	36452.5	82	40888	0.491421
A_23_P39766	GLS	1.02194	0.000215054	0.999605	9.7561e-07	35243.9	437.09	40104	186	2.23906
A_24_P326739	GLS2	1.01379	0.000634328	0.999916	4.14634e-06	36578.9	604.02	40439	268	2.14521
A_32_P19294	GLT1D1	1.00591	0	0.999997	0	38453.9	140.653	40759	41	3.08148
A_23_P139192	GNG3	1.00117	0	1	0	39871.3	189.014	40952	61	2.86955
A_23_P415541	GPR26	1.00441	7.40741e-05	0.999999	2.43902e-07	38735.9	329.336	40820	135	2.58353
A_24_P40626	GREM2	1.01113	8.62069e-05	0.999957	2.43902e-07	37105	298.368	40547	116	2.5812
A_23_P84670	GRIN1	1.00621	0	0.999997	0	38366.9	117.945	40747	33	3.38299
A_23_P96072	GRIN1	1.00387	0	0.999999	0	38871.5	134.009	40842	40	3.27247
A_23_P49546	GRIN2C	1.10594	0.000336134	0.897136	1.95122e-06	24720.7	537.531	33259	238	2.26828
A_23_P30976	GRM1	1.00401	0.000816327	0.999999	5.85366e-06	38817.7	655.702	40836	294	2.1065
A_23_P76774	GSC	0.000571429	1.08353	4.87805e-07	0.965242	282.431	28096.1	35	36524	0.413396
A_23_P97606	GSTM5	1.10171	0.00165375	0.901545	1.56098e-05	24881.7	816.623	33551	387	2.03607
A_24_P52697	H19	0	1.02112	0	0.997211	72.1984	33037.3	2	40040	0.293971
A_23_P155815	HCAP-G	0	1.02561	0	0.996065	216.324	32521.6	19	39819	0.408065
A_23_P20022	HIG2	0.000363636	1.01135	4.87805e-07	0.998962	384.458	34351.1	55	40498	0.453567
A_23_P356585	HLF	1.01091	6.99301e-05	0.999962	2.43902e-07	37171.8	344.772	40556	143	2.57416
A_23_P120883	HMOX1	0.000649351	1.02875	1.21951e-06	0.995324	438.054	32243.9	77	39668	0.465745
A_23_P319005	HMP19	1.00955	0.000903226	0.999974	6.82927e-06	37425.8	683.33	40611	310	2.03662
A_23_P253982	HOXA4	0	1.00058	0	0.99999	247.469	37983.3	26	40976	0.411156
A_23_P93772	HOXA5	0.00057971	1.00015	9.7561e-07	1	423.709	39515	69	40994	0.484789
A_23_P70968	HOXA7	0	1.01944	0	0.997585	104.539	33233.8	4	40121	0.342966
A_23_P25150	HOXC9	0.000632911	1.0078	1.21951e-06	0.999341	440.224	34869.5	79	40656	0.454049
A_23_P118158	HS3ST2	1.02622	0.000900322	0.999264	6.82927e-06	34619.8	684.906	39923	311	2.06894
A_23_P9711	HS3ST4	1.05177	6.66667e-05	0.987351	2.43902e-07	30421.2	369.878	38489	150	2.52273
A_23_P422911	HS6ST3	1.00005	0	1	0	40638.2	145.503	40998	45	2.97166
A_23_P114903	HSPA6	0.00171429	1.0466	5.85366e-06	0.989752	642.375	30857	140	38773	0.496382
A_24_P355967	HTR2A	1.00222	0	1	0	39387	144.319	40909	44	3.17208
A_23_P42565	HTR5A	1.01342	0.00084507	0.999923	5.85366e-06	36633.9	637.852	40454	284	2.13079
A_23_P144549	IBSP	0.000736842	1.06104	1.70732e-06	0.982338	493.182	29727.3	95	37959	0.462652
A_23_P119143	ICAM5	1.00316	7.8125e-05	0.999999	2.43902e-07	39066.5	324.647	40871	128	2.4673
A_24_P254079	ICAM5	1.00154	0.000217391	1	1.21951e-06	39712.9	517.983	40937	230	2.16869
A_23_P19987	IGF2BP3	0.0012	1.00689	3.65854e-06	0.999471	591.778	35098.4	125	40698	0.477909
A_23_P119943	IGFBP2	0	1.04185	0	0.991617	109.764	31235.6	5	39023	0.338548
A_23_P215634	IGFBP3	0	1.11958	0	0.859595	125.282	23508.7	6	31479	0.343342
A_23_P383009	IGFBP5	0.000641026	1.00807	1.21951e-06	0.99932	439.455	34834.4	78	40644	0.470529
A_23_P154115	IGFBP5	0.000689655	1.003	1.46341e-06	0.999844	460.425	36232.6	87	40871	0.474722
A_23_P35444	INA	1.02296	0.000111111	0.999552	4.87805e-07	35132.7	418.064	40062	180	2.39656
A_23_P65918	ITPKA	1.00913	0.00102236	0.999977	7.80488e-06	37544.3	690.814	40628	313	2.01025
A_23_P144274	JAKMIP1	1.01806	0.000839161	0.999785	5.85366e-06	35797.4	641.822	40264	286	2.18315
A_24_P150791	JPH3	1.01925	0.00105422	0.999737	8.53659e-06	35619.8	715.078	40215	332	2.07945
A_23_P425925	KA21	1.01308	7.93651e-05	0.99993	2.43902e-07	36729.5	318.612	40468	126	2.53941
A_24_P328524	KALRN	1.00751	0	0.99999	0	38007.6	165.52	40694	53	3.0347
A_23_P501232	KCNAB2	1.00507	0.00118497	0.999998	1e-05	38592.3	731.878	40793	346	2.0272
A_24_P31627	KCNB1	1.00812	0.00152815	0.999986	1.39024e-05	37788.6	793.755	40669	373	2.08049
A_23_P203439	KCNC1	1.02421	0.000805369	0.999456	5.85366e-06	34940.8	663.942	40009	298	2.10009
A_24_P347319	KCNC2	1.00429	0	0.999999	0	38766.3	90.1518	40825	21	3.46476
A_23_P392575	KCNE4	0.00166667	1.03437	5.36585e-06	0.994058	628.425	31847.9	132	39402	0.498308
A_23_P87917	KCNH3	1.01239	0.00109375	0.99994	8.53659e-06	36843.7	705.856	40496	320	2.06973
A_24_P6125	KCNJ4	1.00078	0	1	0	40095	198.138	40968	67	2.79544
A_23_P126075	KCNK1	1.01955	8.13008e-05	0.999728	2.43902e-07	35593.1	312.163	40203	123	2.58369
A_23_P108883	KCNK12	1.00898	0.00119534	0.999977	1e-05	37557	727.844	40634	343	2.01246
A_32_P192692	KCNMA1	1.00237	0	1	0	39314	210.857	40903	72	2.81277
A_23_P351204	KCNQ2	0.000487805	1.13004	4.87805e-07	0.690512	308.285	19569.3	41	25053	0.467367
A_23_P321846	KCNS1	1.00007	0	1	0	40547.9	234.69	40997	83	2.65723
A_24_P409800	KCTD16	1.0033	0	0.999999	0	39040	252.44	40865	93	2.69608
A_23_P117852	KIAA0101	0.000925926	1.03102	2.43902e-06	0.994807	538.318	32072.3	108	39560	0.49354
A_24_P166397	KIAA0319	1.02087	0.00176039	0.99966	1.7561e-05	35381.7	858.028	40148	409	2.03555
A_23_P206310	KIAA0513	1.00532	0.000215517	0.999998	1.21951e-06	38562.1	527.7	40783	232	2.19838
A_23_P26854	KIAA0672	1.01303	0	0.999931	0	36732.7	191.697	40470	64	2.95456
A_23_P319232	KIAA1045	1.00374	8.06452e-05	0.999999	2.43902e-07	38940.7	313.808	40847	124	2.63308
A_23_P425332	KIAA1622	1.00095	0.000365854	1	2.19512e-06	39983.6	548.613	40961	246	2.12918
A_32_P37867	KIAA1644	1.01059	0.000206186	0.999965	9.7561e-07	37239.8	452.311	40569	194	2.25254
A_23_P391479	KIAA1853	1.01199	0.000190476	0.999948	9.7561e-07	36942.8	475.718	40512	210	2.31343
A_24_P93948	KIF5A	1.02889	0.000114286	0.998873	4.87805e-07	34138.8	415.383	39804	175	2.48011
A_23_P218025	KIF5A	1.02862	0.00011976	0.99892	4.87805e-07	34189.1	398.779	39816	167	2.41156
A_23_P133956	KIFC1	0.000693069	1.00351	1.70732e-06	0.999792	502.097	35992.5	101	40848	0.491865
A_24_P62800	KLHDC8A	0.000483871	1.00197	7.31707e-07	0.999913	402.709	36747.1	62	40916	0.47452
A_23_P414312	KNDC1	1.00598	0	0.999997	0	38447.3	265.948	40756	101	2.70251
A_23_P50108	KNTC2	0	1.01384	0	0.99858	192.066	33962.2	17	40383	0.392145
A_23_P41528	KSP37	0.00075	1.03195	1.46341e-06	0.994495	446.449	31976.6	80	39512	0.422779
A_24_P706340	L10374	1.01869	0.00109792	0.99976	9.02439e-06	35692.6	719.984	40238	337	2.02126
A_23_P127267	LGI1	1.02583	0.000701107	0.999309	4.63415e-06	34685.8	613.178	39940	271	2.23614
A_23_P32175	LHX6	1.00529	0.000509804	0.999998	3.17073e-06	38562.4	570.29	40784	255	2.19619
A_32_P81674	LOC157627	1.02747	0.000120482	0.999099	4.87805e-07	34389.3	398.258	39868	166	2.3428
A_23_P157027	LOC285878	1.00105	0.000854093	1	5.85366e-06	39956.9	633.862	40957	281	2.10449
A_32_P86578	LOC389023	1.0021	0	1	0	39488.5	232.378	40914	82	2.76254
A_32_P201261	LOC399947	1.00076	0.000821918	1	5.85366e-06	40102	652.448	40969	292	2.02904
A_24_P857404	LOC92312	0.000377358	1.00019	4.87805e-07	1	382.923	39378.3	53	40992	0.465304
A_32_P96036	LOC92312	0.00047619	1.0001	4.87805e-07	1	308.918	39524.9	42	40996	0.443961
A_23_P111995	LOXL2	0.00104348	1.07242	2.92683e-06	0.975223	558.932	28949.3	115	37284	0.492589
A_23_P146233	LPL	0.000517241	1.02205	7.31707e-07	0.996925	393.164	32893.5	58	39992	0.475339
A_32_P82111	LRFN2	1.00085	0.00118156	1	1e-05	40036.5	732.8	40965	347	2.01215
A_23_P157926	LRRN6C	1.00301	0	0.999999	0	39092.8	242.329	40877	88	2.78387
A_23_P318616	LRTM2	1.00056	0	1	0	40161.8	276.247	40977	107	2.6053
A_23_P166848	LTF	0	0.749279	0	0.0887256	150.302	8034.07	11	4855	0.395077
A_23_P134914	LY6H	1.00083	0.000187793	1	9.7561e-07	40068.6	479.942	40966	213	2.24243
A_23_P60130	MAL2	1.00051	0	1	0	40175.1	90.8521	40979	22	3.51768
A_23_P101480	MAST1	1.03411	0.00130194	0.997942	1.14634e-05	33399.3	773.38	39566	361	2.047
A_23_P50678	MATK	1.00825	0.000368852	0.999985	2.19512e-06	37765.9	546.653	40664	244	2.22754
A_24_P463973	MEG3	1.03497	0.000909091	0.997709	6.82927e-06	33254.6	682.091	39524	308	2.05695
A_24_P737660	MEG3	1.03075	0.000438247	0.998597	2.68293e-06	33885.4	562.806	39721	251	2.18449
A_23_P156970	MEST	0.000357143	1.00029	2.43902e-07	0.999999	255.368	38658.4	28	40988	0.425344
A_24_P51115	MFSD4	1.00593	0.000511811	0.999997	3.17073e-06	38448.7	569.342	40758	254	2.20518
A_23_P365412	MFSD4	1.0046	0.00120787	0.999998	1.04878e-05	38684.7	751.163	40812	356	2.0411
A_24_P219474	MGAT5B	1.0067	0.00107784	0.999993	8.78049e-06	38216.4	716.209	40727	334	2.06527
A_23_P313550	MGC34725	1.01638	0.00102564	0.999849	7.80488e-06	36110.9	690.2	40333	312	2.08265
A_23_P24843	MICAL2	1.00552	0.00107362	0.999998	8.53659e-06	38519.8	709.598	40775	326	2.01958
A_23_P146855	MPPED1	1.01565	7.29927e-05	0.999869	2.43902e-07	36244.5	335.735	40363	137	2.49551
A_23_P73571	MUM1L1	1.02543	0.00106061	0.999347	8.53659e-06	34747.7	711.672	39957	330	2.03971
A_32_P91663	MYT1L	1.00257	0.00160526	1	1.4878e-05	39237.4	806.87	40895	380	2.00612
A_23_P398712	MYT1L	1.00073	0.000129032	1	4.87805e-07	40121.7	377.051	40970	155	2.417
A_23_P125705	NAP1L2	1.00311	0.00012987	0.999999	4.87805e-07	39069.3	374.771	40873	154	2.44983
A_23_P65278	NBEA	1.01447	0.00107692	0.9999	8.53659e-06	36453.2	709.03	40411	325	2.03963
A_23_P97736	NCDN	1.00046	0.000223214	1	1.21951e-06	40211.8	504.199	40981	224	2.22827
A_24_P264832	NEF3	1.0183	0	0.999769	0	35733.4	15.3241	40254	4	5.73202
A_23_P300600	NEFH	1.00896	0	0.999978	0	37565.8	217.723	40635	77	2.73925
A_23_P71492	NEFL	1.01337	0.000189573	0.999924	9.7561e-07	36644.5	476.798	40456	211	2.33507
A_24_P18137	NEFL	1.00556	0	0.999998	0	38515.9	234.891	40773	84	2.66298
A_23_P103672	NES	0.000606061	1.00588	4.87805e-07	0.999577	279.506	35342.2	33	40743	0.433625
A_23_P322562	NEURL	1.00972	0	0.999972	0	37392	198.741	40604	68	2.88493
A_32_P25295	NEUROD2	1.00943	0	0.999974	0	37441.1	149.008	40616	48	3.12568
A_23_P140375	NGB	1.00068	0.000579151	1	3.65854e-06	40122.4	584.343	40972	259	2.0872
A_23_P102364	NGEF	1.00012	0	1	0	40502.7	119.198	40995	34	3.25399
A_32_P69849	NGFRAP1L1	1.00517	0.000116959	0.999998	4.87805e-07	38579	403.151	40789	171	2.39283
A_23_P354908	NMNAT2	1.00071	0.000513834	1	3.17073e-06	40121.7	568.949	40971	253	2.18033
A_23_P47148	NOX4	0.000707071	1.01662	1.70732e-06	0.998099	495.971	33567	99	40253	0.497452
A_23_P169007	NPM2	1.00945	0	0.999974	0	37439.4	177.649	40615	56	3.00194
A_23_P124905	NPTX1	1.02681	0	0.999182	0	34497.7	257.425	39897	96	2.75165
A_24_P1949	NPTX1	1.0209	0.000827338	0.99966	5.60976e-06	35381.5	625.103	40147	278	2.13338
A_23_P116264	NRGN	1.00022	0	1	0	40398.1	120.351	40991	35	3.33691
A_32_P84373	NY-REN-7	1.00958	6.80272e-05	0.999973	2.43902e-07	37415.9	355.104	40610	147	2.41734
A_23_P161297	OGDHL	1.00603	7.46269e-05	0.999997	2.43902e-07	38427.1	329.276	40754	134	2.61454
A_23_P219161	OLFM1	1.00264	0.000222222	1	1.21951e-06	39213.6	505.548	40892	225	2.25787
A_23_P84230	OTP	0.000722892	1.00096	1.46341e-06	0.999963	451.051	37325.4	83	40959	0.492985
A_23_P132619	OXTR	0.000744681	1.0085	1.70732e-06	0.999279	488.367	34757.9	94	40625	0.492751
A_24_P149266	PACSIN1	1.00778	0	0.999989	0	37947.4	12.7301	40683	2	5.844
A_23_P258088	PACSIN1	1.00561	0	0.999998	0	38503.8	6.92692	40771	1	6.61758
A_24_P159227	PAK6	1.00049	0.000184332	1	9.7561e-07	40197.3	489.562	40980	217	2.18787
A_32_P62997	PBK	0	1.00817	0	0.999314	138.957	34824.1	8	40640	0.370515
A_23_P57709	PCOLCE2	0	1.12205	0	0.838853	227.933	22918.7	22	30652	0.411607
A_23_P79968	PCSK2	1.01384	0.000197044	0.999916	9.7561e-07	36575.1	467.308	40437	203	2.3006
A_23_P401106	PDE2A	1.0051	0	0.999998	0	38584.6	257.171	40792	95	2.65386
A_23_P87379	PDE2A	1.00382	0.000124224	0.999999	4.87805e-07	38921.2	385.581	40844	161	2.37589
A_23_P433229	PHYHIP	1.00002	0	1	0	40707.6	44.8047	40999	9	4.11019
A_23_P24104	PLAU	0.000588235	1.07567	4.87805e-07	0.97275	279.664	28717.5	34	37077	0.408368
A_32_P119033	PLCXD3	1.06589	0.00109145	0.956522	9.02439e-06	27500.9	720.448	36793	339	2.09367
A_23_P151506	PLEK2	0.000686275	1.01181	1.70732e-06	0.998925	508.453	34307.8	102	40478	0.49439
A_23_P22422	PNMA3	1.01019	0.000123457	0.999969	4.87805e-07	37324.8	386.415	40585	162	2.45467
A_23_P352950	PNMA5	1.00581	0.00083045	0.999998	5.85366e-06	38469.6	647.092	40763	289	2.10314
A_23_P100642	PNMT	1.0117	0.00109467	0.99995	9.02439e-06	36973.1	720.423	40524	338	2.09548
A_23_P352535	PPP1R16B	1.0457	0.0016962	0.992807	1.63415e-05	31477.9	825.344	38926	395	2.06394
A_23_P53417	PPP1R1A	1.13121	0.000836237	0.865292	5.85366e-06	23670.9	643.97	31362	287	2.225
A_23_P129835	PPP1R1B	1.02457	0.00106707	0.99943	8.53659e-06	34898.8	710.921	39994	328	2.10937
A_24_P3415	PPP2R2C	1.02298	0.00118644	0.999552	1.02439e-05	35131.9	746.796	40061	354	2.11471
A_23_P420281	PRKCB1	1.00736	0.000227273	0.999992	1.21951e-06	38073.1	499.652	40700	220	2.26657
A_23_P206585	PRKCB1	1.00714	0.000116279	0.999992	4.87805e-07	38114	406.352	40709	172	2.37307
A_23_P310274	PRSS2	1.0048	0.00108025	0.999998	8.53659e-06	38644.6	708.911	40804	324	2.03265
A_32_P94444	PRSS2	1.00232	0.000505837	1	3.17073e-06	39350	574.567	40905	257	2.13236
A_23_P135257	PRSS3	1.00308	0.000576923	0.999999	3.65854e-06	39074.8	585.929	40874	260	2.08773
A_24_P409519	PTPN5	1	0	1	0	40737.5	148.288	41000	47	2.91426
A_32_P36404	PTPRT	1.04048	0	0.99594	0	32421.6	196.397	39245	66	2.82527
A_23_P17844	PVALB	1.00749	0.000570342	0.999991	3.65854e-06	38032.8	588.644	40695	263	2.21852
A_23_P257144	PXDN	0.000777778	1.05935	1.70732e-06	0.983363	480.173	29854.1	90	38059	0.486147
A_23_P54709	RAB26	1.00948	0.00169231	0.999974	1.60976e-05	37436.6	820.633	40614	390	2.01329
A_23_P139600	RASAL1	1.02199	0.000110497	0.999601	4.87805e-07	35239.9	420.083	40102	181	2.29225
A_23_P342000	RBM11	1.01367	0.000802676	0.999919	5.85366e-06	36600.4	666.389	40444	299	2.09063
A_23_P75283	RBP4	1.00041	0	1	0	40264.3	127.942	40983	37	2.99269
A_32_P118568	RFPL1S	1.00419	8.40336e-05	0.999999	2.43902e-07	38800.6	306.597	40829	119	2.52661
A_23_P97141	RGS1	0.000752688	1.10268	1.70732e-06	0.938434	487.321	26474	93	34893	0.48051
A_23_P433855	RGS4	1.01014	0.000906149	0.999969	6.82927e-06	37330.1	682.611	40587	309	2.0635
A_23_P200737	RGS4	1.00333	0.000229358	0.999999	1.21951e-06	39025.9	498.446	40864	218	2.2277
A_23_P147786	RIMS2	1.02158	0	0.999631	0	35305.7	132.899	40119	39	3.26152
A_23_P319583	RIMS3	1.01051	7.24638e-05	0.999966	2.43902e-07	37260.3	338.335	40572	138	2.53187
A_23_P3934	RNF43	1.06149	0.001675	0.966556	1.63415e-05	28208.5	836.88	37333	400	2.00318
A_24_P367645	RP11-393H10.2	1.00164	0	1	0	39668.7	265.146	40933	99	2.61595
A_24_P91094	RPIP8	1.00894	7.57576e-05	0.999979	2.43902e-07	37570.5	327.01	40636	132	2.51948
A_32_P3476	RPRML	1.00483	6.71141e-05	0.999998	2.43902e-07	38638.6	365.735	40803	149	2.48796
A_23_P166400	RRP22	1.01404	0.00117479	0.999913	1e-05	36551.5	734.151	40429	349	2.03623
A_23_P258294	RSPO2	1.03187	0.00118841	0.998419	1e-05	33734.2	731.713	39671	345	2.16302
A_23_P140290	RTN1	1.00107	7.63359e-05	1	2.43902e-07	39911.6	325.786	40956	131	2.55104
A_23_P132175	RTN4R	1.0063	0.000367347	0.999996	2.19512e-06	38328.1	546.969	40743	245	2.21439
A_23_P66481	RTN4RL1	1.0022	7.5188e-05	1	2.43902e-07	39390.7	328.799	40910	133	2.45058
A_32_P201417	RUTBC2	1.01364	0.000808081	0.99992	5.85366e-06	36605.3	662.113	40445	297	2.09186
A_23_P137797	RYR2	1.01545	0.000219298	0.999875	1.21951e-06	36267.5	516.644	40371	228	2.25086
A_24_P335092	SAA1	0	1.06947	0	0.977238	33.9472	29151.5	1	37464	0.250997
A_23_P306203	SAA2	0.000322581	1.07064	2.43902e-07	0.976348	274.844	29061	31	37389	0.418747
A_32_P187571	SCN2B	1.01782	0.000114943	0.999798	4.87805e-07	35850.2	413.545	40274	174	2.41213
A_23_P306819	SCN2B	1.00198	0.000224215	1	1.21951e-06	39545.8	502.866	40919	223	2.2456
A_23_P162918	SERPINA3	0.000434783	1.10673	4.87805e-07	0.929599	338.93	26046.7	46	34438	0.432165
A_23_P2920	SERPINA3	0.000512821	1.10692	4.87805e-07	0.929514	299.97	26043.2	39	34429	0.419143
A_23_P166929	SERPINI1	1.01369	0.000201005	0.999919	9.7561e-07	36596.9	461.462	40443	199	2.35388
A_24_P686965	SH2D5	1.00569	0	0.999998	0	38495.9	178.481	40768	57	2.79144
A_23_P169351	SH3GL2	1.00451	0.000125786	0.999999	4.87805e-07	38715.8	385.063	40816	159	2.48806
A_23_P334883	SHANK2	1.01219	0.00101587	0.999945	7.80488e-06	36888.4	694.892	40504	315	2.07663
A_23_P355377	SLC12A5	1.00254	0	1	0	39245.9	91.0697	40896	23	3.60675
A_23_P158725	SLC16A3	0.000900901	1.01284	2.43902e-06	0.998756	544.613	34131	111	40430	0.48783
A_24_P350759	SLC1A2	1.0542	0.000364372	0.983775	2.19512e-06	29899.4	549.352	38261	247	2.28237
A_23_P162068	SLC1A2	1.04631	0.00184652	0.992082	1.87805e-05	31310.5	875.409	38875	417	2.02078
A_23_P302568	SLC30A3	1.00953	0	0.999974	0	37427.9	210.065	40612	71	2.77034
A_23_P307382	SLC32A1	1.0001	0	1	0	40504.3	146.392	40996	46	2.90924
A_23_P422212	SLC35F3	1.01079	0.00021645	0.999963	1.21951e-06	37186.6	522.042	40561	231	2.23706
A_23_P120794	SLC7A4	1.00362	0.00080292	0.999999	5.36585e-06	38977	620.546	40852	274	2.10078
A_32_P131640	SLITRK4	1.00178	6.84932e-05	1	2.43902e-07	39625	349.584	40927	146	2.472
A_23_P210756	SNAP25	1.00355	0	0.999999	0	38982.6	104.771	40855	30	3.31944
A_23_P29939	SNCA	1.01197	0.000130719	0.999948	4.87805e-07	36943.5	374.613	40513	153	2.44061
A_23_P121945	SNCB	1.00044	0	1	0	40227.3	266.666	40982	102	2.65622
A_23_P251293	SNCG	1.02494	0.000636704	0.999387	4.14634e-06	34820.9	601.384	39978	267	2.15603
A_23_P207058	SOCS3	0.000769231	1.13255	1.70732e-06	0.654832	480.955	18885.2	91	23706	0.476612
A_24_P307964	SOHLH1	1.02653	0	0.999236	0	34579.5	50.9645	39910	10	4.091
A_24_P302584	SOX11	0	1.12058	0	0.852707	172.914	23305.1	15	31199	0.384519
A_23_P82169	SOX4	0.000447761	1.0007	7.31707e-07	0.999988	417.318	37856.4	67	40971	0.470616
A_23_P431388	SPOCD1	0	1.12875	0	0.732254	229.49	20411.3	23	26598	0.408467
A_32_P134968	SPTB	1.00061	0	1	0	40131.7	109.006	40975	31	3.33147
A_23_P96383	SRPX	0.000508475	1.00007	7.31707e-07	1	395.227	39652.6	59	40997	0.466416
A_23_P136978	SRPX2	0.000681818	1.10433	1.46341e-06	0.935102	468.899	26306.9	88	34717	0.461117
A_23_P252817	SST	1.00235	0.000192308	1	9.7561e-07	39339.1	473.12	40904	208	2.20247
A_24_P244706	SSTR1	1.00129	0.000830325	1	5.60976e-06	39831.8	625.03	40947	277	2.04917
A_23_P8981	STAR	1.00399	0.000122699	0.999999	4.87805e-07	38833.4	389.481	40837	163	2.30904
A_23_P110686	STC2	0.000491803	1.06388	7.31707e-07	0.98048	401.152	29505.7	61	37786	0.442209
A_23_P428260	STEAP2	1.00088	0.000337553	1	1.95122e-06	40015.6	536.204	40964	237	2.18498
A_23_P90601	STEAP3	0.000697674	1.1165	1.46341e-06	0.878385	459.929	24088.6	86	32256	0.482927
A_23_P146274	STMN2	1.02211	0.000813559	0.999597	5.85366e-06	35226.5	661.212	40097	295	2.14426
A_23_P399265	STMN2	1.01626	0.000879479	0.999853	6.58537e-06	36141.6	678.414	40338	307	2.1257
A_23_P168556	STX1A	1.02189	0.000113636	0.999606	4.87805e-07	35246.6	415.931	40106	176	2.35183
A_23_P82420	STX1A	1.01796	0.000117647	0.999788	4.87805e-07	35814.7	402.132	40268	170	2.35687
A_23_P418785	STXBP5L	1.01646	0	0.999848	0	36102.2	296.145	40330	113	2.6192
A_23_P13822	STYK1	1.00063	0.000639098	1	4.14634e-06	40128.8	597.889	40974	266	2.08874
A_23_P57576	SULT4A1	1.0012	0.000221239	1	1.21951e-06	39864.6	509.735	40951	226	2.20217
A_23_P57577	SULT4A1	1.00156	7.35294e-05	1	2.43902e-07	39703.9	329.514	40936	136	2.49853
A_23_P100022	SV2B	1.00857	0	0.999981	0	37646.9	59.1756	40651	13	3.83979
A_23_P112982	SVOP	1.01359	0	0.999921	0	36609.4	90.0984	40447	20	3.37836
A_23_P33847	SYN1	1.0011	0	1	0	39900.9	261.4	40955	97	2.69116
A_23_P109812	SYN2	1.00345	0.0011437	0.999999	9.5122e-06	39004.5	723.267	40859	341	2.04268
A_23_P88909	SYNGR3	1.01103	0.00117816	0.999958	1e-05	37130.5	734.049	40551	348	2.01011
A_23_P213798	SYNPO	1.01362	0.0011831	0.99992	1.02439e-05	36606.5	748.6	40446	355	2.05046
A_23_P80718	SYNPR	1.00024	0	1	0	40395.5	38.3371	40990	7	4.11309
A_23_P136936	SYP	1.00761	0.000128205	0.99999	4.87805e-07	37984.5	377.304	40690	156	2.43195
A_23_P36795	SYT1	1.00682	0	0.999993	0	38189.9	42.6875	40722	8	4.32565
A_23_P161659	SYT13	1.0002	0	1	0	40426.1	63.9819	40992	15	3.72158
A_23_P208030	SYT4	1.0132	0	0.999928	0	36701.1	110.834	40463	32	3.22887
A_23_P2283	TAC3	1.00149	0.0008	1	5.36585e-06	39746.1	620.668	40939	275	2.01746
A_23_P80817	TAGLN3	1.00313	8.33333e-05	0.999999	2.43902e-07	39066.7	308.506	40872	120	2.61986
A_23_P368794	TCERG1L	1.00318	0.000572519	0.999999	3.65854e-06	39053.2	588.542	40870	262	2.11915
A_23_P17095	TFPI	0.00175182	1.107	5.85366e-06	0.929047	638.048	26022.3	137	34409	0.499787
A_23_P156327	TGFBI	0	1.11865	0	0.862209	156.726	23585.7	12	31601	0.363965
A_24_P763655	THC2271508	0.000350877	1.07152	4.87805e-07	0.975817	387.53	29009.1	57	37338	0.44975
A_32_P1223	THC2272949	1.02996	0	0.998731	0	34002.4	241.634	39757	87	2.78264
A_24_P37355	THC2281561	1.00338	0.000810811	0.999999	5.85366e-06	39012.5	661.4	40862	296	2.06765
A_32_P174223	THC2306982	1.00497	0.000127389	0.999998	4.87805e-07	38611.2	378.083	40797	157	2.45728
A_32_P158892	THC2340773	1.00495	0.00103448	0.999998	8.04878e-06	38620.9	701.148	40798	319	2.04477
A_32_P85405	THC2341745	1.02363	0.00033195	0.99951	1.95122e-06	35043	540.884	40034	241	2.19807
A_32_P203878	THC2373072	1.03079	0	0.998589	0	33878.6	286.484	39719	110	2.68014
A_32_P109653	THC2377128	1.00977	0	0.999972	0	37385.9	66.8757	40602	16	3.75665
A_32_P78705	THC2377907	1.01472	0.000882353	0.999894	6.58537e-06	36398.1	678.399	40401	306	2.08879
A_32_P143778	THC2406077	1.00125	0.000330579	1	1.95122e-06	39849.5	541.557	40949	242	2.06047
A_32_P95462	THC2411536	1.01533	0.00107143	0.999879	8.78049e-06	36294.8	719.578	40376	336	2.06384
A_32_P168561	THC2413666	1.00414	0	0.999999	0	38805.7	161.676	40831	52	3.0896
A_32_P230326	THC2416677	1.02196	0.00047619	0.999602	2.92683e-06	35241.4	568.264	40103	252	2.18784
A_32_P140153	THC2439228	1.01276	0.000209424	0.999936	9.7561e-07	36791.6	441.676	40481	191	2.3398
A_23_P62115	TIMP1	0.000666667	1.12985	1.21951e-06	0.688687	432.211	19533.7	75	24991	0.472974
A_24_P132813	TMEM10	1.21287	0.00143243	0.678085	1.29268e-05	19311.7	787.876	22922	370	2.03423
A_23_P349966	TMEM130	1.00409	0	0.999999	0	38810.4	83.3744	40833	18	3.50154
A_23_P408195	TMEM155	1.00771	0.000115607	0.99999	4.87805e-07	37973.8	406.841	40686	173	2.37633
A_23_P35725	TMEM16C	1.01086	0.000112994	0.999962	4.87805e-07	37179	416.411	40558	177	2.37837
A_23_P113212	TMEM45A	0.000714286	1.0096	1.70732e-06	0.999164	494.518	34598.8	98	40576	0.479231
A_23_P137173	TMSL8	0	1.02018	0	0.997441	195.845	33153.1	18	40086	0.389018
A_23_P157865	TNC	0.000344828	1.1182	2.43902e-07	0.866852	262.474	23725.5	29	31784	0.408328
A_23_P49338	TNFRSF12A	0.000705882	1.18815	1.46341e-06	0.318626	458.622	13039	85	10995	0.49075
A_23_P34700	TNNT2	1.01974	0.000703704	0.999718	4.63415e-06	35563	608.811	40195	270	2.12453
A_23_P118834	TOP2A	0.000684932	1.01185	1.21951e-06	0.998922	428.882	34304.5	73	40476	0.476299
A_23_P102109	TUBA1	1.00127	0	1	0	39844.1	279.09	40948	108	2.59041
A_23_P154065	TUBA1	1.00139	0	1	0	39811.6	244.577	40943	90	2.68059
A_23_P84448	TUBA1	1.00132	0.000216216	1	9.7561e-07	39826.7	435.83	40946	185	2.28257
A_24_P188071	TUBA6	0.000333333	1.01356	2.43902e-07	0.998624	266.008	34007	30	40396	0.416247
A_24_P160104	TUBA8	1.00547	0.000199005	0.999998	9.7561e-07	38539.3	465.481	40777	201	2.29006
A_23_P81898	UBD	0.00037037	1.11289	4.87805e-07	0.897991	383.014	24763.8	54	33083	0.456504
A_24_P297539	UBE2C	0.000444444	1.01635	4.87805e-07	0.998133	337.644	33590	45	40265	0.449392
A_23_P70398	VEGF	0	1.11645	0	0.877614	149.066	24063.9	10	32229	0.365302
A_23_P81805	VEGF	0	1.05497	0	0.985418	218.883	30140.8	20	38297	0.386881
A_24_P179400	VEGF	0.000454545	1.11173	4.87805e-07	0.9091	319.838	25180.7	44	33527	0.438555
A_23_P209978	VSNL1	1.00218	0	1	0	39469	14.7006	40911	3	5.60879
A_23_P111517	WBSCR17	1.00208	0	1	0	39514.9	269.801	40915	104	2.66753
A_32_P216520	WIF1	1.07456	8.54701e-05	0.939268	2.43902e-07	26516.1	300.425	35838	117	2.59737
A_23_P45304	XK	1.00193	0.000735294	1	4.87805e-06	39562.3	613.839	40921	272	2.0806
A_23_P300220	YPEL4	1.01785	0.000207254	0.999797	9.7561e-07	35848.1	448.687	40273	193	2.32583
A_32_P164593	ZMAT4	1.00286	0.000185185	0.999999	9.7561e-07	39132	488.154	40883	216	2.1922
A_23_P86610	ZNF365	1.01794	0.000333333	0.999789	1.95122e-06	35818.2	540.277	40269	240	2.22157
A_24_P226970	ZNF365	1.01609	0.000214592	0.999858	1.21951e-06	36176.2	527.92	40345	233	2.23047

## Sheet: UpARNZTZMN
	GeneName	Fdr1	Fdr2	pUpZT/ZMN	pDownZT/ZMN	RPs.class1...class2	RPs.class1...class.2	RPrank.class1...class2	RPrank.class1...class.2	Fold Change
A_23_P207507	ABCC3	0.000555556	1.09806	4.87805e-07	0.947147	286.607	26934.5	36	35365	0.418172
A_23_P127948	ADM	0	1.00005	0	1	168.285	39672.6	13	40998	0.387268
A_32_P104063	AF275804	0	1.09033	0	0.958185	223.507	27601.2	21	36031	0.396748
A_32_P72351	AK026140	0	1.1013	0	0.941635	139.437	26636.9	9	35056	0.351844
A_23_P60079	ANGPT2	0.000465116	1.08603	4.87805e-07	0.962405	315.179	27887.7	43	36333	0.449283
A_23_P146644	ANXA2	0.000416667	1.08848	4.87805e-07	0.960122	350.01	27729.6	48	36165	0.437259
A_24_P204244	ANXA2P1	0.000555556	1.09783	9.7561e-07	0.947746	426.977	26968.5	72	35395	0.462214
A_23_P19894	AQP1	0.0004	1.13153	4.87805e-07	0.669395	355.628	19160.8	50	24255	0.468804
A_23_P52017	ASPM	0.000674157	1.00925	1.46341e-06	0.999206	472.809	34649.6	89	40592	0.487002
A_23_P118815	BIRC5	0	1.04566	0	0.990141	101.421	30932.9	3	38823	0.345778
A_32_P16918	C21orf62	0.0005	1.13045	7.31707e-07	0.682627	400.997	19415.5	60	24758	0.485092
A_23_P372234	CA12	0.000657895	1.11784	1.21951e-06	0.869189	438.017	23797	76	31880	0.451989
A_23_P157793	CA9	0.000392157	1.0648	4.87805e-07	0.979669	376.225	29413.6	51	37722	0.425368
A_23_P89431	CCL2	0.000721649	1.12658	1.70732e-06	0.753737	493.987	20865.2	97	27431	0.484212
A_23_P65757	CCNB2	0.0005	1.00987	4.87805e-07	0.999131	302.652	34553	40	40564	0.432764
A_23_P33723	CD163	0.000461538	1.11153	7.31707e-07	0.910125	412.838	25221.2	65	33571	0.460773
A_23_P24870	CD44	0.000714286	1.12967	1.46341e-06	0.703869	455.265	19831.6	84	25546	0.462847
A_32_P69136	CD521096	0.00106195	1.04203	2.92683e-06	0.991502	555.155	31212.1	113	39012	0.493091
A_24_P70993	CD99	0.00076087	1.07079	1.70732e-06	0.976224	484.235	29048.7	92	37379	0.480091
A_23_P74349	CDCA1	0.000849057	1.00183	2.19512e-06	0.999922	536.159	36845.1	106	40922	0.497875
A_23_P385861	CDCA2	0.00047619	1.04237	7.31707e-07	0.991346	406.207	31178.7	63	38993	0.469964
A_23_P251421	CDCA7	0.000588235	1.10048	9.7561e-07	0.94319	420.639	26721.8	68	35140	0.472879
A_23_P401	CENPF	0.000526316	1.02653	4.87805e-07	0.995858	295.129	32441.3	38	39775	0.429934
A_23_P137665	CHI3L1	0.000454545	1.16859	7.31707e-07	0.511272	413.249	16345.8	66	17938	0.44895
A_23_P12082	CHI3L2	0	1.03641	0	0.993414	168.513	31666.7	14	39299	0.370008
A_23_P207520	COL1A1	0	1.08886	0	0.959951	234.777	27717.7	24	36146	0.390404
A_24_P277934	COL1A2	0	1.03333	0	0.994219	246.352	31895.6	25	39448	0.396872
A_23_P142533	COL3A1	0	1.11447	0	0.892123	183.935	24553.8	16	32820	0.380903
A_23_P65240	COL4A1	0.000540541	1.05446	4.87805e-07	0.985635	292.622	30171.9	37	38324	0.438225
A_23_P205031	COL4A2	0	1.09476	0	0.952443	247.584	27242.2	27	35670	0.425648
A_23_P88331	DLG7	0.000917431	1.01844	2.43902e-06	0.997751	543.119	33338.6	109	40167	0.492758
A_23_P408955	E2F2	0.000571429	1.00526	9.7561e-07	0.999642	423.781	35493.5	70	40771	0.473134
A_23_P259641	EZH2	0.00046875	1.00537	7.31707e-07	0.99963	407.823	35459.2	64	40766	0.46893
A_23_P213562	F2R	0.000675676	1.10853	1.21951e-06	0.923677	432.058	25781.4	74	34163	0.481394
A_23_P49878	FAM64A	0	1.00309	0	0.99984	133.55	36215.6	7	40867	0.366031
A_23_P337934	FBLIM1	0.000729167	1.111	1.70732e-06	0.913373	493.889	25348.8	96	33707	0.481942
A_23_P21495	FCGBP	0.000357143	1.12494	4.87805e-07	0.781341	385.673	21483.3	56	28477	0.444339
A_24_P119745	FN1	0.000425532	1.04968	4.87805e-07	0.988365	346.224	30606.4	47	38605	0.445173
A_23_P204941	GJB2	0.000625	1.00041	4.87805e-07	0.999998	279.008	38375.6	32	40983	0.445305
A_23_P76774	GSC	0.000571429	1.08353	4.87805e-07	0.965242	282.431	28096.1	35	36524	0.413396
A_24_P52697	H19	0	1.02112	0	0.997211	72.1984	33037.3	2	40040	0.293971
A_23_P155815	HCAP-G	0	1.02561	0	0.996065	216.324	32521.6	19	39819	0.408065
A_23_P20022	HIG2	0.000363636	1.01135	4.87805e-07	0.998962	384.458	34351.1	55	40498	0.453567
A_23_P120883	HMOX1	0.000649351	1.02875	1.21951e-06	0.995324	438.054	32243.9	77	39668	0.465745
A_23_P253982	HOXA4	0	1.00058	0	0.99999	247.469	37983.3	26	40976	0.411156
A_23_P93772	HOXA5	0.00057971	1.00015	9.7561e-07	1	423.709	39515	69	40994	0.484789
A_23_P70968	HOXA7	0	1.01944	0	0.997585	104.539	33233.8	4	40121	0.342966
A_23_P25150	HOXC9	0.000632911	1.0078	1.21951e-06	0.999341	440.224	34869.5	79	40656	0.454049
A_23_P114903	HSPA6	0.00171429	1.0466	5.85366e-06	0.989752	642.375	30857	140	38773	0.496382
A_23_P144549	IBSP	0.000736842	1.06104	1.70732e-06	0.982338	493.182	29727.3	95	37959	0.462652
A_23_P19987	IGF2BP3	0.0012	1.00689	3.65854e-06	0.999471	591.778	35098.4	125	40698	0.477909
A_23_P119943	IGFBP2	0	1.04185	0	0.991617	109.764	31235.6	5	39023	0.338548
A_23_P215634	IGFBP3	0	1.11958	0	0.859595	125.282	23508.7	6	31479	0.343342
A_23_P383009	IGFBP5	0.000641026	1.00807	1.21951e-06	0.99932	439.455	34834.4	78	40644	0.470529
A_23_P392575	KCNE4	0.00166667	1.03437	5.36585e-06	0.994058	628.425	31847.9	132	39402	0.498308
A_23_P351204	KCNQ2	0.000487805	1.13004	4.87805e-07	0.690512	308.285	19569.3	41	25053	0.467367
A_23_P117852	KIAA0101	0.000925926	1.03102	2.43902e-06	0.994807	538.318	32072.3	108	39560	0.49354
A_23_P133956	KIFC1	0.000693069	1.00351	1.70732e-06	0.999792	502.097	35992.5	101	40848	0.491865
A_24_P62800	KLHDC8A	0.000483871	1.00197	7.31707e-07	0.999913	402.709	36747.1	62	40916	0.47452
A_23_P50108	KNTC2	0	1.01384	0	0.99858	192.066	33962.2	17	40383	0.392145
A_23_P41528	KSP37	0.00075	1.03195	1.46341e-06	0.994495	446.449	31976.6	80	39512	0.422779
A_24_P857404	LOC92312	0.000377358	1.00019	4.87805e-07	1	382.923	39378.3	53	40992	0.465304
A_23_P111995	LOXL2	0.00104348	1.07242	2.92683e-06	0.975223	558.932	28949.3	115	37284	0.492589
A_23_P146233	LPL	0.000517241	1.02205	7.31707e-07	0.996925	393.164	32893.5	58	39992	0.475339
A_23_P166848	LTF	0	0.749279	0	0.0887256	150.302	8034.07	11	4855	0.395077
A_23_P156970	MEST	0.000357143	1.00029	2.43902e-07	0.999999	255.368	38658.4	28	40988	0.425344
A_23_P103672	NES	0.000606061	1.00588	4.87805e-07	0.999577	279.506	35342.2	33	40743	0.433625
A_23_P47148	NOX4	0.000707071	1.01662	1.70732e-06	0.998099	495.971	33567	99	40253	0.497452
A_23_P84230	OTP	0.000722892	1.00096	1.46341e-06	0.999963	451.051	37325.4	83	40959	0.492985
A_23_P132619	OXTR	0.000744681	1.0085	1.70732e-06	0.999279	488.367	34757.9	94	40625	0.492751
A_32_P62997	PBK	0	1.00817	0	0.999314	138.957	34824.1	8	40640	0.370515
A_23_P57709	PCOLCE2	0	1.12205	0	0.838853	227.933	22918.7	22	30652	0.411607
A_23_P24104	PLAU	0.000588235	1.07567	4.87805e-07	0.97275	279.664	28717.5	34	37077	0.408368
A_23_P151506	PLEK2	0.000686275	1.01181	1.70732e-06	0.998925	508.453	34307.8	102	40478	0.49439
A_23_P257144	PXDN	0.000777778	1.05935	1.70732e-06	0.983363	480.173	29854.1	90	38059	0.486147
A_23_P97141	RGS1	0.000752688	1.10268	1.70732e-06	0.938434	487.321	26474	93	34893	0.48051
A_24_P335092	SAA1	0	1.06947	0	0.977238	33.9472	29151.5	1	37464	0.250997
A_23_P306203	SAA2	0.000322581	1.07064	2.43902e-07	0.976348	274.844	29061	31	37389	0.418747
A_23_P162918	SERPINA3	0.000434783	1.10673	4.87805e-07	0.929599	338.93	26046.7	46	34438	0.432165
A_23_P158725	SLC16A3	0.000900901	1.01284	2.43902e-06	0.998756	544.613	34131	111	40430	0.48783
A_23_P207058	SOCS3	0.000769231	1.13255	1.70732e-06	0.654832	480.955	18885.2	91	23706	0.476612
A_24_P302584	SOX11	0	1.12058	0	0.852707	172.914	23305.1	15	31199	0.384519
A_23_P82169	SOX4	0.000447761	1.0007	7.31707e-07	0.999988	417.318	37856.4	67	40971	0.470616
A_23_P431388	SPOCD1	0	1.12875	0	0.732254	229.49	20411.3	23	26598	0.408467
A_23_P96383	SRPX	0.000508475	1.00007	7.31707e-07	1	395.227	39652.6	59	40997	0.466416
A_23_P136978	SRPX2	0.000681818	1.10433	1.46341e-06	0.935102	468.899	26306.9	88	34717	0.461117
A_23_P110686	STC2	0.000491803	1.06388	7.31707e-07	0.98048	401.152	29505.7	61	37786	0.442209
A_23_P90601	STEAP3	0.000697674	1.1165	1.46341e-06	0.878385	459.929	24088.6	86	32256	0.482927
A_23_P17095	TFPI	0.00175182	1.107	5.85366e-06	0.929047	638.048	26022.3	137	34409	0.499787
A_23_P156327	TGFBI	0	1.11865	0	0.862209	156.726	23585.7	12	31601	0.363965
A_24_P763655	THC2271508	0.000350877	1.07152	4.87805e-07	0.975817	387.53	29009.1	57	37338	0.44975
A_23_P62115	TIMP1	0.000666667	1.12985	1.21951e-06	0.688687	432.211	19533.7	75	24991	0.472974
A_23_P113212	TMEM45A	0.000714286	1.0096	1.70732e-06	0.999164	494.518	34598.8	98	40576	0.479231
A_23_P137173	TMSL8	0	1.02018	0	0.997441	195.845	33153.1	18	40086	0.389018
A_23_P157865	TNC	0.000344828	1.1182	2.43902e-07	0.866852	262.474	23725.5	29	31784	0.408328
A_23_P49338	TNFRSF12A	0.000705882	1.18815	1.46341e-06	0.318626	458.622	13039	85	10995	0.49075
A_23_P118834	TOP2A	0.000684932	1.01185	1.21951e-06	0.998922	428.882	34304.5	73	40476	0.476299
A_24_P188071	TUBA6	0.000333333	1.01356	2.43902e-07	0.998624	266.008	34007	30	40396	0.416247
A_23_P81898	UBD	0.00037037	1.11289	4.87805e-07	0.897991	383.014	24763.8	54	33083	0.456504
A_24_P297539	UBE2C	0.000444444	1.01635	4.87805e-07	0.998133	337.644	33590	45	40265	0.449392
A_23_P70398	VEGF	0	1.11645	0	0.877614	149.066	24063.9	10	32229	0.365302

## Sheet: DownARNZTZMN
	GeneName	Fdr1	Fdr2	pUpZT/ZMN	pDownZT/ZMN	RPs.class1...class2	RPs.class1...class.2	RPrank.class1...class2	RPrank.class1...class.2	Fold Change
A_23_P140858	A2BP1	1.00284	0	0.999999	0	39142.6	54.7319	40884	11	3.96071
A_24_P355626	ABCG4	1.00453	0.000851064	0.999999	5.85366e-06	38701.1	633.892	40815	282	2.12977
A_23_P255672	ABLIM2	1.00729	7.14286e-05	0.999992	2.43902e-07	38091.4	341.823	40703	140	2.52521
A_23_P397455	ACVR1C	1.02998	0.0016095	0.99873	1.4878e-05	34001	803.266	39756	379	2.09552
A_23_P207345	ADAM11	1.00921	7.75194e-05	0.999976	2.43902e-07	37520.2	324.941	40625	129	2.51749
A_23_P33326	ADRA1B	1.00115	0.000194175	1	9.7561e-07	39886.3	472.046	40953	206	2.23356
A_23_P258194	AIFL	1.04606	0.000195122	0.992332	9.7561e-07	31366.8	471.071	38894	205	2.38733
A_23_P304110	ANKRD43	1.00377	0	0.999999	0	38931.6	206.655	40846	69	2.92267
A_24_P215882	ARHGDIG	1.01676	0.000193237	0.999842	9.7561e-07	36057.4	472.452	40318	207	2.25839
A_23_P417891	ARHGEF7	1.0282	0.000228311	0.998986	1.21951e-06	34257.2	498.995	39835	219	2.25982
A_23_P22723	ATP2B3	1.0143	0	0.999906	0	36499.1	221.53	40418	78	2.84948
A_23_P500410	ATP6V1G2	1.01261	0.000833333	0.999938	6.09756e-06	36807.7	668.39	40487	300	2.09831
A_32_P224047	ATRNL1	1.00633	0.000863787	0.999996	6.34146e-06	38326.2	668.968	40742	301	2.12488
A_23_P406227	AY203928	1.0146	0.000125	0.999896	4.87805e-07	36415	385.517	40406	160	2.39838
A_32_P306768	BC027847	1.00227	0.00114035	1	9.5122e-06	39354.8	724.948	40907	342	2.01622
A_32_P178758	BC031936	1.00037	7.69231e-05	1	2.43902e-07	40305.2	325.752	40985	130	2.37418
A_32_P323	BC037323	1.01724	0.00101266	0.999824	7.80488e-06	35972.7	695.533	40298	316	2.07369
A_32_P154941	BC037528	1.05028	0.0017734	0.988903	1.7561e-05	30677	850.459	38604	406	2.02497
A_32_P47538	BC037919	1.01516	8.47458e-05	0.99988	2.43902e-07	36308.2	303.529	40383	118	2.48615
A_32_P10083	BC040293	1.00191	7.19424e-05	1	2.43902e-07	39583.8	338.559	40922	139	2.40672
A_32_P59516	BC041979	1.01867	0.00120112	0.999761	1.04878e-05	35694.9	762.613	40239	358	2.08116
A_24_P838797	BC042064	1.0036	0.000842105	0.999999	5.85366e-06	38980.6	641.107	40853	285	2.05801
A_24_P20996	BC043173	1.01125	0.000819113	0.999955	5.85366e-06	37078.7	653.381	40542	293	2.09439
A_23_P96249	BRUNOL4	1.00795	0	0.999988	0	37881	289.547	40676	111	2.64409
A_23_P29735	BSN	1.00781	0	0.999989	0	37941	191.284	40682	63	2.87607
A_32_P42224	BX097190	1.00926	0	0.999976	0	37505.2	265.816	40623	100	2.80868
A_32_P45844	BX110856	1.002	0	1	0	39540	159.845	40918	51	3.09121
A_32_P49959	BX111592	1.03279	0.000121212	0.998176	4.87805e-07	33563.7	394.613	39626	165	2.37373
A_23_P152559	BZRAP1	1.01182	0.000119048	0.999949	4.87805e-07	36961.5	401.459	40519	168	2.43937
A_23_P161439	C10orf116	1.02358	0.000329218	0.999512	1.95122e-06	35046.7	543.969	40036	243	2.26172
A_23_P88678	C15orf27	1.0034	0.00119777	0.999999	1.04878e-05	39007.6	767.349	40861	359	2.05746
A_23_P160433	C1orf115	1.00643	0.00107034	0.999995	8.53659e-06	38295.9	710.422	40738	327	2.06783
A_24_P522998	C1orf173	1.00195	0.00116147	1	1e-05	39549.1	740.5	40920	353	2.04463
A_23_P52597	C1QTNF4	1.00744	0	0.999991	0	38047.8	295.3	40697	112	2.64457
A_23_P79803	C20orf102	1.00098	0.000208333	1	9.7561e-07	39982.7	444.44	40960	192	2.17563
A_23_P217009	C9orf24	1.19318	8.77193e-05	0.523892	2.43902e-07	16551.7	297.298	18002	114	2.39344
A_23_P207461	CA10	1.05656	0.000507813	0.979892	3.17073e-06	29430.5	574.142	38025	256	2.05242
A_23_P78782	CA11	1.00712	0	0.999992	0	38117.7	181.879	40710	58	2.92728
A_23_P411761	CABP1	1.01543	0	0.999875	0	36267.7	188.624	40372	60	2.96689
A_23_P147166	CACNA2D3	1.00389	0.000212766	0.999999	9.7561e-07	38865.6	438.4	40841	188	2.37523
A_23_P97402	CAMK1G	1.00456	0	0.999998	0	38697	224.606	40814	80	2.76318
A_24_P380311	CAMK2A	1.00574	0	0.999998	0	38486.2	255.709	40766	94	2.67131
A_23_P42882	CAMK2B	1.00252	0.00020202	1	9.7561e-07	39256.1	461.395	40897	198	2.34267
A_23_P29680	CAMKV	1.00372	0	0.999999	0	38964.7	158.883	40848	50	3.00208
A_23_P167493	CART	1.00032	0	1	0	40357.6	222.469	40987	79	2.57415
A_24_P374759	CAST1	1.02368	0.00019802	0.999509	9.7561e-07	35037.5	467.164	40032	202	2.3439
A_23_P500741	CBFA2T3	1.00183	0.00025641	1	1.46341e-06	39604.4	533.155	40925	234	2.21407
A_23_P15889	CBLN2	1.00137	0	1	0	39813.9	189.232	40944	62	2.81262
A_23_P425681	CCK	1.00271	0	1	0	39196.5	34.0631	40889	5	4.42848
A_23_P162010	CCKBR	1.00186	0	1	0	39601.7	131.103	40924	38	3.09125
A_23_P84118	CDH18	1.00176	0	1	0	39625.1	54.8542	40928	12	3.95294
A_23_P40184	CDH22	1.001	0.000833333	1	5.60976e-06	39978.5	624.916	40959	276	2.04064
A_24_P282343	CDKL5	1.00478	0.00108696	0.999998	8.53659e-06	38647.1	707.807	40805	322	2.07859
A_32_P61298	CDR1	1.06723	0.000255319	0.953893	1.46341e-06	27334.5	533.399	36646	235	2.37894
A_32_P27046	CHGA	1.00734	0	0.999992	0	38074.8	217.69	40701	76	2.91057
A_23_P382584	CHGB	1.00871	0.000186916	0.99998	9.7561e-07	37610.8	480.354	40645	214	2.20524
A_23_P79482	CHN1	1.00242	0.000218341	1	1.21951e-06	39292.6	517.644	40901	229	2.27321
A_23_P163227	CKMT1B	1.01241	0	0.99994	0	36840.4	212.733	40495	73	2.83043
A_23_P252671	CLTB	1.00397	7.87402e-05	0.999999	2.43902e-07	38835.2	324.413	40838	127	2.52911
A_23_P84399	CNTNAP2	1.09815	0.000118343	0.906137	4.87805e-07	25054.1	402.056	33831	169	2.39842
A_23_P107322	CORO6	1.01976	0.000163043	0.999718	7.31707e-07	35561	428.307	40194	184	2.40819
A_24_P51909	CPLX1	1.01034	0	0.999968	0	37301.6	239.388	40579	86	2.70735
A_24_P391868	CPLX2	1.0097	0	0.999973	0	37394.6	172.434	40605	55	3.09523
A_23_P151595	CPNE6	1.00015	0	1	0	40472.7	92.9798	40994	24	3.5276
A_23_P346086	CR589996	1.01683	0.000860927	0.999839	6.34146e-06	36043.8	668.981	40315	302	2.0938
A_23_P394986	CREG2	1.00039	0	1	0	40282.6	242.709	40984	89	2.73752
A_23_P31755	CRH	1.00524	0.000205128	0.999998	9.7561e-07	38571.6	454.486	40786	195	2.17108
A_23_P56197	CRLF1	1.01991	8e-05	0.999712	2.43902e-07	35539.5	316.487	40188	125	2.62547
A_23_P77731	CRYM	1.00303	0	0.999999	0	39084.1	152.717	40876	49	3.02253
A_23_P2543	CUTL2	1.00029	0	1	0	40368.7	215.545	40988	74	2.86778
A_32_P464135	DACH2	1.00267	0.000824742	1	5.85366e-06	39201.6	648.818	40891	291	2.0418
A_23_P2317	DDN	1.00542	0	0.999998	0	38542.2	271.895	40779	106	2.63235
A_24_P191781	DKFZP564O0823	1.01022	0.000824373	0.999969	5.60976e-06	37323.5	628.381	40584	279	2.10518
A_23_P305581	DKFZp761H2121	1.00173	0.000362903	1	2.19512e-06	39630.5	550.565	40929	248	2.206
A_32_P229618	DLG2	1.02549	0.00070632	0.999324	4.63415e-06	34711.5	606.848	39954	269	2.19629
A_23_P320261	DMKN	1.05646	0.00119444	0.980138	1.04878e-05	29458.3	768.975	38038	360	2.08532
A_23_P135273	DNM1	1.00147	8.26446e-05	1	2.43902e-07	39749.5	308.841	40940	121	2.53621
A_23_P352484	DOK6	1.00768	0	0.99999	0	37974.1	167.815	40687	54	2.95778
A_23_P86561	DRD1IP	1.00054	0	1	0	40169.9	94.7801	40978	26	3.42749
A_32_P156851	DSCR1L1	1.00027	6.75676e-05	1	2.43902e-07	40388.1	357.146	40989	148	2.43839
A_23_P93737	DYNC1I1	1.02294	0.00108108	0.999558	8.78049e-06	35144.3	715.706	40063	333	2.07292
A_24_P33989	EFCBP1	1.01697	0.00011236	0.999831	4.87805e-07	36013.4	417.065	40309	178	2.42389
A_23_P380318	EGR4	1.00291	0.000126582	0.999999	4.87805e-07	39118.4	381.194	40881	158	2.29615
A_23_P44264	EMX2	1.05399	0.000401606	0.984248	2.43902e-06	29963.1	553.484	38287	249	2.33835
A_24_P892472	EMX2OS	1.05195	7.0922e-05	0.986576	2.43902e-07	30302	341.873	38452	141	2.66764
A_24_P69095	ENC1	1.00122	0.000334728	1	1.95122e-06	39863.5	538.469	40950	239	2.08806
A_23_P219117	EPB49	1.0024	0.000220264	1	1.21951e-06	39307.9	515.386	40902	227	2.23235
A_23_P145935	EPHB6	1.00702	0	0.999992	0	38126.7	269.716	40714	103	2.72334
A_24_P297551	FAM19A2	1.00171	6.62252e-05	1	2.43902e-07	39634.5	372.197	40930	151	2.46023
A_23_P423482	FAM81A	1.01811	0.00103774	0.999784	8.04878e-06	35790.2	700.889	40262	318	2.16542
A_23_P406385	FBXL16	1.01687	0.000131579	0.999834	4.87805e-07	36022.1	373.724	40313	152	2.45226
A_23_P45999	FBXO2	1.01002	7.04225e-05	0.99997	2.43902e-07	37357.7	342.24	40592	142	2.62424
A_23_P349676	FBXO41	1.01189	0.00101911	0.999948	7.80488e-06	36952	693.248	40516	314	2.05258
A_24_P339429	FLJ14167	1.00938	0.00029661	0.999975	1.70732e-06	37461.8	534.983	40618	236	2.2309
A_32_P88262	FLJ37228	1.02776	0.00156915	0.999053	1.43902e-05	34336.4	801.492	39855	376	2.01663
A_24_P163009	FLJ38359	1.00776	0	0.99999	0	37960.5	37.9458	40684	6	4.31995
A_23_P86710	FRMPD2	1.00672	0.0004	0.999993	2.43902e-06	38203	558.152	40726	250	2.08118
A_24_P251734	FSTL5	1.00719	0.00104101	0.999992	8.04878e-06	38105.9	700.71	40707	317	2.05482
A_23_P108216	FXYD1	1.03927	0.00182692	0.996427	1.85366e-05	32618.8	873.817	39310	416	2.03925
A_23_P112275	GABBR2	1.00431	0.000641509	0.999999	4.14634e-06	38763.1	596.054	40824	265	2.07144
A_23_P125067	GABRA1	1.00839	0	0.999982	0	37708.3	245.787	40658	91	2.76329
A_23_P212869	GABRA2	1.02005	0.000858086	0.999701	6.34146e-06	35507.8	670.608	40182	303	2.09637
A_23_P309720	GABRD	1.00017	0	1	0	40469.3	191.745	40993	65	2.8635
A_32_P89899	GABRG1	1.05729	0	0.978249	0	29255.9	208.064	37935	70	2.96013
A_32_P25514	GABRG2	1.0052	0	0.999998	0	38576.2	97.6381	40788	28	3.35601
A_23_P75008	GAD2	1.00093	0	1	0	39997.3	94.8619	40962	27	3.38007
A_23_P252462	GALNT9	1.00485	0.000210526	0.999998	9.7561e-07	38636	439.517	40802	190	2.31171
A_23_P429601	GALNTL5	1.01775	0.00010929	0.9998	4.87805e-07	35863.1	424.726	40277	183	2.31245
A_24_P393571	GDA	1.00296	0	0.999999	0	39103.7	93.7518	40879	25	3.4857
A_23_P122662	GFOD1	1.00758	0.0013624	0.99999	1.21951e-05	37997.3	782.581	40691	367	2.00466
A_24_P96505	GFRA2	1.00151	0.00106383	1	8.53659e-06	39724.5	711.191	40938	329	2.06125
A_23_P39766	GLS	1.02194	0.000215054	0.999605	9.7561e-07	35243.9	437.09	40104	186	2.23906
A_24_P326739	GLS2	1.01379	0.000634328	0.999916	4.14634e-06	36578.9	604.02	40439	268	2.14521
A_32_P19294	GLT1D1	1.00591	0	0.999997	0	38453.9	140.653	40759	41	3.08148
A_23_P139192	GNG3	1.00117	0	1	0	39871.3	189.014	40952	61	2.86955
A_23_P415541	GPR26	1.00441	7.40741e-05	0.999999	2.43902e-07	38735.9	329.336	40820	135	2.58353
A_24_P40626	GREM2	1.01113	8.62069e-05	0.999957	2.43902e-07	37105	298.368	40547	116	2.5812
A_23_P84670	GRIN1	1.00621	0	0.999997	0	38366.9	117.945	40747	33	3.38299
A_23_P49546	GRIN2C	1.10594	0.000336134	0.897136	1.95122e-06	24720.7	537.531	33259	238	2.26828
A_23_P30976	GRM1	1.00401	0.000816327	0.999999	5.85366e-06	38817.7	655.702	40836	294	2.1065
A_23_P97606	GSTM5	1.10171	0.00165375	0.901545	1.56098e-05	24881.7	816.623	33551	387	2.03607
A_23_P356585	HLF	1.01091	6.99301e-05	0.999962	2.43902e-07	37171.8	344.772	40556	143	2.57416
A_23_P319005	HMP19	1.00955	0.000903226	0.999974	6.82927e-06	37425.8	683.33	40611	310	2.03662
A_23_P118158	HS3ST2	1.02622	0.000900322	0.999264	6.82927e-06	34619.8	684.906	39923	311	2.06894
A_23_P9711	HS3ST4	1.05177	6.66667e-05	0.987351	2.43902e-07	30421.2	369.878	38489	150	2.52273
A_23_P422911	HS6ST3	1.00005	0	1	0	40638.2	145.503	40998	45	2.97166
A_24_P355967	HTR2A	1.00222	0	1	0	39387	144.319	40909	44	3.17208
A_23_P42565	HTR5A	1.01342	0.00084507	0.999923	5.85366e-06	36633.9	637.852	40454	284	2.13079
A_23_P119143	ICAM5	1.00316	7.8125e-05	0.999999	2.43902e-07	39066.5	324.647	40871	128	2.4673
A_23_P35444	INA	1.02296	0.000111111	0.999552	4.87805e-07	35132.7	418.064	40062	180	2.39656
A_23_P65918	ITPKA	1.00913	0.00102236	0.999977	7.80488e-06	37544.3	690.814	40628	313	2.01025
A_23_P144274	JAKMIP1	1.01806	0.000839161	0.999785	5.85366e-06	35797.4	641.822	40264	286	2.18315
A_24_P150791	JPH3	1.01925	0.00105422	0.999737	8.53659e-06	35619.8	715.078	40215	332	2.07945
A_23_P425925	KA21	1.01308	7.93651e-05	0.99993	2.43902e-07	36729.5	318.612	40468	126	2.53941
A_24_P328524	KALRN	1.00751	0	0.99999	0	38007.6	165.52	40694	53	3.0347
A_23_P501232	KCNAB2	1.00507	0.00118497	0.999998	1e-05	38592.3	731.878	40793	346	2.0272
A_24_P31627	KCNB1	1.00812	0.00152815	0.999986	1.39024e-05	37788.6	793.755	40669	373	2.08049
A_23_P203439	KCNC1	1.02421	0.000805369	0.999456	5.85366e-06	34940.8	663.942	40009	298	2.10009
A_24_P347319	KCNC2	1.00429	0	0.999999	0	38766.3	90.1518	40825	21	3.46476
A_23_P87917	KCNH3	1.01239	0.00109375	0.99994	8.53659e-06	36843.7	705.856	40496	320	2.06973
A_24_P6125	KCNJ4	1.00078	0	1	0	40095	198.138	40968	67	2.79544
A_23_P126075	KCNK1	1.01955	8.13008e-05	0.999728	2.43902e-07	35593.1	312.163	40203	123	2.58369
A_23_P108883	KCNK12	1.00898	0.00119534	0.999977	1e-05	37557	727.844	40634	343	2.01246
A_32_P192692	KCNMA1	1.00237	0	1	0	39314	210.857	40903	72	2.81277
A_23_P321846	KCNS1	1.00007	0	1	0	40547.9	234.69	40997	83	2.65723
A_24_P409800	KCTD16	1.0033	0	0.999999	0	39040	252.44	40865	93	2.69608
A_24_P166397	KIAA0319	1.02087	0.00176039	0.99966	1.7561e-05	35381.7	858.028	40148	409	2.03555
A_23_P206310	KIAA0513	1.00532	0.000215517	0.999998	1.21951e-06	38562.1	527.7	40783	232	2.19838
A_23_P26854	KIAA0672	1.01303	0	0.999931	0	36732.7	191.697	40470	64	2.95456
A_23_P319232	KIAA1045	1.00374	8.06452e-05	0.999999	2.43902e-07	38940.7	313.808	40847	124	2.63308
A_23_P425332	KIAA1622	1.00095	0.000365854	1	2.19512e-06	39983.6	548.613	40961	246	2.12918
A_32_P37867	KIAA1644	1.01059	0.000206186	0.999965	9.7561e-07	37239.8	452.311	40569	194	2.25254
A_23_P391479	KIAA1853	1.01199	0.000190476	0.999948	9.7561e-07	36942.8	475.718	40512	210	2.31343
A_24_P93948	KIF5A	1.02889	0.000114286	0.998873	4.87805e-07	34138.8	415.383	39804	175	2.48011
A_23_P414312	KNDC1	1.00598	0	0.999997	0	38447.3	265.948	40756	101	2.70251
A_24_P706340	L10374	1.01869	0.00109792	0.99976	9.02439e-06	35692.6	719.984	40238	337	2.02126
A_23_P127267	LGI1	1.02583	0.000701107	0.999309	4.63415e-06	34685.8	613.178	39940	271	2.23614
A_23_P32175	LHX6	1.00529	0.000509804	0.999998	3.17073e-06	38562.4	570.29	40784	255	2.19619
A_32_P81674	LOC157627	1.02747	0.000120482	0.999099	4.87805e-07	34389.3	398.258	39868	166	2.3428
A_23_P157027	LOC285878	1.00105	0.000854093	1	5.85366e-06	39956.9	633.862	40957	281	2.10449
A_32_P86578	LOC389023	1.0021	0	1	0	39488.5	232.378	40914	82	2.76254
A_32_P201261	LOC399947	1.00076	0.000821918	1	5.85366e-06	40102	652.448	40969	292	2.02904
A_32_P82111	LRFN2	1.00085	0.00118156	1	1e-05	40036.5	732.8	40965	347	2.01215
A_23_P157926	LRRN6C	1.00301	0	0.999999	0	39092.8	242.329	40877	88	2.78387
A_23_P318616	LRTM2	1.00056	0	1	0	40161.8	276.247	40977	107	2.6053
A_23_P134914	LY6H	1.00083	0.000187793	1	9.7561e-07	40068.6	479.942	40966	213	2.24243
A_23_P60130	MAL2	1.00051	0	1	0	40175.1	90.8521	40979	22	3.51768
A_23_P101480	MAST1	1.03411	0.00130194	0.997942	1.14634e-05	33399.3	773.38	39566	361	2.047
A_23_P50678	MATK	1.00825	0.000368852	0.999985	2.19512e-06	37765.9	546.653	40664	244	2.22754
A_24_P463973	MEG3	1.03497	0.000909091	0.997709	6.82927e-06	33254.6	682.091	39524	308	2.05695
A_24_P51115	MFSD4	1.00593	0.000511811	0.999997	3.17073e-06	38448.7	569.342	40758	254	2.20518
A_24_P219474	MGAT5B	1.0067	0.00107784	0.999993	8.78049e-06	38216.4	716.209	40727	334	2.06527
A_23_P313550	MGC34725	1.01638	0.00102564	0.999849	7.80488e-06	36110.9	690.2	40333	312	2.08265
A_23_P24843	MICAL2	1.00552	0.00107362	0.999998	8.53659e-06	38519.8	709.598	40775	326	2.01958
A_23_P146855	MPPED1	1.01565	7.29927e-05	0.999869	2.43902e-07	36244.5	335.735	40363	137	2.49551
A_23_P73571	MUM1L1	1.02543	0.00106061	0.999347	8.53659e-06	34747.7	711.672	39957	330	2.03971
A_32_P91663	MYT1L	1.00257	0.00160526	1	1.4878e-05	39237.4	806.87	40895	380	2.00612
A_23_P125705	NAP1L2	1.00311	0.00012987	0.999999	4.87805e-07	39069.3	374.771	40873	154	2.44983
A_23_P65278	NBEA	1.01447	0.00107692	0.9999	8.53659e-06	36453.2	709.03	40411	325	2.03963
A_23_P97736	NCDN	1.00046	0.000223214	1	1.21951e-06	40211.8	504.199	40981	224	2.22827
A_24_P264832	NEF3	1.0183	0	0.999769	0	35733.4	15.3241	40254	4	5.73202
A_23_P300600	NEFH	1.00896	0	0.999978	0	37565.8	217.723	40635	77	2.73925
A_23_P71492	NEFL	1.01337	0.000189573	0.999924	9.7561e-07	36644.5	476.798	40456	211	2.33507
A_23_P322562	NEURL	1.00972	0	0.999972	0	37392	198.741	40604	68	2.88493
A_32_P25295	NEUROD2	1.00943	0	0.999974	0	37441.1	149.008	40616	48	3.12568
A_23_P140375	NGB	1.00068	0.000579151	1	3.65854e-06	40122.4	584.343	40972	259	2.0872
A_23_P102364	NGEF	1.00012	0	1	0	40502.7	119.198	40995	34	3.25399
A_32_P69849	NGFRAP1L1	1.00517	0.000116959	0.999998	4.87805e-07	38579	403.151	40789	171	2.39283
A_23_P354908	NMNAT2	1.00071	0.000513834	1	3.17073e-06	40121.7	568.949	40971	253	2.18033
A_23_P169007	NPM2	1.00945	0	0.999974	0	37439.4	177.649	40615	56	3.00194
A_23_P124905	NPTX1	1.02681	0	0.999182	0	34497.7	257.425	39897	96	2.75165
A_23_P116264	NRGN	1.00022	0	1	0	40398.1	120.351	40991	35	3.33691
A_32_P84373	NY-REN-7	1.00958	6.80272e-05	0.999973	2.43902e-07	37415.9	355.104	40610	147	2.41734
A_23_P161297	OGDHL	1.00603	7.46269e-05	0.999997	2.43902e-07	38427.1	329.276	40754	134	2.61454
A_23_P219161	OLFM1	1.00264	0.000222222	1	1.21951e-06	39213.6	505.548	40892	225	2.25787
A_24_P149266	PACSIN1	1.00778	0	0.999989	0	37947.4	12.7301	40683	2	5.844
A_24_P159227	PAK6	1.00049	0.000184332	1	9.7561e-07	40197.3	489.562	40980	217	2.18787
A_23_P79968	PCSK2	1.01384	0.000197044	0.999916	9.7561e-07	36575.1	467.308	40437	203	2.3006
A_23_P401106	PDE2A	1.0051	0	0.999998	0	38584.6	257.171	40792	95	2.65386
A_23_P433229	PHYHIP	1.00002	0	1	0	40707.6	44.8047	40999	9	4.11019
A_32_P119033	PLCXD3	1.06589	0.00109145	0.956522	9.02439e-06	27500.9	720.448	36793	339	2.09367
A_23_P22422	PNMA3	1.01019	0.000123457	0.999969	4.87805e-07	37324.8	386.415	40585	162	2.45467
A_23_P352950	PNMA5	1.00581	0.00083045	0.999998	5.85366e-06	38469.6	647.092	40763	289	2.10314
A_23_P100642	PNMT	1.0117	0.00109467	0.99995	9.02439e-06	36973.1	720.423	40524	338	2.09548
A_23_P352535	PPP1R16B	1.0457	0.0016962	0.992807	1.63415e-05	31477.9	825.344	38926	395	2.06394
A_23_P53417	PPP1R1A	1.13121	0.000836237	0.865292	5.85366e-06	23670.9	643.97	31362	287	2.225
A_23_P129835	PPP1R1B	1.02457	0.00106707	0.99943	8.53659e-06	34898.8	710.921	39994	328	2.10937
A_24_P3415	PPP2R2C	1.02298	0.00118644	0.999552	1.02439e-05	35131.9	746.796	40061	354	2.11471
A_23_P420281	PRKCB1	1.00736	0.000227273	0.999992	1.21951e-06	38073.1	499.652	40700	220	2.26657
A_23_P310274	PRSS2	1.0048	0.00108025	0.999998	8.53659e-06	38644.6	708.911	40804	324	2.03265
A_23_P135257	PRSS3	1.00308	0.000576923	0.999999	3.65854e-06	39074.8	585.929	40874	260	2.08773
A_24_P409519	PTPN5	1	0	1	0	40737.5	148.288	41000	47	2.91426
A_32_P36404	PTPRT	1.04048	0	0.99594	0	32421.6	196.397	39245	66	2.82527
A_23_P17844	PVALB	1.00749	0.000570342	0.999991	3.65854e-06	38032.8	588.644	40695	263	2.21852
A_23_P54709	RAB26	1.00948	0.00169231	0.999974	1.60976e-05	37436.6	820.633	40614	390	2.01329
A_23_P139600	RASAL1	1.02199	0.000110497	0.999601	4.87805e-07	35239.9	420.083	40102	181	2.29225
A_23_P342000	RBM11	1.01367	0.000802676	0.999919	5.85366e-06	36600.4	666.389	40444	299	2.09063
A_23_P75283	RBP4	1.00041	0	1	0	40264.3	127.942	40983	37	2.99269
A_32_P118568	RFPL1S	1.00419	8.40336e-05	0.999999	2.43902e-07	38800.6	306.597	40829	119	2.52661
A_23_P433855	RGS4	1.01014	0.000906149	0.999969	6.82927e-06	37330.1	682.611	40587	309	2.0635
A_23_P147786	RIMS2	1.02158	0	0.999631	0	35305.7	132.899	40119	39	3.26152
A_23_P319583	RIMS3	1.01051	7.24638e-05	0.999966	2.43902e-07	37260.3	338.335	40572	138	2.53187
A_23_P3934	RNF43	1.06149	0.001675	0.966556	1.63415e-05	28208.5	836.88	37333	400	2.00318
A_24_P367645	RP11-393H10.2	1.00164	0	1	0	39668.7	265.146	40933	99	2.61595
A_24_P91094	RPIP8	1.00894	7.57576e-05	0.999979	2.43902e-07	37570.5	327.01	40636	132	2.51948
A_32_P3476	RPRML	1.00483	6.71141e-05	0.999998	2.43902e-07	38638.6	365.735	40803	149	2.48796
A_23_P166400	RRP22	1.01404	0.00117479	0.999913	1e-05	36551.5	734.151	40429	349	2.03623
A_23_P258294	RSPO2	1.03187	0.00118841	0.998419	1e-05	33734.2	731.713	39671	345	2.16302
A_23_P140290	RTN1	1.00107	7.63359e-05	1	2.43902e-07	39911.6	325.786	40956	131	2.55104
A_23_P132175	RTN4R	1.0063	0.000367347	0.999996	2.19512e-06	38328.1	546.969	40743	245	2.21439
A_32_P201417	RUTBC2	1.01364	0.000808081	0.99992	5.85366e-06	36605.3	662.113	40445	297	2.09186
A_23_P137797	RYR2	1.01545	0.000219298	0.999875	1.21951e-06	36267.5	516.644	40371	228	2.25086
A_32_P187571	SCN2B	1.01782	0.000114943	0.999798	4.87805e-07	35850.2	413.545	40274	174	2.41213
A_23_P166929	SERPINI1	1.01369	0.000201005	0.999919	9.7561e-07	36596.9	461.462	40443	199	2.35388
A_24_P686965	SH2D5	1.00569	0	0.999998	0	38495.9	178.481	40768	57	2.79144
A_23_P169351	SH3GL2	1.00451	0.000125786	0.999999	4.87805e-07	38715.8	385.063	40816	159	2.48806
A_23_P334883	SHANK2	1.01219	0.00101587	0.999945	7.80488e-06	36888.4	694.892	40504	315	2.07663
A_23_P355377	SLC12A5	1.00254	0	1	0	39245.9	91.0697	40896	23	3.60675
A_24_P350759	SLC1A2	1.0542	0.000364372	0.983775	2.19512e-06	29899.4	549.352	38261	247	2.28237
A_23_P302568	SLC30A3	1.00953	0	0.999974	0	37427.9	210.065	40612	71	2.77034
A_23_P307382	SLC32A1	1.0001	0	1	0	40504.3	146.392	40996	46	2.90924
A_23_P422212	SLC35F3	1.01079	0.00021645	0.999963	1.21951e-06	37186.6	522.042	40561	231	2.23706
A_23_P120794	SLC7A4	1.00362	0.00080292	0.999999	5.36585e-06	38977	620.546	40852	274	2.10078
A_32_P131640	SLITRK4	1.00178	6.84932e-05	1	2.43902e-07	39625	349.584	40927	146	2.472
A_23_P210756	SNAP25	1.00355	0	0.999999	0	38982.6	104.771	40855	30	3.31944
A_23_P29939	SNCA	1.01197	0.000130719	0.999948	4.87805e-07	36943.5	374.613	40513	153	2.44061
A_23_P121945	SNCB	1.00044	0	1	0	40227.3	266.666	40982	102	2.65622
A_23_P251293	SNCG	1.02494	0.000636704	0.999387	4.14634e-06	34820.9	601.384	39978	267	2.15603
A_24_P307964	SOHLH1	1.02653	0	0.999236	0	34579.5	50.9645	39910	10	4.091
A_32_P134968	SPTB	1.00061	0	1	0	40131.7	109.006	40975	31	3.33147
A_23_P252817	SST	1.00235	0.000192308	1	9.7561e-07	39339.1	473.12	40904	208	2.20247
A_24_P244706	SSTR1	1.00129	0.000830325	1	5.60976e-06	39831.8	625.03	40947	277	2.04917
A_23_P8981	STAR	1.00399	0.000122699	0.999999	4.87805e-07	38833.4	389.481	40837	163	2.30904
A_23_P428260	STEAP2	1.00088	0.000337553	1	1.95122e-06	40015.6	536.204	40964	237	2.18498
A_23_P399265	STMN2	1.01626	0.000879479	0.999853	6.58537e-06	36141.6	678.414	40338	307	2.1257
A_23_P168556	STX1A	1.02189	0.000113636	0.999606	4.87805e-07	35246.6	415.931	40106	176	2.35183
A_23_P418785	STXBP5L	1.01646	0	0.999848	0	36102.2	296.145	40330	113	2.6192
A_23_P13822	STYK1	1.00063	0.000639098	1	4.14634e-06	40128.8	597.889	40974	266	2.08874
A_23_P57576	SULT4A1	1.0012	0.000221239	1	1.21951e-06	39864.6	509.735	40951	226	2.20217
A_23_P100022	SV2B	1.00857	0	0.999981	0	37646.9	59.1756	40651	13	3.83979
A_23_P112982	SVOP	1.01359	0	0.999921	0	36609.4	90.0984	40447	20	3.37836
A_23_P33847	SYN1	1.0011	0	1	0	39900.9	261.4	40955	97	2.69116
A_23_P109812	SYN2	1.00345	0.0011437	0.999999	9.5122e-06	39004.5	723.267	40859	341	2.04268
A_23_P88909	SYNGR3	1.01103	0.00117816	0.999958	1e-05	37130.5	734.049	40551	348	2.01011
A_23_P213798	SYNPO	1.01362	0.0011831	0.99992	1.02439e-05	36606.5	748.6	40446	355	2.05046
A_23_P80718	SYNPR	1.00024	0	1	0	40395.5	38.3371	40990	7	4.11309
A_23_P136936	SYP	1.00761	0.000128205	0.99999	4.87805e-07	37984.5	377.304	40690	156	2.43195
A_23_P36795	SYT1	1.00682	0	0.999993	0	38189.9	42.6875	40722	8	4.32565
A_23_P161659	SYT13	1.0002	0	1	0	40426.1	63.9819	40992	15	3.72158
A_23_P208030	SYT4	1.0132	0	0.999928	0	36701.1	110.834	40463	32	3.22887
A_23_P2283	TAC3	1.00149	0.0008	1	5.36585e-06	39746.1	620.668	40939	275	2.01746
A_23_P80817	TAGLN3	1.00313	8.33333e-05	0.999999	2.43902e-07	39066.7	308.506	40872	120	2.61986
A_23_P368794	TCERG1L	1.00318	0.000572519	0.999999	3.65854e-06	39053.2	588.542	40870	262	2.11915
A_32_P1223	THC2272949	1.02996	0	0.998731	0	34002.4	241.634	39757	87	2.78264
A_24_P37355	THC2281561	1.00338	0.000810811	0.999999	5.85366e-06	39012.5	661.4	40862	296	2.06765
A_32_P174223	THC2306982	1.00497	0.000127389	0.999998	4.87805e-07	38611.2	378.083	40797	157	2.45728
A_32_P158892	THC2340773	1.00495	0.00103448	0.999998	8.04878e-06	38620.9	701.148	40798	319	2.04477
A_32_P85405	THC2341745	1.02363	0.00033195	0.99951	1.95122e-06	35043	540.884	40034	241	2.19807
A_32_P203878	THC2373072	1.03079	0	0.998589	0	33878.6	286.484	39719	110	2.68014
A_32_P109653	THC2377128	1.00977	0	0.999972	0	37385.9	66.8757	40602	16	3.75665
A_32_P78705	THC2377907	1.01472	0.000882353	0.999894	6.58537e-06	36398.1	678.399	40401	306	2.08879
A_32_P143778	THC2406077	1.00125	0.000330579	1	1.95122e-06	39849.5	541.557	40949	242	2.06047
A_32_P95462	THC2411536	1.01533	0.00107143	0.999879	8.78049e-06	36294.8	719.578	40376	336	2.06384
A_32_P168561	THC2413666	1.00414	0	0.999999	0	38805.7	161.676	40831	52	3.0896
A_32_P230326	THC2416677	1.02196	0.00047619	0.999602	2.92683e-06	35241.4	568.264	40103	252	2.18784
A_32_P140153	THC2439228	1.01276	0.000209424	0.999936	9.7561e-07	36791.6	441.676	40481	191	2.3398
A_24_P132813	TMEM10	1.21287	0.00143243	0.678085	1.29268e-05	19311.7	787.876	22922	370	2.03423
A_23_P349966	TMEM130	1.00409	0	0.999999	0	38810.4	83.3744	40833	18	3.50154
A_23_P408195	TMEM155	1.00771	0.000115607	0.99999	4.87805e-07	37973.8	406.841	40686	173	2.37633
A_23_P35725	TMEM16C	1.01086	0.000112994	0.999962	4.87805e-07	37179	416.411	40558	177	2.37837
A_23_P34700	TNNT2	1.01974	0.000703704	0.999718	4.63415e-06	35563	608.811	40195	270	2.12453
A_23_P102109	TUBA1	1.00127	0	1	0	39844.1	279.09	40948	108	2.59041
A_24_P160104	TUBA8	1.00547	0.000199005	0.999998	9.7561e-07	38539.3	465.481	40777	201	2.29006
A_23_P209978	VSNL1	1.00218	0	1	0	39469	14.7006	40911	3	5.60879
A_23_P111517	WBSCR17	1.00208	0	1	0	39514.9	269.801	40915	104	2.66753
A_32_P216520	WIF1	1.07456	8.54701e-05	0.939268	2.43902e-07	26516.1	300.425	35838	117	2.59737
A_23_P45304	XK	1.00193	0.000735294	1	4.87805e-06	39562.3	613.839	40921	272	2.0806
A_23_P300220	YPEL4	1.01785	0.000207254	0.999797	9.7561e-07	35848.1	448.687	40273	193	2.32583
A_32_P164593	ZMAT4	1.00286	0.000185185	0.999999	9.7561e-07	39132	488.154	40883	216	2.1922
A_23_P86610	ZNF365	1.01794	0.000333333	0.999789	1.95122e-06	35818.2	540.277	40269	240	2.22157

## Sheet: AllProbes
	GeneName	Fdr1	Fdr2	pUpZT/ZMN	pDownZT/ZMN	RPs.class1...class2	RPs.class1...class.2	RPrank.class1...class2	RPrank.class1...class.2	Fold Change
A_23_P76435	15E1.2	0.967829	1.11514	0.254515	0.886702	11873	24367.8	10782	32601	0.912244
A_23_P343914	2'-PDE	1.17988	1.17137	0.788018	0.506348	21620.8	16261.6	27383	17723	1.02687
A_32_P220770	3.8-1	1.17007	1.19854	0.469883	0.344098	15641.5	13488.6	16465	11771	1.01946
A_23_P3450	76P	1.10971	1.18677	0.892424	0.314669	24552	12968.6	32972	10871	1.06608
A_32_P131031	7A5	1.19364	1.15031	0.764977	0.560708	21097.7	17200.1	26276	19985	1.0148
A_23_P152505	ABAT	1.18541	0.899235	0.506026	0.12756	16249.1	9122.23	17502	5816	1.14894
A_23_P77965	ABC1	0.781507	1.06857	0.145475	0.977772	9578.68	29207.3	7632	37516	0.880238
A_23_P216649	ABCA1	0.645113	1.10027	0.0950834	0.944062	8239.5	26767.2	6043	35179	0.842002
A_23_P89422	ABCA10	1.0579	1.12619	0.975672	0.238725	28994.9	11557.7	37813	8691	1.08905
A_23_P92602	ABCA11	1.21575	1.18771	0.629372	0.456687	18399.7	15418	21225	15765	1.02501
A_23_P56369	ABCA12	1.11286	1.20095	0.888852	0.396839	24426.5	14398.9	32747	13548	1.04933
A_23_P364324	ABCA13	0.501914	1.18096	0.05417	0.488599	6828.1	15957.8	4425	16963	0.873443
A_23_P43504	ABCA2	1.19698	0.39124	0.754127	0.0283124	20859.1	5564.83	25831	2967	1.27006
A_23_P140876	ABCA3	1.21492	1.14981	0.617715	0.562426	18189.5	17229.8	20846	20055	1.01149
A_23_P160940	ABCA4	1.10046	1.14481	0.903022	0.258058	24936.5	11928.5	33644	9242	1.08283
A_23_P78018	ABCA5	1.0307	0.179939	0.998599	0.00861512	33887.9	3929.55	39723	1963	1.34366
A_23_P500400	ABCA6	1.1768	1.14626	0.480708	0.574305	15822	17436.3	16748	20542	0.994762
A_23_P39481	ABCA7	1.05184	0.0628374	0.987114	0.00199854	30384.2	2643.11	38477	1304	1.45021
A_23_P118615	ABCA8	1.2032	1.18642	0.556555	0.31443	17112.3	12964.3	18965	10866	1.04931
A_24_P241672	ABCA9	1.05409	0.972804	0.984087	0.153086	29941.1	9744.7	38277	6452	1.12027
A_23_P82523	ABCB1	1.07584	0.693925	0.937322	0.0755532	26415.8	7611.86	35721	4464	1.17701
A_23_P201918	ABCB10	1.19618	1.1231	0.531133	0.829859	16675.5	22676.5	18205	30295	0.971566
A_23_P39703	ABCB11	1.18943	1.13002	0.514675	0.700641	16395.6	19767.7	17741	25421	0.968025
A_23_P123112	ABCB4	1.20328	1.11965	0.556385	0.859207	17109.3	23497	18958	31463	0.973163
A_23_P111662	ABCB5	1.18222	1.13833	0.784848	0.628441	21547.1	18399.1	27219	22635	1.0251
A_23_P5441	ABCB6	0.884271	1.11232	0.1995	0.903695	10782.8	24975.3	9250	33310	0.899533
A_23_P171258	ABCB7	0.212381	1.08136	0.0102254	0.967872	4117.66	28300.8	1974	36697	0.754936
A_23_P82249	ABCB8	0.965921	1.08152	0.253236	0.96743	11848.6	28264.7	10749	36675	0.903003
A_23_P128094	ABCB9	1.04374	0.488871	0.994274	0.0405644	31874.5	6220.85	39057	3402	1.20351
A_24_P227831	ABCC1	0.787722	1.09315	0.147708	0.954057	9632.28	27341.3	7688	35783	0.868661
A_23_P219013	ABCC10	1.11941	1.11652	0.390702	0.878075	14300.6	24078.5	14310	32244	0.938519
A_23_P141076	ABCC11	1.06888	0.817874	0.949659	0.106423	27082.4	8556.6	36427	5335	1.1484
A_24_P287766	ABCC12	1.02609	0.0698656	0.999284	0.00228171	34646.5	2734.24	39929	1339	1.42616
A_23_P166207	ABCC13	1.20815	1.19117	0.712013	0.439947	19978.7	15131.8	24163	15143	1.04264
A_23_P158976	ABCC2	1.12173	1.17386	0.878071	0.293006	24069.3	12578.9	32094	10234	1.07863
A_23_P207507	ABCC3	0.000555556	1.09806	4.87805e-07	0.947147	286.607	26934.5	36	35365	0.418172
A_23_P25559	ABCC4	1.21644	1.12844	0.652929	0.719997	18834.7	20157.4	22007	26160	0.997706
A_23_P212665	ABCC5	1.18767	1.17639	0.776215	0.496408	21350.3	16091.9	26796	17301	1.02734
A_23_P15272	ABCC6	0.352041	1.16777	0.0265405	0.512509	5458.87	16366.9	3091	17994	0.845789
A_23_P24774	ABCC8	1.0523	0.00371869	0.986287	4.70732e-05	30258.1	1077.32	38428	519	1.89116
A_23_P368691	ABCC9	1.19551	1.15455	0.52967	0.548945	16650.5	16995.4	18165	19494	0.999695
A_23_P148556	ABCD1	0.640743	1.10364	0.0931578	0.936637	8181.35	26383.4	5961	34796	0.847569
A_23_P388124	ABCD2	1.08532	1.17632	0.922757	0.296204	25736.5	12636.5	34859	10324	1.07519
A_23_P74794	ABCD3	0.693532	1.04451	0.110779	0.990631	8688.68	31027.6	6549	38885	0.86606
A_23_P37327	ABCD4	0.759703	1.05301	0.135987	0.986494	9347.98	30302.2	7339	38410	0.877001
A_23_P41380	ABCE1	0.732581	1.05322	0.125164	0.986406	9072.46	30288	7005	38399	0.877935
A_23_P251660	ABCF1	0.427779	1.02676	0.0390844	0.99578	6154.13	32411.8	3746	39763	0.808779
A_23_P215175	ABCF2	0.238075	1.03196	0.0126993	0.994486	4384.19	31972.7	2187	39511	0.754943
A_24_P251688	ABCF3	1.05929	1.12199	0.328407	0.837227	13222.8	22875	12711	30594	0.932073
A_23_P166297	ABCG1	0.410208	1.0675	0.0360683	0.978355	6000.8	29268.7	3605	37576	0.800364
A_23_P18713	ABCG2	1.17029	0.592971	0.804278	0.0569541	22011.9	6932.88	28177	3938	1.20257
A_24_P355626	ABCG4	1.00453	0.000851064	0.999999	5.85366e-06	38701.1	633.892	40815	282	2.12977
A_23_P119763	ABCG5	1.09233	0.605847	0.912944	0.0591661	25322.3	7019.33	34267	4004	1.16692
A_23_P90577	ABCG8	1.0596	1.13149	0.97147	0.242801	28611.3	11636.9	37590	8798	1.08766
A_23_P17242	ABHD1	1.21523	0.792122	0.663959	0.0998654	19041.6	8368.73	22401	5169	1.12188
A_23_P92213	ABHD10	1.06873	0.508444	0.95065	0.0434285	27140.6	6357.76	36470	3502	1.22266
A_23_P315933	ABHD11	0.903521	1.12267	0.212129	0.831898	11043.4	22730.3	9626	30381	0.902366
A_23_P149494	ABHD12	1.04593	1.12506	0.315717	0.796402	12997.7	21836.3	12376	29023	0.936874
A_23_P205027	ABHD13	0.98638	1.10969	0.270533	0.9198	12173.8	25615.4	11245	33984	0.916943
A_23_P69267	ABHD14A	1.05387	0.248977	0.984415	0.0139549	29986.1	4510.17	38298	2298	1.32088
A_23_P155417	ABHD14B	0.772832	1.12481	0.141428	0.768709	9481.2	21196.7	7503	28020	0.895921
A_23_P140591	ABHD2	1.14098	1.13018	0.420327	0.696387	14805	19682.7	15104	25263	0.961825
A_23_P305759	ABHD3	1.06924	1.12946	0.338194	0.711475	13395.7	19984.6	12968	25827	0.947388
A_23_P205519	ABHD4	0.253715	1.06012	0.0143937	0.982863	4548.16	29793.4	2326	38012	0.757343
A_23_P250294	ABHD5	0.161424	1.00885	0.00616561	0.99925	3557.23	34706.3	1566	40610	0.733985
A_23_P211850	ABHD6	1.18706	1.03862	0.777467	0.18186	21378.1	10393.7	26853	7179	1.10803
A_23_P43898	ABHD7	1.01666	0.0710193	0.999845	0.00232805	36072.2	2747.55	40322	1344	1.44287
A_23_P50857	ABHD8	1.00785	0.030566	0.999989	0.000750732	37908.9	2061.83	40680	1007	1.53733
A_23_P119593	ABHD9	1.20819	1.13282	0.711921	0.652062	19976.9	18833.9	24159	23600	1.00145
A_23_P126992	ABI1	1.11803	0.997175	0.882481	0.164193	24212.7	10000.8	32362	6751	1.10887
A_23_P79692	ABI2	0.341428	1.02433	0.0249659	0.996377	5357.18	32649.1	2998	39881	0.786025
A_23_P141429	ABI3	0.700111	1.12868	0.113777	0.735873	8771.63	20487.1	6663	26731	0.879617
A_23_P218858	ABI3BP	0.589456	1.19628	0.07696	0.367549	7669.69	13896.7	5353	12597	0.896349
A_23_P60180	ABL1	0.204658	1.00388	0.00956902	0.999764	4039.93	35865.5	1917	40832	0.755206
A_23_P138099	ABL2	0.722094	1.11539	0.121259	0.884151	8969.98	24280.4	6885	32500	0.852442
A_23_P202520	ABLIM1	1.09405	0.47877	0.910331	0.0391073	25216.5	6149.3	34115	3349	1.24739
A_23_P255672	ABLIM2	1.00729	7.14286e-05	0.999992	2.43902e-07	38091.4	341.823	40703	140	2.52521
A_23_P256205	ABLIM3	1.11963	0.579751	0.881311	0.0549915	24174.4	6855.79	32273	3889	1.18796
A_23_P112646	ABO	1.21364	1.12848	0.673985	0.722779	19233.6	20215.1	22769	26260	1.00293
A_23_P59452	ABP1	1.21522	1.17484	0.620267	0.500197	18235.3	16156.5	20927	17456	0.996321
A_23_P503182	ABR	1.02914	0.0979595	0.998842	0.00365317	34106.9	3091.28	39793	1529	1.41554
A_23_P313482	ABRA	1.06613	1.12136	0.955535	0.234529	27437.7	11475.6	36747	8575	1.08903
A_23_P30784	ABT1	0.864502	1.107	0.187534	0.929204	10530.8	26029.5	8894	34415	0.890432
A_23_P109643	ABTB1	1.01518	0.041806	0.99988	0.0011461	36303.5	2291.54	40382	1124	1.50815
A_23_P356616	ABTB2	1.17156	1.15706	0.472911	0.542575	15692	16885	16550	19226	1.00333
A_23_P69339	ACAA1	0.864704	1.11894	0.187683	0.861226	10534	23557.2	8899	31557	0.902497
A_23_P89799	ACAA2	0.6905	1.12739	0.109385	0.747649	8650.55	20734.4	6495	27190	0.882202
A_23_P141434	ACACA	1.21165	1.13688	0.69649	0.639678	19669.9	18605.4	23568	23069	1.00721
A_23_P87791	ACACB	1.17037	1.19614	0.804219	0.367361	22010.5	13893.5	28173	12592	1.05045
A_23_P25348	ACAD10	0.884556	1.09184	0.199306	0.955678	10779	27441.3	9238	35887	0.888578
A_23_P212497	ACAD11	1.03132	1.11307	0.302704	0.900097	12763	24840.4	12034	33155	0.926466
A_23_P47426	ACAD8	0.917815	1.11422	0.221059	0.892841	11223	24578.9	9875	32854	0.907849
A_23_P132405	ACAD9	1.2159	1.15458	0.633632	0.548878	18477.7	16994.2	21366	19491	1.01527
A_24_P234242	ACADL	1.19682	1.16563	0.75455	0.516771	20868.1	16440.5	25849	18177	1.03267
A_23_P96761	ACADM	1.17965	1.14074	0.496806	0.612329	16093.3	18108.4	17267	22008	0.983382
A_23_P65022	ACADS	1.19911	1.12637	0.539103	0.762909	16811.5	21067.3	18433	27770	0.980841
A_23_P158570	ACADSB	1.07093	1.14213	0.945472	0.255948	26844.9	11888.7	36197	9188	1.08607
A_23_P207650	ACADVL	1.20606	1.12849	0.56485	0.726332	17255.2	20287.9	19202	26389	0.98296
A_23_P24515	ACAT1	1.09905	1.14124	0.367485	0.608645	13903.6	18042.1	13709	21866	0.969234
A_23_P31135	ACAT2	0.726494	1.12355	0.123061	0.82819	9017.3	22632.5	6945	30222	0.886953
A_23_P200477	ACBD3	0.885329	1.08591	0.200171	0.962513	10796.9	27895.8	9270	36341	0.887101
A_23_P107166	ACBD4	1.04181	0.532018	0.995382	0.0474015	32220	6536.27	39173	3653	1.20762
A_23_P97795	ACBD5	1.20943	1.18267	0.584009	0.475577	17588.8	15738.4	19798	16487	1.0231
A_23_P52127	ACBD6	0.46947	1.02745	0.0471302	0.995649	6529.13	32362.6	4116	39731	0.824358
A_32_P159612	ACCN1	1.01772	0.0388624	0.9998	0.00103317	35867	2231.7	40278	1090	1.51762
A_23_P204751	ACCN2	0.793393	1.08149	0.15028	0.208305	9692.55	10952.9	7766	7897	1.08726
A_23_P93658	ACCN3	1.05833	0.531335	0.974823	0.0472888	28915.1	6531.21	37765	3649	1.20222
A_24_P405375	ACCN4	0.00542986	1.12622	2.92683e-05	0.765335	920.4	21121.8	221	27862	0.588937
A_23_P258433	ACCN5	1.198	1.1405	0.748427	0.618567	20736.3	18220.1	25614	22237	1.01478
A_23_P26375	ACD	1.13303	1.17235	0.860525	0.504025	23527.3	16221.6	31139	17627	1.03508
A_23_P371777	ACE	1.11712	1.17614	0.883672	0.496616	24252	16095.6	32432	17312	1.04744
A_23_P252981	ACE2	1.16983	1.19732	0.805125	0.364861	22032.3	13849.5	28218	12494	1.06139
A_23_P104224	ACF	1.14731	1.13287	0.841202	0.243732	22971.1	11655.1	30061	8821	1.09097
A_24_P60845	ACHE	0.749596	1.1206	0.132295	0.856033	9255.99	23401.5	7236	31320	0.888761
A_23_P14389	ACIN1	1.20787	1.131	0.573208	0.674656	17399.8	19260.6	19457	24457	0.994196
A_23_P66787	ACLY	0.261068	1.02625	0.0152566	0.995938	4627.47	32471.4	2396	39789	0.779023
A_23_P376727	ACMSD	1.16894	1.18164	0.806568	0.479458	22068.2	15803.6	28290	16636	1.0372
A_23_P59528	ACN9	0.356508	1.12093	0.0272424	0.847449	5501.77	23155.9	3133	30997	0.808784
A_23_P9415	ACO1	0.675076	1.10725	0.1036	0.927632	8487.34	25957.8	6292	34349	0.866275
A_23_P103149	ACO2	1.02936	0.376017	0.99881	0.0265963	34076.9	5458.69	39783	2900	1.24269
A_23_P325726	ACOT11	1.07982	0.85397	0.931384	0.115015	26123.7	8793.05	35364	5522	1.13025
A_23_P44207	ACOT12	1.19874	1.13283	0.537122	0.244222	16777.7	11664.5	18371	8839	1.032
A_23_P3111	ACOT2	1.20726	1.14175	0.576598	0.607604	17459	18023.3	19582	21819	0.995274
A_23_P14515	ACOT4	1.01462	0.0755717	0.999896	0.00253073	36409.2	2809.21	40405	1373	1.4317
A_24_P205589	ACOT7	1.04263	0.0885262	0.994974	0.00313512	32085.7	2973.97	39126	1452	1.39487
A_23_P143218	ACOT8	1.06148	0.818076	0.966388	0.10651	28194.9	8559.15	37327	5338	1.13632
A_23_P125624	ACOT9	0.262364	1.03619	0.0153771	0.993483	4638.4	31685.6	2403	39310	0.761077
A_23_P206945	ACOX1	0.644264	1.04347	0.0945968	0.990962	8224.94	31097.6	6020	38937	0.863518
A_23_P10182	ACOX2	0.82932	1.12532	0.168979	0.791621	10121.8	21723.9	8354	28842	0.889912
A_23_P316381	ACOX3	0.320815	1.01602	0.0224649	0.998223	5188.97	33651.4	2871	40282	0.784032
A_23_P143034	ACOXL	1.16215	1.14118	0.818011	0.604994	22356	17977.5	28859	21736	1.03041
A_23_P56798	ACP1	1.20601	1.16253	0.726724	0.52291	20278	16546.8	24706	18442	1.00929
A_23_P138776	ACP2	0.962823	1.11296	0.251015	0.898433	11806.5	24780.5	10689	33097	0.901767
A_23_P142075	ACP5	0.0240263	1.00648	0.000267805	0.999513	1570.37	35190.3	457	40716	0.624888
A_23_P160240	ACP6	0.491287	1.12685	0.0517529	0.752654	6729.13	20841.8	4319	27385	0.832564
A_23_P57760	ACPL2	1.13638	1.19904	0.413949	0.388402	14696.5	14254.9	14935	13281	1.00946
A_24_P37589	ACPP	1.2129	1.12656	0.677629	0.75636	19303	20923	22906	27527	0.997367
A_23_P330419	ACPT	1.06078	1.12513	0.329772	0.76682	13247.5	21154.9	12746	27943	0.93101
A_23_P40734	ACR	1.15144	1.19868	0.834903	0.387935	22799.9	14246.8	29729	13269	1.05904
A_23_P151120	ACRBP	1.08594	1.125	0.353753	0.771368	13665.8	21256.5	13356	28112	0.937103
A_23_P171237	ACRC	1.08054	0.203644	0.930639	0.0102766	26088.3	4130.14	35312	2069	1.31343
A_23_P202894	ACRV1	1.21268	1.17715	0.677294	0.298393	19296.6	12675.8	22899	10393	1.03679
A_23_P54488	ACSBG1	1.04615	0.0559007	0.992286	0.00170293	31357.3	2531.49	38889	1249	1.51286
A_23_P131050	ACSBG2	1.17531	1.18158	0.793274	0.479462	21745.5	15803.6	27673	16637	1.03725
A_23_P110212	ACSL1	0.828621	1.12922	0.168634	0.705269	10114.3	19859.8	8344	25607	0.925962
A_24_P248606	ACSL3	1.11694	0.89412	0.884455	0.126093	24278.2	9084.27	32466	5782	1.13478
A_23_P217564	ACSL4	1.05152	0.76042	0.987585	0.0913988	30456.2	8116.85	38507	4928	1.15767
A_24_P201360	ACSL5	1.05125	1.12927	0.320861	0.714003	13089.4	20035.8	12514	25923	0.9404
A_23_P7562	ACSL6	1.10066	0.105297	0.902832	0.00406293	24929.7	3182.29	33631	1582	1.44639
A_23_P106933	ACSM1	1.05906	1.09982	0.972503	0.218891	28701.8	11166.7	37649	8160	1.09877
A_23_P66328	ACSM2	1.21536	1.12608	0.639993	0.758564	18594.4	20971.3	21590	27619	1.00196
A_23_P317756	ACSM3	0.99582	1.1877	0.27781	0.45712	12308.2	15425.1	11438	15780	0.992986
A_23_P120594	ACSS1	1.15691	0.547639	0.449475	0.049902	15297.1	6645.08	15929	3736	1.17145
A_23_P210900	ACSS2	0.963679	1.12502	0.251685	0.801863	11819.2	21969.4	10708	29223	0.924204
A_23_P1102	ACTA1	1.06062	0.219566	0.968525	0.0115995	28366	4275.09	37440	2166	1.28545
A_23_P150053	ACTA2	0.0163231	1.11073	0.000142927	0.914372	1343.46	25390.6	359	33752	0.611405
A_23_P135769	ACTB	0.373504	1.04637	0.029771	0.98984	5655.22	30874.9	3268	38785	0.794038
A_23_P205894	ACTC	1.0232	0.0275866	0.999537	0.000660732	35100	1997.01	40052	982	1.51392
A_23_P44037	ACTG1	0.222854	1.02102	0.0113112	0.997241	4238.06	33050.6	2081	40045	0.760482
A_23_P39955	ACTG2	0.00305085	1.1219	1.31707e-05	0.836551	768.271	22857.1	177	30572	0.509473
A_23_P69249	ACTL6A	0.0613009	1.00927	0.0011378	0.999206	2258.52	34649.2	761	40591	0.66727
A_23_P145681	ACTL6B	1.01619	0.113571	0.999856	0.00451512	36166.9	3276.49	40341	1630	1.37787
A_23_P31984	ACTL7A	1.10735	1.16413	0.894656	0.275189	24631.2	12250.5	33125	9692	1.06317
A_23_P9186	ACTL7B	1.16208	1.16628	0.818415	0.516095	22366.5	16428.5	28875	18143	1.03588
A_32_P176018	ACTL8	1.20765	1.13832	0.71905	0.628632	20119.6	18402.5	24412	22642	1.00456
A_23_P105957	ACTN1	0.162597	1.11085	0.00630561	0.913983	3579.41	25374.2	1590	33734	0.731855
A_23_P115021	ACTN2	1.02757	0.078392	0.999072	0.00266341	34355.3	2851.11	39863	1393	1.42845
A_23_P138881	ACTN3	1.12293	1.18194	0.876896	0.472025	24030.8	15677.8	32017	16374	1.04514
A_23_P101655	ACTN4	0.445784	1.0192	0.0425778	0.99765	6319.4	33273.1	3916	40133	0.823153
A_23_P151690	ACTR10	1.17422	1.08408	0.794663	0.209545	21778.8	10978.2	27747	7925	1.08162
A_24_P261326	ACTR1A	1.16458	1.13023	0.460635	0.693931	15485	19635.3	16217	25173	0.973405
A_23_P28279	ACTR1B	1.03696	0.430451	0.997179	0.0327878	32964.2	5819.58	39427	3123	1.22642
A_23_P377376	ACTR2	1.15686	1.12465	0.449089	0.79979	15290.7	21918.4	15916	29157	0.95799
A_23_P108785	ACTR3	0.492197	1.06975	0.0519688	0.977096	6738.32	29136.6	4329	37449	0.823129
A_23_P123193	ACTR3B	1.03358	0.164428	0.99806	0.00754366	33481.1	3784.37	39591	1881	1.32348
A_23_P165952	ACTR5	1.15014	1.11543	0.437136	0.885056	15088.3	24311.6	15583	32532	0.946425
A_23_P162596	ACTR6	1.21581	1.19789	0.640642	0.37903	18606.7	14093.1	21604	12973	1.03536
A_23_P80694	ACTR8	0.971402	1.12545	0.258203	0.776152	11943.2	21364.3	10898	28275	0.941496
A_23_P147311	ACTRT1	1.16654	1.14666	0.81006	0.568773	22154.6	17340	28471	20337	1.03079
A_23_P148829	ACTRT2	1.04203	0.635701	0.995237	0.0645159	32172.4	7222.46	39159	4161	1.18013
A_23_P79221	ACVR1	0.958338	1.12511	0.247181	0.793118	11734.8	21759.6	10575	28902	0.914932
A_23_P99036	ACVR1B	1.15479	1.14616	0.829789	0.578953	22662.2	17517.8	29461	20710	1.02703
A_23_P397455	ACVR1C	1.02998	0.0016095	0.99873	1.4878e-05	34001	803.266	39756	379	2.09552
A_23_P153930	ACVR2A	1.21497	1.12498	0.63608	0.771518	18522.4	21259.7	21465	28118	0.991415
A_23_P109950	ACVR2B	1.20372	1.18135	0.73163	0.482137	20381.1	15848.8	24920	16733	1.03103
A_24_P324783	ACVRL1	1.11595	1.18304	0.386445	0.476247	14227.9	15749.2	14198	16505	0.999604
A_23_P57868	ACY1	0.686149	1.12484	0.107742	0.803302	8605.1	22004.2	6438	29280	0.881051
A_32_P86118	ACY1L2	1.0507	1.10977	0.320387	0.919271	13081.1	25592.7	12502	33962	0.922943
A_23_P47102	ACY3	1.21106	1.01708	0.687144	0.172655	19488.1	10191.3	23263	6960	1.11435
A_23_P163143	ACYP1	1.12675	0.425158	0.871201	0.0322083	23852.3	5789.04	31701	3106	1.21648
A_23_P159424	ACYP2	1.14218	0.72587	0.849869	0.0830678	23214.2	7859.34	30507	4692	1.14938
A_23_P148852	AD7C-NTP	1.1612	1.16911	0.820601	0.510048	22422.1	16324.9	28974	17887	1.04145
A_23_P210482	ADA	0.473787	1.09193	0.0481183	0.955652	6573.19	27439.6	4164	35883	0.844913
A_23_P14845	ADAL	1.05633	1.12506	0.325634	0.78801	13173.6	21639.5	12639	28717	0.937288
A_23_P48886	ADAM10	0.93059	1.0749	0.230151	0.973103	11403.3	28749.6	10140	37117	0.898231
A_23_P207345	ADAM11	1.00921	7.75194e-05	0.999976	2.43902e-07	37520.2	324.941	40625	129	2.51749
A_23_P202327	ADAM12	0.013129	1.05745	9.92683e-05	0.984304	1220.85	29982.2	310	38164	0.591284
A_23_P159227	ADAM15	0.693569	1.10617	0.110768	0.931283	8688.36	26123.9	6548	34518	0.867751
A_23_P143120	ADAM17	0.670429	1.0804	0.10215	0.968668	8446.24	28365.7	6247	36760	0.8514
A_23_P72527	ADAM18	1.20782	1.12939	0.718886	0.706725	20116.1	19889.1	24403	25656	1.0141
A_23_P374082	ADAM19	0.230429	1.10452	0.0120441	0.934691	4318.42	26286.7	2143	34696	0.777817
A_23_P136832	ADAM2	1.07264	1.19504	0.941886	0.333912	26652.1	13310.5	36002	11456	1.07227
A_23_P48698	ADAM20	1.0789	1.18013	0.932457	0.301999	26175.5	12741.3	35435	10492	1.08107
A_23_P367420	ADAM21	0.448838	1.12841	0.0431541	0.72422	6346.2	20244.5	3942	26314	0.834651
A_23_P215625	ADAM22	0.144549	1.13024	0.00500634	0.694933	3358.27	19654.1	1420	25209	0.761146
A_23_P351667	ADAM23	1.10619	1.15815	0.375591	0.53837	14042.9	16812.3	13921	19059	0.972444
A_23_P10356	ADAM28	1.21354	1.19263	0.674283	0.437695	19239.4	15094.3	22781	15047	1.0252
A_23_P95536	ADAM29	1.21332	1.18206	0.672951	0.477694	19213.9	15773.6	22740	16569	1.03085
A_23_P126363	ADAM30	1.05778	1.02499	0.976592	0.176123	29087.7	10268.8	37853	7045	1.10788
A_23_P44665	ADAM32	1.21152	1.14482	0.69441	0.582825	19629.2	17586.5	23500	20873	1.01064
A_23_P210731	ADAM33	1.20674	1.19872	0.724663	0.343478	20235.5	13477.9	24621	11748	1.03106
A_23_P54861	ADAM6	1.19597	1.13675	0.757457	0.639241	20931.8	18597.2	25967	23056	1.02494
A_23_P94296	ADAM7	0.875053	1.19913	0.194176	0.390858	10671.5	14296.9	9098	13364	0.987373
A_24_P300777	ADAM8	0.0194866	1.14621	0.00019439	0.574309	1453.12	17436.4	409	20543	0.622419
A_23_P72643	ADAM9	0.134336	1.02011	0.00436756	0.997472	3236.64	33171.1	1333	40090	0.715197
A_23_P256425	ADAMDEC1	0.807632	1.12066	0.156385	0.85009	9835.13	23230.5	7939	31101	0.875121
A_23_P211039	ADAMTS1	1.06225	1.19346	0.33124	0.433605	13273.6	15024.8	12785	14896	0.975921
A_23_P108314	ADAMTS10	1.0398	0.632969	0.996181	0.0639144	32519.5	7199.83	39280	4140	1.16413
A_23_P44648	ADAMTS12	1.0902	1.18524	0.915631	0.311024	25431.6	12904	34435	10759	1.06969
A_23_P393645	ADAMTS13	1.05853	0.69928	0.973799	0.0767844	28818.6	7652.65	37718	4502	1.18046
A_23_P202558	ADAMTS14	1.1893	1.14133	0.515401	0.607714	16407.7	18025.3	17768	21831	0.987072
A_23_P52749	ADAMTS15	1.18732	1.13676	0.77668	0.636392	21360.6	18545.1	26820	22953	1.02624
A_23_P41629	ADAMTS16	1.04199	0.623466	0.995257	0.062301	32178.2	7138.34	39161	4097	1.16765
A_23_P112916	ADAMTS17	1.09972	1.19048	0.903673	0.441813	24960.9	15163.8	33691	15216	1.05412
A_23_P15004	ADAMTS18	1.199	1.13478	0.535339	0.64655	16747.4	18732.4	18306	23360	1.00387
A_23_P259851	ADAMTS19	1.07316	0.900944	0.94085	0.128044	26597.6	9134.44	35945	5827	1.13794
A_23_P213615	ADAMTS2	1.17986	1.1315	0.495657	0.673437	16074.3	19236.9	17224	24402	0.965645
A_23_P420359	ADAMTS20	1.09411	1.19907	0.910322	0.385839	25216.2	14210.1	34113	13193	1.06477
A_23_P144521	ADAMTS3	1.19528	1.14358	0.759527	0.595387	20977.3	17807.1	26053	21346	1.02307
A_23_P360754	ADAMTS4	0.109141	1.09597	0.00306659	0.950737	2932.3	27140.4	1152	35567	0.744394
A_23_P40415	ADAMTS5	0.0304726	1.08205	0.000393171	0.966874	1733.41	28221.6	529	36636	0.654729
A_23_P213319	ADAMTS6	0.870124	1.10295	0.191215	0.937913	10608.8	26448.2	9010	34865	0.895809
A_23_P11005	ADAMTS7	0.443602	1.09257	0.0422071	0.954937	6302.12	27395.1	3901	35835	0.827425
A_23_P86956	ADAMTS8	1.07878	0.158644	0.9327	0.00718927	26187.5	3733.41	35448	1858	1.37929
A_23_P147423	ADAMTS9	1.09769	1.11549	0.365022	0.884663	13861.4	24297.7	13634	32516	0.941224
A_23_P312415	ADAMTSL1	1.2158	1.1312	0.649505	0.672677	18770.9	19222.5	21903	24381	0.993556
A_23_P20697	ADAMTSL2	1.20486	0.896954	0.729764	0.126908	20342.1	9105.47	24833	5801	1.13017
A_23_P308974	ADAMTSL3	1.02521	1.14072	0.298462	0.61101	12686.5	18084.4	11936	21961	0.986822
A_23_P115011	ADAMTSL4	1.18497	1.12894	0.50474	0.734833	16227.3	20465.3	17464	26687	0.967935
A_23_P5241	ADAMTSL5	1.12068	1.1996	0.879786	0.353677	24123.9	13655.7	32187	12088	1.06925
A_23_P200439	ADAR	1.16358	1.16761	0.814815	0.512637	22274.3	16369.1	28711	18001	1.02708
A_23_P211207	ADARB1	1.02082	0.0709613	0.999661	0.00232268	35386.7	2745.85	40150	1342	1.44755
A_23_P86751	ADARB2	1.21546	0.194279	0.647275	0.00960024	18729.3	4051.45	21834	2026	1.35168
A_23_P141100	ADAT1	0.668913	1.11921	0.101593	0.860233	8430.21	23527.9	6227	31513	0.866049
A_23_P103371	ADC	1.12248	0.646201	0.877367	0.0668424	24046.5	7307.92	32047	4241	1.18091
A_23_P25945	ADCK1	1.20699	1.1543	0.723222	0.550093	20205.8	17015	24567	19539	1.01505
A_24_P283395	ADCK2	0.766075	1.09655	0.138716	0.949802	9414.04	27087.1	7424	35513	0.878205
A_23_P208400	ADCK4	0.846165	1.11317	0.177922	0.900854	10320.8	24869.4	8621	33180	0.88768
A_23_P94365	ADCK5	1.08856	1.06217	0.91742	0.194998	25506.8	10675.2	34554	7527	1.09991
A_23_P21002	ADCY1	1.0578	0.708941	0.97645	0.0788307	29072.7	7719.59	37847	4559	1.16918
A_23_P33539	ADCY2	1.08563	0.0782878	0.922285	0.00265415	25715.5	2848.13	34831	1390	1.47135
A_23_P67864	ADCY3	1.21172	1.18126	0.683029	0.481551	19408.4	15838.8	23111	16714	1.02394
A_23_P381261	ADCY4	1.21184	1.12063	0.682974	0.233719	19407.4	11459.9	23107	8551	1.06324
A_23_P136623	ADCY5	1.18818	0.199065	0.77539	0.0099678	21331.4	4095.13	26756	2053	1.31575
A_23_P501547	ADCY6	0.976986	1.19761	0.262547	0.412182	12024.9	14661.8	11018	14111	0.983163
A_23_P106945	ADCY7	1.18879	1.19794	0.513153	0.41107	16369.9	14643.2	17698	14069	0.991187
A_23_P169993	ADCY8	0.559994	1.16325	0.0687973	0.52105	7386.75	16515.1	5037	18365	0.906272
A_23_P49443	ADCY9	1.21468	1.15435	0.618685	0.549302	18207	17001.7	20883	19510	1.00616
A_24_P335781	ADCYAP1	1.03065	0.0091458	0.99862	0.000151463	33905	1392.9	39726	679	1.68147
A_23_P157109	ADCYAP1R1	0.866402	1.1285	0.188622	0.739908	10554.5	20571.7	8926	26882	0.913038
A_23_P212768	ADD1	1.17772	1.17614	0.791025	0.295469	21691.8	12623	27538	10300	1.06417
A_23_P209856	ADD2	1.21414	1.12735	0.611483	0.746637	18076.8	20713.3	20649	27154	0.986144
A_23_P202435	ADD3	1.14865	0.324472	0.839604	0.0212015	22927.2	5095.49	29969	2679	1.27369
A_23_P134953	ADFP	0.00672	1.00593	4.09756e-05	0.999573	1000.17	35334.3	250	40741	0.56984
A_23_P58359	ADH1A	1.09696	1.19887	0.907291	0.40861	25098.5	14601.2	33911	13974	1.05164
A_23_P81158	ADH1C	1.06562	0.975277	0.957963	0.154522	27593.4	9778.9	36858	6496	1.13722
A_23_P30098	ADH4	1.1332	0.893972	0.860432	0.125985	23524.3	9081.45	31131	5778	1.13431
A_23_P18692	ADH5	1.11592	1.14121	0.386761	0.608766	14233.4	18044.2	14210	21871	0.965059
A_23_P41498	ADH6	1.12544	1.20017	0.873064	0.401997	23910.1	14487.1	31806	13733	1.0613
A_23_P92562	ADH7	1.20231	1.13033	0.735519	0.683161	20462	19425.8	25082	24780	1.01306
A_23_P157569	ADHFE1	1.13879	0.609736	0.854395	0.059769	23343.7	7042.54	30761	4019	1.20251
A_23_P148162	ADI1	0.980779	1.13069	0.26548	0.681806	12080.1	19399.9	11098	24723	0.927985
A_23_P369237	ADIPOQ	1.21586	1.1289	0.646394	0.717569	18712.9	20108.2	21797	26061	1.0045
A_23_P46627	ADIPOR1	1.17099	1.12056	0.471939	0.855888	15675.8	23397.2	16524	31316	0.953779
A_23_P48121	ADIPOR2	1.11565	1.15432	0.386069	0.548444	14221.7	16986.8	14188	19480	0.978562
A_23_P112596	ADK	0.880769	1.08216	0.197185	0.966451	10734.3	28189.2	9179	36616	0.894484
A_23_P127948	ADM	0	1.00005	0	1	168.285	39672.6	13	40998	0.387268
A_24_P91780	ADM2	1.17173	1.19258	0.799977	0.438231	21905.8	15103.2	27992	15066	1.04847
A_23_P64751	ADMR	1.09123	0.361705	0.913974	0.02509	25364.7	5359.91	34340	2844	1.23918
A_23_P254179	ADNP	0.602282	1.02601	0.080838	0.995982	7796.09	32488.9	5503	39800	0.850815
A_23_P74299	ADORA1	0.893927	1.19922	0.205407	0.38995	10906	14281.6	9421	13332	0.972784
A_23_P109436	ADORA2A	1.17097	0.967676	0.803229	0.1515	21986.1	9708.04	28124	6419	1.09474
A_23_P55477	ADORA2B	0.964836	1.19804	0.252505	0.37335	11834.6	13995.4	10730	12777	0.97627
A_23_P126540	ADORA3	0.356621	1.11377	0.0272337	0.893593	5501.14	24606.1	3131	32895	0.81696
A_23_P14716	ADPGK	0.567852	1.10053	0.0706768	0.943046	7453.34	26714.3	5103	35133	0.834977
A_23_P408070	ADPRH	1.17691	1.1186	0.480637	0.863994	15820.7	23638	16744	31668	0.957785
A_23_P371145	ADPRHL1	1.11282	0.819423	0.888957	0.106745	24429.8	8565.33	32752	5341	1.13702
A_23_P34568	ADPRHL2	0.644062	1.11214	0.0946771	0.907616	8227.39	25121.9	6027	33460	0.854388
A_23_P8938	ADRA1A	1.17713	1.19647	0.791375	0.414036	21699.8	14693.2	27564	14188	1.05044
A_23_P33326	ADRA1B	1.00115	0.000194175	1	9.7561e-07	39886.3	472.046	40953	206	2.23356
A_23_P131924	ADRA1D	0.896806	1.12039	0.207709	0.856221	10953.3	23407	9496	31333	0.936117
A_23_P138706	ADRA2A	1.03972	0.0784968	0.996226	0.00267463	32537.9	2854.93	39285	1397	1.44698
A_23_P378926	ADRA2B	1.20674	1.13042	0.567843	0.687045	17306.8	19501.3	19293	24919	0.994796
A_23_P256158	ADRA2C	1.05749	0.00912979	0.97797	0.000150976	29227.6	1392.39	37917	678	1.75683
A_23_P52240	ADRB1	1.01371	0.103624	0.999918	0.00396805	36589.5	3161.8	40442	1570	1.38188
A_23_P145024	ADRB2	1.21504	0.381737	0.620739	0.0272244	18243.6	5497.99	20946	2924	1.21008
A_23_P168993	ADRB3	1.16495	1.14188	0.812763	0.603583	22222.2	17952.1	28605	21672	1.02251
A_23_P202667	ADRBK1	1.15771	1.12143	0.825761	0.234379	22556.8	11472.5	29244	8569	1.08159
A_23_P251686	ADRBK2	1.04978	0.616314	0.989452	0.0611354	30774.8	7094.16	38644	4067	1.19404
A_23_P68665	ADRM1	0.916281	1.08516	0.21993	0.963489	11200.8	27967	9841	36403	0.894341
A_23_P155103	ADSL	0.164106	1.00519	0.00640415	0.999649	3594.74	35516.9	1600	40774	0.743312
A_23_P201432	ADSS	1.12958	1.18738	0.868287	0.315727	23761.5	12987.7	31516	10902	1.07016
A_23_P76823	ADSSL1	0.0737822	1.08366	0.00153683	0.965035	2443.91	28080.5	854	36512	0.704753
A_23_P145916	AEBP1	0.0499563	1.1307	0.000837073	0.684986	2087.2	19460.7	687	24838	0.675845
A_23_P116913	AEBP2	1.20053	1.19824	0.741636	0.363271	20591.7	13822	25328	12430	1.04685
A_23_P165061	AES	1.0657	0.144473	0.957002	0.00627927	27531.7	3594.26	36818	1782	1.35438
A_23_P72387	AFAP	0.221529	1.00693	0.0111683	0.999461	4222.15	35076.6	2067	40696	0.767946
A_23_P320304	AFAR3	0.841331	1.08405	0.174628	0.964595	10247.7	28047.9	8510	36482	0.881936
A_23_P316812	AFARP1	0.719755	1.09635	0.120445	0.950216	8949.15	27110.9	6861	35535	0.875798
A_23_P169619	AFF1	0.986003	1.11556	0.269756	0.882952	12159.3	24239.6	11217	32451	0.91684
A_23_P217468	AFF2	1.06742	0.642525	0.953492	0.0659137	27309.2	7275.05	36624	4206	1.18424
A_23_P373464	AFF3	1.06923	0.900234	0.948719	0.127833	27027.8	9128.95	36379	5822	1.13283
A_23_P218977	AFF4	1.12544	1.13985	0.399751	0.620579	14454	18256.2	14563	22322	0.970873
A_23_P355289	AFG3L1	0.838336	1.10328	0.173311	0.937707	10218.2	26437.5	8476	34847	0.885371
A_23_P135454	AFG3L2	1.09782	1.12549	0.365118	0.785315	13863	21575.8	13636	28608	0.93584
A_23_P69606	AFM	1.09087	1.19798	0.914362	0.346392	25380.1	13528.6	34366	11855	1.07039
A_24_P33156	AFMID	0.995294	1.12269	0.276522	0.83219	12284.5	22738.2	11391	30391	0.943976
A_23_P58205	AFP	1.05577	1.04743	0.981659	0.186239	29632	10489.8	38122	7290	1.10261
A_23_P102542	AFTPH	1.06175	0.845732	0.965962	0.112647	28162.9	8729.01	37301	5461	1.13756
A_23_P7099	AGA	0.188194	1.09266	0.0082622	0.954723	3873.39	27381.8	1800	35824	0.746739
A_32_P167705	AGBL2	1.08931	1.13185	0.356259	0.66409	13710.2	19060.3	13409	24056	0.96285
A_24_P374572	AGBL3	1.15087	1.16467	0.835759	0.51899	22823.5	16479.3	29774	18270	1.04065
A_23_P12303	AGBL4	1.0265	0.0736041	0.999238	0.00243073	34582.4	2776.62	39911	1354	1.44324
A_23_P307310	AGC1	0.310206	1.12651	0.0209654	0.756962	5082.65	20936.7	2771	27550	0.804451
A_23_P93360	AGER	0.922565	1.08799	0.224431	0.960752	11289.4	27771.9	9974	36205	0.904873
A_23_P250554	AGGF1	1.15452	1.13166	0.444802	0.659538	15217.7	18973.8	15796	23895	0.969081
A_23_P200298	AGL	1.08269	1.18195	0.351582	0.471916	13627.9	15676.1	13314	16370	0.971634
A_23_P103720	AGMAT	1.04108	0.365016	0.995707	0.0254354	32335	5382.64	39213	2857	1.25144
A_23_P258093	AGPAT1	1.16654	1.11855	0.464567	0.864394	15551.5	23650.4	16328	31684	0.957724
A_32_P26103	AGPAT2	1.18655	1.18168	0.509204	0.481059	16303.1	15830.4	17595	16691	0.974427
A_23_P218743	AGPAT3	1.02183	1.11479	0.296131	0.887858	12643.9	24407.7	11882	32654	0.915962
A_23_P329452	AGPAT4	1.18834	1.1301	0.511536	0.689001	16341.8	19539.8	17649	24997	0.992784
A_23_P216200	AGPAT5	0.140775	1.01542	0.00474171	0.998354	3309.1	33760.8	1381	40311	0.723074
A_23_P82839	AGPAT6	0.420288	1.02925	0.0377849	0.99523	6089.55	32209.6	3686	39645	0.808843
A_23_P49009	AGPAT7	1.01981	0.0890247	0.999716	0.00316146	35553.7	2980.24	40192	1456	1.4193
A_23_P368645	AGPS	0.634803	1.04796	0.0912259	0.98904	8123.96	30727.2	5892	38695	0.846686
A_23_P31407	AGR2	1.12482	0.787479	0.874174	0.0985885	23944.5	8331.12	31864	5133	1.11717
A_23_P343411	AGRIN	0.18736	1.09534	0.00817073	0.951587	3859.82	27190.5	1788	35619	0.762515
A_23_P502320	AGRP	1.19758	0.897086	0.753363	0.126992	20842.6	9107.56	25792	5804	1.11281
A_23_P115261	AGT	0.244989	1.17561	0.0134385	0.499177	4456.68	16138.9	2249	17409	0.82243
A_23_P169278	AGTPBP1	1.14523	0.918281	0.845317	0.133643	23086.5	9275.57	30263	5967	1.13099
A_23_P166616	AGTR1	1.19151	1.14241	0.768672	0.601074	21179.9	17907.5	26450	21572	1.02684
A_23_P62309	AGTR2	1.10686	1.19032	0.895424	0.44184	24657.8	15164.3	33168	15219	1.04996
A_23_P158596	AGTRAP	0.425352	1.1251	0.0385722	0.769982	6128.77	21225.2	3718	28059	0.830248
A_23_P318860	AGTRL1	0.57255	1.16611	0.0717363	0.516273	7489.85	16431.7	5137	18152	0.897582
A_23_P83514	AGXT	1.21612	1.13079	0.655547	0.680046	18883.7	19365.8	22101	24657	0.997799
A_23_P156076	AGXT2	1.21391	1.12837	0.605977	0.725683	17978.3	20274.6	20467	26368	1.00252
A_23_P257231	AGXT2L1	1.06313	0	0.964073	0	28019.8	226.201	37180	81	2.87637
A_23_P63584	AHCTF1	0.76126	1.11203	0.136618	0.908422	9363.32	25154.1	7358	33493	0.873434
A_23_P17575	AHCY	0.424577	1.04481	0.0384605	0.990453	6123.41	30994.7	3714	38867	0.806127
A_23_P368126	AHCYL1	1.11994	1.12079	0.39258	0.233917	14332.5	11463.7	14372	8557	1.04238
A_23_P115331	AHDC1	1.14807	1.14062	0.434445	0.616828	15043.1	18188.9	15515	22172	0.966637
A_23_P70746	AHI1	1.0493	0.724751	0.9899	0.0826393	30858.6	7845.38	38679	4675	1.1644
A_23_P127789	AHNAK	0.813526	1.19896	0.160443	0.352436	9929.21	13633.8	8086	12052	0.94252
A_23_P215566	AHR	0.0237778	1.00437	0.000260976	0.999719	1559.28	35713.8	450	40810	0.611152
A_23_P344400	AHRR	1.16021	1.14619	0.821597	0.570662	22447.7	17372.4	29034	20413	1.02978
A_23_P117599	AHSA1	1.2072	1.16287	0.722641	0.523773	20193.6	16561.6	24543	18467	1.01611
A_23_P372467	AHSA2	1.14461	1.14105	0.428197	0.609097	14937.7	18050.1	15338	21886	0.960329
A_23_P155509	AHSG	0.861503	1.11448	0.185685	0.891363	10490.8	24527.8	8837	32792	0.910403
A_23_P36641	AICDA	1.11699	1.20015	0.884299	0.401406	24273.1	14477.2	32459	13713	1.05512
A_23_P214627	AIF1	0.532588	1.12538	0.061988	0.795014	7134.74	21804.2	4772	28964	0.840714
A_23_P258194	AIFL	1.04606	0.000195122	0.992332	9.7561e-07	31366.8	471.071	38894	205	2.38733
A_23_P93431	AIG1	1.2137	1.07139	0.673928	0.201107	19232.6	10803.3	22766	7696	1.06999
A_23_P70785	AIM1	0.57042	1.12057	0.0711495	0.855298	7469.72	23380.2	5114	31294	0.824268
A_23_P360329	AIM1L	1.17232	1.14241	0.798976	0.601102	21882.1	17908	27943	21573	1.02213
A_32_P44394	AIM2	0.887574	1.12917	0.201436	0.7046	10823.4	19846.2	9305	25584	0.907432
A_23_P75380	AIP	1.13378	1.19838	0.859401	0.349488	23493.5	13582.5	31078	11957	1.06644
A_23_P100931	AIPL1	1.05741	1.08419	0.978002	0.209699	29230.9	10981.4	37921	7930	1.10096
A_23_P68740	AIRE	1.09184	1.0011	0.913528	0.166256	25346.5	10048	34304	6809	1.11966
A_23_P23155	AJAP1	1.0583	0.0534818	0.974873	0.00161098	28919.7	2498.18	37768	1235	1.49198
A_23_P200404	AK2	0.0630116	1.00754	0.00119415	0.99936	2285.74	34898.5	777	40667	0.67404
A_24_P247106	AK3	1.19216	1.15669	0.521353	0.542715	16508.5	16887.5	17930	19237	1.00334
A_32_P108655	AK3L1	0.528958	1.04454	0.0612946	0.990576	7107.75	31016.9	4751	38882	0.831692
A_23_P200524	AK3L2	0.467734	1.05649	0.046762	0.984699	6512.44	30037.6	4099	38214	0.814296
A_23_P200015	AK5	1.07656	0.00630068	0.936763	9.09756e-05	26386.6	1229.88	35676	592	1.82587
A_23_P105963	AK7	1.06002	0.886453	0.969791	0.124233	28470.3	9036.54	37510	5746	1.1382
A_32_P132438	AKAP1	1.0576	0.800352	0.977815	0.101938	29211.8	8428.38	37907	5222	1.15784
A_23_P317105	AKAP10	1.17644	1.16045	0.479413	0.533101	15800.9	16721.5	16708	18835	0.994834
A_23_P204929	AKAP11	1.04685	0.11905	0.991774	0.00483171	31239.6	3339.49	38843	1664	1.39896
A_23_P111311	AKAP12	1.07638	1.14304	0.345465	0.59396	13521.4	17782.1	13159	21305	0.95827
A_23_P137276	AKAP13	0.918265	1.11449	0.221571	0.892295	11233.3	24559.9	9893	32826	0.896123
A_23_P313652	AKAP14	1.04328	0.53662	0.9947	0.048178	31999.5	6570.19	39091	3681	1.1791
A_23_P14035	AKAP3	1.19994	1.15864	0.544364	0.535152	16902.1	16757	18600	18937	0.984976
A_23_P11081	AKAP4	1.17573	1.14721	0.792785	0.567167	21733.6	17311.8	27646	20270	1.03328
A_23_P106103	AKAP5	1.04512	0.781735	0.993397	0.0971449	31627.3	8288.39	38971	5095	1.14299
A_23_P14343	AKAP6	1.06527	0.490384	0.959527	0.0407617	27696.8	6230.83	36930	3408	1.21549
A_23_P259594	AKAP7	1.20487	1.1885	0.562526	0.450963	17215.1	15320.1	19142	15557	1.01054
A_23_P142380	AKAP8	0.792405	1.09215	0.149726	0.955446	9679.7	27426.1	7747	35868	0.874242
A_23_P153767	AKAP8L	1.18817	1.14072	0.775239	0.616906	21327.7	18190.2	26751	22173	1.01948
A_23_P123108	AKAP9	1.13279	0.863184	0.861115	0.117877	23545	8869.16	31167	5599	1.11431
A_23_P71948	AKNA	0.930865	1.12254	0.230105	0.832953	11402.4	22758.7	10135	30423	0.931159
A_24_P79750	AKR1A1	0.799893	1.08441	0.152506	0.964119	9744.31	28013	7817	36452	0.870342
A_23_P258190	AKR1B1	0.500686	1.02946	0.0539032	0.995161	6816.97	32186.3	4414	39634	0.823098
A_23_P93641	AKR1B10	0.548471	1.07323	0.0658968	0.974599	7280.84	28888.9	4926	37232	0.831778
A_23_P257971	AKR1C1	1.21421	0.0274796	0.665715	0.000656829	19075	1992.73	22479	980	1.52015
A_23_P138541	AKR1C3	1.21529	0.0936669	0.623208	0.00340171	18287.7	3035.67	21025	1489	1.32589
A_23_P149926	AKR1C4	1.20756	1.13081	0.721446	0.670625	20169	19183.4	24495	24315	1.01368
A_23_P1322	AKR1CL2	1.20902	1.17345	0.710017	0.502896	19938.5	16202.5	24078	17571	1.01328
A_23_P255185	AKR1D1	1.10116	1.19782	0.902363	0.4117	24912.3	14653.7	33598	14092	1.05527
A_23_P115356	AKR7A2	0.819044	1.09779	0.163389	0.947877	9995.9	26976.4	8179	35401	0.877221
A_23_P103968	AKR7A3	0.916105	1.10812	0.219508	0.925581	11192.2	25864.8	9824	34246	0.895073
A_23_P2960	AKT1	0.379382	1.05198	0.0306837	0.987042	5708.21	30388.4	3316	38469	0.800563
A_23_P153502	AKT1S1	0.858079	1.08107	0.183796	0.96806	10449.6	28316.1	8782	36714	0.882059
A_23_P373475	AKT2	1.11106	1.11862	0.380713	0.866468	14130	23713.8	14049	31758	0.935526
A_23_P160354	AKT3	1.04368	0.283758	0.994295	0.0171639	31880.3	4787.94	39060	2480	1.27692
A_23_P217114	ALAD	1.20131	1.20029	0.552163	0.398204	17036	14422.2	18845	13602	1.00765
A_23_P57877	ALAS1	1.17722	1.20002	0.791261	0.400513	21697.2	14462.1	27558	13684	1.04453
A_32_P22654	ALAS2	0.96049	1.19988	0.249025	0.34264	11769	13463	10630	11708	0.969165
A_23_P257834	ALB	1.04906	0.565442	0.989981	0.0526827	30874.6	6761.58	38691	3820	1.20416
A_23_P41227	ALCAM	1.02021	1.12512	0.294816	0.792796	12619.6	21751.8	11848	28890	0.940796
A_23_P50472	ALDH16A1	0.644343	1.12186	0.0947341	0.836166	8229.29	22846.3	6028	30559	0.864355
A_23_P1361	ALDH18A1	0.18323	1.00552	0.0077761	0.999607	3803.23	35416.4	1740	40759	0.743123
A_23_P83098	ALDH1A1	1.15695	0.0926099	0.449603	0.00334073	15299.3	3022.42	15933	1479	1.35579
A_23_P99956	ALDH1A2	1.09586	1.19909	0.908705	0.404005	25152.2	14521.5	33998	13814	1.05868
A_23_P205959	ALDH1A3	1.21479	0.286141	0.619007	0.0173988	18212.7	4806.42	20892	2493	1.2249
A_23_P135294	ALDH1B1	1.08609	1.1157	0.353852	0.882793	13667.5	24234.4	13358	32441	0.931974
A_23_P258887	ALDH1L1	1.17706	0.271592	0.481649	0.0161829	15837.5	4708.57	16777	2443	1.26144
A_23_P87941	ALDH1L2	1.19343	1.14484	0.52441	0.584985	16560.4	17624	18016	20950	1.00279
A_23_P36745	ALDH2	1.03167	0.175235	0.998456	0.00827878	33765.4	3884.4	39680	1937	1.3645
A_23_P207213	ALDH3A1	1.08023	1.20018	0.34931	0.40048	13588.7	14461.6	13258	13681	0.995614
A_23_P129896	ALDH3A2	0.413027	1.1302	0.0366083	0.692345	6028.98	19604.9	3634	25116	0.855404
A_24_P218688	ALDH3B1	0.676837	1.0943	0.104266	0.952891	8506.33	27270.4	6316	35702	0.853441
A_23_P24311	ALDH3B2	1.13503	1.15565	0.858664	0.545297	23470.9	16932.7	31017	19346	1.03461
A_23_P170337	ALDH4A1	1.11493	1.1848	0.38476	0.312355	14199.5	12927.4	14149	10809	1.01576
A_24_P115007	ALDH5A1	1.21504	0.625027	0.657779	0.0626246	18926.2	7150.73	22196	4108	1.18899
A_23_P128967	ALDH6A1	1.05876	0.531802	0.972798	0.0474471	28728.7	6538.27	37671	3658	1.21746
A_23_P70231	ALDH7A1	0.310333	1.17835	0.0209361	0.297346	5080.63	12657	2766	10346	0.883236
A_23_P214944	ALDH8A1	1.05981	0.632252	0.970629	0.0637649	28540.2	7194.03	37550	4135	1.1627
A_24_P385280	ALDH9A1	0.517427	1.15168	0.0579771	0.557523	6980.35	17144.7	4594	19848	0.880136
A_23_P88963	ALDOA	1.21224	1.14187	0.599646	0.603519	17866.2	17951	20281	21670	0.97825
A_24_P740942	ALDOAP2	1.17926	1.13062	0.494194	0.676771	16049.7	19301.7	17182	24542	0.960708
A_23_P32143	ALDOB	1.12144	1.19836	0.878281	0.344807	24075.7	13501	32110	11797	1.05237
A_23_P78108	ALDOC	1.20037	0.353232	0.550061	0.0242007	16999.3	5302.4	18788	2809	1.25344
A_23_P79496	ALF	1.131	1.12001	0.407077	0.858038	14578.7	23461.5	14757	31410	0.955679
A_23_P66306	ALG1	0.864528	1.10417	0.187581	0.9358	10531.8	26341.7	8896	34748	0.889655
A_23_P204333	ALG10	1.11246	1.12508	0.382035	0.792799	14152.5	21751.8	14080	28891	0.952337
A_32_P103309	ALG10B	1.10112	1.11117	0.369572	0.91319	13939.7	25341.5	13761	33695	0.952238
A_24_P102389	ALG11	0.509896	1.02667	0.0561134	0.99584	6907.64	32435.1	4512	39769	0.824639
A_23_P60718	ALG12	0.732156	1.0653	0.124895	0.979373	9065.61	29380.2	6994	37693	0.861843
A_23_P257423	ALG14	0.895334	1.11514	0.206211	0.886647	10922.2	24366	9443	32599	0.891914
A_23_P146728	ALG2	0.595141	1.07951	0.0787763	0.969613	7730.32	28443.6	5427	36826	0.833527
A_23_P7005	ALG3	0.716687	1.09052	0.119494	0.958141	8923.7	27598.7	6836	36023	0.859791
A_23_P151436	ALG5	0.809484	1.10211	0.157988	0.940021	9872.06	26555	8002	34970	0.875148
A_23_P35168	ALG6	0.279524	1.01258	0.0171873	0.998801	4790.01	34177.7	2521	40442	0.784903
A_23_P13554	ALG8	0.377814	1.06645	0.030391	0.978845	5691.37	29321.3	3298	37632	0.800144
A_23_P64193	ALG9	0.414359	1.02139	0.0367971	0.99713	6038.44	32993.4	3641	40026	0.807577
A_23_P324304	ALK	1.21503	1.14093	0.616701	0.254651	18171.1	11864.2	20810	9151	1.05066
A_23_P108734	ALLC	1.20279	1.19886	0.733789	0.343165	20425.8	13472.5	25013	11736	1.04739
A_23_P312174	ALMS1	0.605831	1.07709	0.0822305	0.971373	7841.12	28594.9	5565	36976	0.844922
A_23_P152906	ALOX12	1.12715	1.13374	0.870516	0.244832	23831.2	11677	31665	8854	1.08167
A_23_P83634	ALOX12B	1.08346	1.18795	0.925514	0.31814	25856.3	13030.6	35023	10980	1.07615
A_32_P440768	ALOX12P2	1.1959	1.19733	0.52996	0.412378	16655.4	14665.3	18169	14121	1.02806
A_23_P55373	ALOX15	1.0736	1.19189	0.940003	0.32469	26554.4	13146.3	35898	11169	1.07017
A_23_P60627	ALOX15B	0.648475	1.14497	0.096259	0.584492	8274.44	17615.1	6086	20930	0.899476
A_23_P104464	ALOX5	0.318398	1.12195	0.0221015	0.839385	5163.82	22932.8	2846	30674	0.791303
A_23_P2793	ALOX5AP	0.012459	1.01909	9.26829e-05	0.997668	1201.32	33282.9	305	40138	0.584611
A_24_P347880	ALOXE3	1.20749	1.16719	0.717748	0.513363	20093.9	16381.5	24371	18033	1.01084
A_23_P337658	ALPI	1.19399	1.01078	0.764444	0.170772	21086	10149.3	26250	6927	1.11114
A_23_P133133	ALPK1	0.654523	1.14115	0.0976676	0.617781	8316.21	18205.8	6118	22196	0.874703
A_23_P15876	ALPK2	0.125284	1.18111	0.00386854	0.483939	3127.86	15879.3	1266	16799	0.683343
A_23_P348728	ALPK3	0.953121	1.12602	0.243836	0.758251	11669.7	20964.6	10489	27609	0.919576
A_23_P97046	ALPL	1.18197	1.16263	0.785088	0.524375	21552.7	16571.7	27233	18492	1.03618
A_23_P79587	ALPP	1.19988	1.13128	0.54018	0.672584	16830.1	19220.8	18458	24376	0.983045
A_23_P68183	ALPPL2	1.14397	1.1564	0.847094	0.544157	23135.3	16913	30360	19293	1.02908
A_23_P209430	ALS2	1.05781	0.988839	0.976329	0.160964	29060.7	9927.45	37842	6674	1.12146
A_23_P416705	ALS2CL	1.02686	0.284388	0.999163	0.0172159	34469.7	4791.82	39894	2482	1.26347
A_23_P328642	ALS2CR11	1.08816	1.19697	0.918165	0.368403	25538.1	13911.4	34595	12619	1.06924
A_23_P349343	ALS2CR12	1.08872	1.13017	0.917283	0.2418	25500.8	11617.4	34544	8772	1.08194
A_32_P195401	ALS2CR13	1.08087	0.73042	0.930232	0.0839627	26069.7	7888.18	35286	4713	1.16121
A_23_P113367	ALS2CR19	1.21449	1.15205	0.664531	0.557088	19052.4	17137.4	22434	19826	1.00762
A_23_P90679	ALS2CR2	0.229729	1.01644	0.0119739	0.998121	4310.33	33582.8	2137	40261	0.763616
A_23_P370097	ALS2CR4	0.626392	1.11859	0.0882907	0.86541	8033.52	23681.3	5779	31720	0.86034
A_23_P154050	ALS2CR7	1.19461	1.13138	0.761494	0.66699	21020.4	19115.3	26135	24171	1.0207
A_23_P165828	ALS2CR8	1.17394	1.16067	0.795589	0.532861	21800.9	16717.4	27786	18823	1.03696
A_23_P85941	ALX3	1.01213	1.12468	0.289939	0.805682	12530.6	22062.7	11745	29371	0.939338
A_23_P161792	ALX4	1.13626	1.01054	0.85707	0.170412	23422.7	10141.3	30926	6914	1.09092
A_23_P389532	AMAC1	1.10639	1.18144	0.896038	0.47854	24681.1	15787.7	33205	16607	1.04804
A_23_P59988	AMAC1L2	1.21443	1.14053	0.664708	0.614465	19056	18146.8	22441	22089	1.01561
A_24_P106297	AMACR	1.17832	1.19828	0.487424	0.362467	15935.7	13807.9	16960	12402	1.00069
A_23_P44867	AMBN	1.2147	1.12623	0.613601	0.765372	18114.6	21122.6	20711	27863	0.981995
A_23_P256504	AMBP	1.16587	1.16439	0.811189	0.52014	22183.4	16498.9	28527	18315	1.02908
A_23_P214121	AMD1	1.20277	1.1969	0.736773	0.413426	20488.4	14682.8	25115	14162	1.04217
A_23_P113471	AMDD	1.18558	0.51065	0.778813	0.0437041	21408.3	6370.09	26933	3509	1.17377
A_32_P122226	AMDHD1	1.20769	1.19835	0.714718	0.38657	20033.1	14222.6	24264	13226	1.02336
A_23_P49351	AMDHD2	0.876101	1.10869	0.194751	0.923482	10683.5	25773.2	9114	34151	0.885942
A_23_P96478	AMELX	1.13735	1.12489	0.41505	0.772117	14715.4	21273.2	14962	28142	0.947168
A_24_P182254	AMELY	1.21644	1.12836	0.651745	0.72881	18812.9	20339.6	21967	26482	0.991084
A_23_P141005	AMFR	1.0707	1.17339	0.34009	0.292202	13428.9	12563.9	13023	10210	1.00641
A_23_P78944	AMH	0.426394	1.1253	0.0388434	0.787571	6142.31	21628.5	3735	28695	0.846829
A_24_P115990	AMHR2	1.1512	1.16727	0.835043	0.513286	22803.7	16380.2	29740	18029	1.04524
A_23_P1759	AMICA1	1.18501	1.19389	0.504957	0.33292	16231.2	13292.6	17471	11433	0.99972
A_23_P138567	AMID	0.681034	1.11652	0.106191	0.875926	8561.66	24010.2	6393	32165	0.854266
A_23_P97598	AMIGO1	1.04773	0.604588	0.991257	0.0590137	31127.5	7013.32	38790	4002	1.19117
A_23_P14083	AMIGO2	0.658684	1.19708	0.0988668	0.365022	8351.08	13852.4	6154	12502	0.918104
A_23_P137116	AMMECR1	1.07043	1.17569	0.946526	0.295213	26905.1	12618.6	36254	10295	1.07654
A_23_P48455	AMN	1.19302	0.813514	0.766383	0.10532	21128.7	8524.7	26338	5308	1.11447
A_24_P344961	AMOT	1.1163	0.123438	0.885307	0.00507902	24306.6	3385.14	32516	1687	1.37613
A_23_P138796	AMOTL1	0.227931	1.07722	0.0117968	0.971284	4290.59	28586.8	2122	36968	0.766549
A_23_P166686	AMOTL2	1.05937	1.06855	0.328689	0.19888	13227.7	10757.2	12721	7631	1.04685
A_23_P51787	AMPD1	1.17123	1.19793	0.80172	0.412145	21948.8	14661.2	28065	14106	1.039
A_23_P201596	AMPD2	1.06706	0.761128	0.953975	0.091688	27339.5	8126.01	36655	4939	1.14124
A_23_P116286	AMPD3	1.15241	1.16631	0.441148	0.515908	15156	16425.3	15695	18136	0.976963
A_23_P31273	AMPH	1.01935	0.0075351	0.999736	0.000117805	35615.9	1320.83	40211	641	1.76771
A_23_P257164	AMT	1.2158	0.438966	0.646748	0.033961	18719.6	5883.75	21810	3172	1.19295
A_23_P23611	AMY1C	1.01879	0.0214823	0.999755	0.000473659	35673.6	1833.22	40234	904	1.62167
A_24_P383649	AMZ1	0.758726	0.828274	0.135627	0.108706	9339.36	8619.37	7329	5381	1.05332
A_23_P15564	AMZ2	1.21526	1.17702	0.660007	0.496159	18968.4	16087.6	22267	17283	1.01218
A_23_P17204	ANAPC1	0.808095	1.04977	0.157066	0.98835	9850.75	30604	7969	38601	0.880398
A_23_P250994	ANAPC10	0.957936	1.09058	0.246797	0.957578	11727.4	27561.7	10563	36000	0.900484
A_23_P27147	ANAPC11	0.980808	1.12064	0.265105	0.854694	12072.8	23362.5	11082	31270	0.923742
A_32_P16854	ANAPC13	1.21104	1.15484	0.686897	0.546633	19483.1	16955.9	23255	19407	1.01943
A_23_P253068	ANAPC2	1.18458	1.13879	0.781622	0.627476	21473	18381.2	27053	22591	1.0173
A_23_P317800	ANAPC4	1.17662	1.14391	0.791811	0.597259	21710	17839.7	27591	21407	1.01743
A_23_P204448	ANAPC5	1.20316	1.19763	0.732786	0.345589	20405.2	13514.5	24971	11831	1.04407
A_23_P44636	ANAPC7	1.10989	1.10965	0.379177	0.9199	14104.1	25619.8	14007	33989	0.941323
A_23_P428738	ANG	0.039951	1.00581	0.000596341	0.999582	1913.34	35356.1	612	40746	0.643388
A_23_P363406	ANGEL1	1.20811	1.19238	0.712547	0.43676	19989.4	15078.8	24182	15018	1.03111
A_23_P343237	ANGEL2	1.21541	1.12791	0.663584	0.728054	19034.6	20324.1	22385	26465	1.00403
A_23_P216023	ANGPT1	0.290212	1.16841	0.0183541	0.510995	4885.38	16341	2593	17931	0.813032
A_23_P60079	ANGPT2	0.000465116	1.08603	4.87805e-07	0.962405	315.179	27887.7	43	36333	0.449283
A_23_P68511	ANGPT4	1.13329	1.14041	0.860364	0.254061	23522.4	11853.3	31126	9134	1.09303
A_23_P126706	ANGPTL1	1.15572	0.755566	0.828704	0.0903178	22633.7	8083.88	29399	4901	1.15424
A_23_P20864	ANGPTL2	0.00103448	1.00017	2.92683e-06	1	560.987	39444.8	116	40993	0.510747
A_23_P160262	ANGPTL3	1.10114	1.19041	0.902321	0.446955	24910.8	15251.3	33597	15394	1.0524
A_23_P159325	ANGPTL4	0.00246835	1.02436	9.5122e-06	0.996356	717.491	32640.4	158	39879	0.526787
A_23_P64161	ANGPTL5	1.06008	0.919438	0.969535	0.134059	28449.7	9285.77	37498	5978	1.13459
A_23_P50276	ANGPTL6	1.17908	1.12419	0.491763	0.236766	16008.5	11519	17100	8635	1.04648
A_23_P114862	ANGPTL7	1.2116	1.12808	0.683077	0.728384	19409.4	20330.8	23115	26473	1.00251
A_23_P216108	ANK1	1.05568	0.0472423	0.981679	0.00134122	29634.4	2386.33	38126	1164	1.4709
A_23_P133068	ANK2	1.15202	0.954195	0.834061	0.145969	22776.9	9577.68	29684	6272	1.11548
A_23_P202269	ANK3	1.04188	0.0105687	0.995322	0.000185854	32199.1	1465.18	39168	721	1.72932
A_23_P370544	ANKAR	1.2023	1.19097	0.734782	0.443214	20447	15187.9	25057	15258	1.0317
A_24_P306034	ANKDD1A	1.05119	1.14514	0.320691	0.580613	13086.4	17547.4	12508	20788	0.950494
A_23_P350698	ANKFN1	0.899785	1.10901	0.210418	0.922531	11009.1	25732	9588	34106	0.903789
A_23_P207620	ANKFY1	0.382424	1.10974	0.0311349	0.919568	5733.95	25605.6	3338	33974	0.813017
A_23_P213766	ANKH	1.03869	1.11608	0.308442	0.881757	12867.2	24200.1	12175	32392	0.927635
A_23_P213326	ANKHD1	0.928169	1.09135	0.228149	0.956499	11363.1	27492.5	10078	35934	0.901768
A_23_P355623	ANKIB1	0.28859	1.07103	0.0181671	0.976154	4869.67	29042.4	2581	37368	0.78812
A_23_P35943	ANKK1	1.21381	1.15158	0.670169	0.55846	19160.9	17160.9	22637	19883	1.01553
A_23_P131463	ANKMY1	1.04748	1.15805	0.317616	0.539738	13031.9	16836.3	12432	19109	0.95799
A_23_P20002	ANKMY2	1.2075	1.1785	0.713778	0.493878	20014.3	16048.4	24236	17182	1.01979
A_23_P159012	ANKRA2	1.07844	1.11035	0.348047	0.915393	13566.8	25432.4	13232	33801	0.929405
A_23_P161218	ANKRD1	1.06875	1.15651	0.950116	0.267041	27109.1	12097.9	36449	9467	1.08244
A_23_P205046	ANKRD10	0.825234	1.12277	0.166516	0.830957	10066.9	22705.5	8273	30344	0.906621
A_23_P163639	ANKRD11	1.20546	1.1341	0.56298	0.647683	17223	18753.3	19148	23415	0.98746
A_23_P130293	ANKRD12	1.20254	1.128	0.554695	0.742116	17080.5	20617.7	18912	26974	0.989406
A_24_P307572	ANKRD13A	0.800184	1.05558	0.152757	0.985111	9750.34	30097.6	7827	38263	0.885063
A_23_P380881	ANKRD13B	1.18901	1.13788	0.514115	0.250417	16386.4	11784.1	17728	9023	1.06489
A_23_P114616	ANKRD13C	1.19149	1.13735	0.769294	0.635221	21193.9	18523.1	26472	22899	1.01728
A_24_P349356	ANKRD13D	1.04866	0.725888	0.990294	0.0828398	30935.2	7852.13	38718	4679	1.15884
A_23_P500130	ANKRD15	0.618509	1.11292	0.0857766	0.897528	7954.2	24746.8	5686	33065	0.879146
A_23_P150069	ANKRD16	1.1669	1.12905	0.46508	0.734792	15560.3	20464.5	16341	26683	0.964961
A_23_P144378	ANKRD17	1.07971	1.12741	0.348851	0.746952	13580.8	20719.8	13247	27164	0.948388
A_32_P101490	ANKRD18A	1.04682	0.112762	0.991775	0.00448024	31240.1	3269.11	38844	1629	1.39469
A_23_P312565	ANKRD19	1.01135	0.00117143	0.999954	1e-05	37053.5	736.136	40538	350	1.98633
A_23_P104555	ANKRD2	1.03857	0.185463	0.996677	0.00898366	32725.9	3978.23	39346	1986	1.33794
A_23_P216889	ANKRD20A2	1.20709	1.12879	0.577608	0.71926	17476.9	20142.6	19619	26125	0.996038
A_23_P420348	ANKRD21	1.10445	1.19747	0.898674	0.412193	24775.3	14662	33361	14113	1.05418
A_23_P161428	ANKRD22	0.115754	1.15473	0.00339073	0.546667	3015.18	16956.5	1201	19410	0.747524
A_23_P305120	ANKRD23	1.05863	0.561944	0.973213	0.0521649	28767	6739.71	37692	3806	1.19954
A_23_P50426	ANKRD25	0.354603	1.08765	0.0269066	0.961162	5481.44	27799.7	3111	36232	0.791687
A_23_P115597	ANKRD26	1.19831	1.17872	0.751049	0.493739	20792.8	16045.9	25697	17174	1.03088
A_23_P153640	ANKRD27	1.08732	1.14478	0.919981	0.257826	25615.7	11924.3	34690	9234	1.08942
A_23_P109794	ANKRD28	1.21308	1.12625	0.676482	0.757414	19280.9	20946.7	22864	27573	0.991195
A_23_P412577	ANKRD29	1.02844	0.286047	0.998967	0.0174	34236.6	4806.56	39825	2494	1.28239
A_23_P12533	ANKRD30A	1.1097	1.19692	0.89236	0.419213	24549.6	14781.1	32970	14360	1.04657
A_23_P144684	ANKRD32	1.20145	1.19229	0.738747	0.328693	20529.4	13217.6	25210	11303	1.04561
A_32_P516342	ANKRD33	1.18163	0.532193	0.785265	0.047521	21556.9	6541.38	27247	3661	1.18187
A_24_P212811	ANKRD34	1.01236	0.0215061	0.999941	0.000473659	36847.1	1833.21	40497	903	1.59024
A_23_P325690	ANKRD35	1.19093	0.936119	0.769831	0.13955	21206	9423.14	26503	6112	1.14194
A_24_P237586	ANKRD37	0.871109	1.11332	0.191708	0.895733	10618.7	24682.6	9023	32987	0.896781
A_32_P51237	ANKRD38	1.20744	1.20019	0.571621	0.400511	17372.4	14462.1	19410	13682	1.04138
A_23_P95027	ANKRD39	1.04896	0.799411	0.990065	0.101701	30891.2	8421.68	38698	5216	1.15383
A_23_P15580	ANKRD40	1.12543	1.12352	0.399828	0.825898	14455.2	22572.5	14566	30139	0.965876
A_23_P142497	ANKRD41	1.083	1.1688	0.926231	0.283705	25887.8	12407.7	35065	9952	1.0836
A_24_P357572	ANKRD42	1.04938	0.534479	0.989818	0.0479076	30843.2	6558.4	38673	3675	1.19402
A_23_P304110	ANKRD43	1.00377	0	0.999999	0	38931.6	206.655	40846	69	2.92267
A_23_P209347	ANKRD44	1.13823	1.11634	0.415982	0.876221	14731.5	24019.8	14984	32181	0.952368
A_24_P307498	ANKRD45	1.20771	0.660074	0.719207	0.0693722	20122.9	7399.94	24416	4309	1.1331
A_23_P94095	ANKRD46	1.06047	0.267419	0.969037	0.0157712	28406.7	4672.93	37465	2418	1.30431
A_23_P131089	ANKRD47	1.05005	0.0999546	0.989196	0.00375683	30729.8	3114.65	38624	1541	1.41491
A_23_P24365	ANKRD49	1.17156	1.11852	0.472739	0.865079	15689.2	23671.2	16544	31710	0.959989
A_23_P256047	ANKRD5	1.18876	1.19793	0.773504	0.357539	21288.9	13723.1	26678	12237	1.04547
A_23_P81017	ANKRD50	0.742625	1.08636	0.129362	0.961962	9181.36	27856.7	7142	36305	0.876899
A_24_P162979	ANKRD53	1.1649	1.13735	0.812815	0.249523	22223.6	11767	28608	8995	1.07366
A_23_P120915	ANKRD54	1.07385	1.10029	0.342793	0.944025	13476	26765.2	13088	35177	0.932544
A_23_P258483	ANKRD55	1.06905	1.12541	0.949449	0.237872	27070.6	11541	36413	8666	1.09887
A_23_P120354	ANKRD57	0.109462	1.01229	0.00307829	0.998858	2935.95	34237.6	1153	40456	0.713782
A_23_P70297	ANKRD6	1.11979	1.19873	0.392472	0.393416	14330.5	14340.4	14370	13456	0.99728
A_23_P250231	ANKRD7	1.17819	1.16763	0.488001	0.512591	15945.3	16368.3	16982	17999	0.981554
A_23_P307525	ANKRD9	1.03215	0.0895154	0.998344	0.00319854	33680.7	2989.78	39657	1465	1.39551
A_23_P156748	ANKS1A	1.09813	1.08664	0.906169	0.210834	25055.3	11004.3	33833	7955	1.09636
A_23_P21842	ANKS1B	1.07056	0.927509	0.946221	0.136502	26887.5	9347.12	36238	6034	1.13856
A_32_P16975	ANKS3	1.15664	1.19741	0.827339	0.360594	22598.2	13775.4	29327	12347	1.0575
A_23_P385766	ANKS4B	1.17051	1.12842	0.471089	0.739803	15661.7	20569.4	16501	26880	0.964555
A_23_P362183	ANKS6	1.20153	1.19896	0.739994	0.384603	20556.7	14189.1	25251	13152	1.04047
A_23_P119907	ANKZF1	1.13396	1.14603	0.41218	0.574522	14666	17440.2	14903	20554	0.967015
A_23_P356684	ANLN	0.475875	1.18618	0.0485393	0.46423	6591.76	15545.4	4182	16046	0.913139
A_32_P133670	ANP32A	1.1861	1.1286	0.507536	0.740855	16274.3	20591.1	17544	26914	0.981912
A_23_P20615	ANP32B	0.203568	1.00278	0.00944854	0.999872	4025.41	36388.6	1903	40881	0.755854
A_23_P92520	ANP32C	1.20718	1.13664	0.722484	0.63652	20190.6	18547.4	24538	22960	1.00425
A_23_P87580	ANP32D	1.13344	1.12463	0.41094	0.822517	14644.3	22484.4	14865	29986	0.963619
A_23_P160934	ANP32E	0.983233	1.12066	0.267631	0.855226	12119.9	23378.2	11160	31289	0.923226
A_23_P88626	ANPEP	0.0392857	1.13149	0.000576829	0.666335	1898.9	19103.3	602	24145	0.640876
A_23_P84576	ANTXR1	0.981485	1.11329	0.265887	0.895353	12087.4	24669.4	11107	32974	0.91418
A_23_P170733	ANTXR2	0.0832272	1.12021	0.00184927	0.856987	2565.18	23429.6	911	31366	0.696425
A_23_P1170	ANUBL1	1.15365	1.12362	0.831925	0.236261	22718.7	11509.3	29566	8621	1.09435
A_23_P94501	ANXA1	0.00177305	1.14019	6.09756e-06	0.619204	647.342	18231.8	141	22266	0.528701
A_23_P58328	ANXA10	1.21515	1.12677	0.617238	0.753315	18180.9	20855.8	20826	27411	0.989631
A_23_P35399	ANXA11	1.07362	0.430099	0.940069	0.03274	26558.1	5816.78	35900	3121	1.23257
A_23_P60006	ANXA13	1.15267	1.13772	0.441358	0.632325	15159.5	18469.5	15699	22787	0.963475
A_23_P146644	ANXA2	0.000416667	1.08848	4.87805e-07	0.960122	350.01	27729.6	48	36165	0.437259
A_24_P204244	ANXA2P1	0.000555556	1.09783	9.7561e-07	0.947746	426.977	26968.5	72	35395	0.462214
A_24_P323114	ANXA2P3	1.21618	1.12679	0.644101	0.752945	18670.8	20847.9	21714	27397	0.995865
A_23_P121716	ANXA3	1.03607	0.00333333	0.997406	4.07317e-05	33086.6	1043.37	39470	501	1.81739
A_23_P16976	ANXA4	0.693384	1.12595	0.110536	0.75801	8682.05	20959.6	6536	27602	0.877079
A_23_P69720	ANXA5	0.0301901	1.08924	0.000387317	0.95962	1725.99	27694.9	526	36121	0.631601
A_23_P357104	ANXA6	1.06834	1.17045	0.336658	0.507977	13369	16289.8	12920	17794	0.974571
A_23_P86570	ANXA7	1.04787	0.571984	0.991008	0.0535712	31078.3	6798.05	38775	3840	1.19479
A_23_P395054	ANXA8	1.10768	1.13896	0.894385	0.252766	24621	11829.1	33105	9099	1.08537
A_23_P103617	ANXA9	1.21643	1.12489	0.642722	0.769043	18645.2	21204.3	21663	28030	0.994445
A_23_P145718	AOAH	1.13046	1.19916	0.40534	0.391863	14549	14313.6	14701	13398	0.996862
A_23_P4133	AOC2	1.14341	1.05713	0.848328	0.191779	23170.2	10607.6	30419	7438	1.10195
A_23_P426305	AOC3	1.15002	1.1992	0.437203	0.353881	15089.5	13659.3	15587	12099	0.993407
A_23_P145035	AOF1	1.2051	1.19926	0.729172	0.355362	20329.3	13685	24808	12149	1.04546
A_24_P74981	AOF2	0.412428	1.02738	0.0365049	0.995657	6023.84	32365.8	3629	39734	0.811691
A_23_P154037	AOX1	0.464362	1.07605	0.0461871	0.972407	6487.03	28686.2	4078	37051	0.821672
A_23_P6398	AP1B1	1.09991	1.11597	0.36812	0.879684	13914.6	24130.9	13722	32319	0.932608
A_23_P206788	AP1G1	0.696139	1.06243	0.111552	0.981559	8709.9	29631	6570	37879	0.863761
A_23_P2967	AP1G2	1.02245	0.0911572	0.999583	0.0032661	35194.3	3005.35	40083	1469	1.41289
A_23_P351695	AP1GBP1	1.2072	1.12513	0.570739	0.789702	17357.3	21679.4	19384	28777	0.982555
A_23_P55802	AP1M1	0.978296	1.10128	0.263496	0.941674	12042.9	26639.3	11043	35058	0.906359
A_23_P78543	AP1M2	1.19038	1.19344	0.771307	0.326914	21239.2	13186	26566	11231	1.06682
A_23_P157404	AP1S1	1.21179	1.18914	0.682976	0.321097	19407.4	13082.5	23108	11071	1.04121
A_23_P217384	AP1S2	0.204543	1.01167	0.00954366	0.99894	4036.09	34327.6	1913	40484	0.745347
A_23_P385295	AP1S3	1.20469	1.15369	0.560741	0.550481	17184.3	17021.6	19084	19563	0.988644
A_23_P4885	AP2A1	1.06636	1.05848	0.955122	0.192799	27411.6	10629.1	36723	7468	1.11198
A_23_P21853	AP2A2	1.03397	1.123	0.305375	0.829955	12811.7	22679.2	12109	30301	0.927007
A_23_P55149	AP2B1	0.246137	1.01034	0.0135676	0.999075	4469.5	34482.2	2260	40543	0.773302
A_23_P155624	AP2M1	1.20535	1.197	0.563783	0.369961	17237	13937.9	19177	12672	1.00546
A_24_P113295	AP2S1	1.12043	1.1248	0.393488	0.80621	14347.5	22075.6	14399	29387	0.937581
A_23_P136635	AP3B1	0.644265	1.08197	0.0946598	0.967044	8226.86	28235.4	6024	36645	0.847339
A_23_P77304	AP3B2	1.02642	0.00931686	0.999255	0.000156341	34609.6	1409.06	39915	688	1.69731
A_23_P108135	AP3D1	1.21507	1.18101	0.635276	0.484155	18507.6	15882.8	21436	16808	1.00616
A_23_P158938	AP3M1	0.630133	1.03787	0.0899707	0.992833	8085.76	31522.6	5854	39221	0.850137
A_23_P170331	AP3M2	1.13374	1.07363	0.859513	0.202419	23496.8	10831.2	31083	7730	1.09657
A_23_P69958	AP3S1	1.19132	1.19883	0.520085	0.347953	16487	13555.9	17899	11900	1.0249
A_23_P100011	AP3S2	0.981202	1.10285	0.265666	0.938065	12083.5	26455.6	11101	34874	0.908676
A_23_P160729	AP4B1	1.21411	1.12764	0.603589	0.74287	17936.4	20633.8	20383	27010	0.978864
A_23_P413131	AP4E1	1.21527	1.1302	0.648659	0.697304	18754.9	19701.4	21884	25296	1.00683
A_23_P157051	AP4M1	0.146985	1.09113	0.00514805	0.95668	3382.45	27503.6	1436	35948	0.733805
A_24_P12281	AP4S1	1.05958	0.658303	0.971504	0.0690737	28614	7389.62	37592	4302	1.1723
A_23_P36611	APAF1	1.21529	1.13026	0.617159	0.687448	18179.4	19509.1	20821	24937	0.994111
A_23_P216806	APBA1	1.16936	1.19314	0.805635	0.326164	22044.9	13172.6	28247	11208	1.07123
A_23_P146849	APBA2	1.06957	0.36421	0.948267	0.0253615	27001.8	5377.62	36350	2855	1.27601
A_23_P68628	APBA2BP	1.02987	0.255824	0.998746	0.0145695	34015.3	4565.34	39761	2335	1.28788
A_23_P67555	APBA3	1.04777	1.12186	0.317961	0.839727	13038	22941.9	12442	30689	0.940783
A_23_P1998	APBB1	1.04486	0.186632	0.993535	0.00908122	31665.7	3989.37	38986	1995	1.36201
A_23_P12549	APBB1IP	0.642221	1.1414	0.0937956	0.604887	8200.43	17975.5	5988	21728	0.89216
A_23_P10701	APBB2	0.235062	1.11142	0.0124812	0.912585	4362.46	25317.5	2177	33665	0.802259
A_23_P110445	APBB3	1.05953	0.669198	0.971563	0.0710656	28618.7	7458.27	37596	4354	1.17679
A_23_P70213	APC	1.05139	0.350782	0.987974	0.0238532	30520.5	5280.1	38527	2788	1.26673
A_23_P101905	APC2	0.842305	1.18796	0.175117	0.318113	10258.2	13030.3	8524	10979	1.01798
A_23_P337262	APCDD1	0.676472	1.1774	0.104144	0.49474	8502.95	16063.4	6312	17228	0.905481
A_32_P300427	APCDD1L	0.415466	1.11482	0.0369866	0.887858	6048.21	24407.7	3650	32653	0.793978
A_23_P96827	APCS	1.16914	0.731922	0.806052	0.0842602	22055.1	7897.03	28267	4720	1.16404
A_23_P41143	APEH	0.96388	1.12039	0.252019	0.850706	11825.5	23248	10720	31131	0.916479
A_23_P151649	APEX1	0.292382	1.0208	0.0186198	0.997301	4907.26	33079.1	2611	40056	0.781666
A_23_P256682	APEX2	0.732733	1.09828	0.125154	0.946879	9072.23	26918.9	7003	35348	0.861473
A_23_P12329	APH1A	0.20728	1.08774	0.00975732	0.96103	4061.97	27790.8	1930	36224	0.751756
A_23_P205997	APH1B	0.293423	1.12532	0.0187146	0.778722	4914.29	21423.1	2615	28372	0.801152
A_23_P203255	API5	1.21522	1.12659	0.659244	0.755147	18953.7	20896.1	22242	27482	0.988753
A_23_P2066	APIP	1.21578	1.13287	0.661295	0.6498	18992.9	18792.3	22301	23517	1.00537
A_23_P138023	APITD1	0.948011	1.14339	0.24054	0.598273	11605.7	17857.8	10403	21453	0.935204
A_23_P113393	APLN	0.0094386	1.00166	6.56098e-05	0.99993	1120.35	36911.8	285	40929	0.588806
A_23_P27983	APLP1	1.11541	0.338614	0.886121	0.022588	24334.5	5193.3	32572	2735	1.28388
A_23_P202939	APLP2	0.851107	1.08171	0.180248	0.967287	10371.6	28253.6	8683	36663	0.896524
A_23_P203191	APOA1	1.16352	1.14315	0.81495	0.591872	22278	17744.4	28717	21228	1.02218
A_23_P126448	APOA1BP	0.820505	1.12456	0.164101	0.798057	10012	21876.5	8200	29096	0.899394
A_24_P302249	APOA2	1.10565	1.19344	0.897521	0.427863	24734.1	14928.2	33282	14699	1.05659
A_23_P87036	APOA4	1.16713	1.15438	0.809193	0.549823	22132.8	17010.5	28426	19528	1.0322
A_23_P75630	APOA5	1.11893	0.81615	0.881854	0.10588	24192.3	8540.91	32313	5319	1.12267
A_23_P79591	APOB	1.15457	1.14612	0.830616	0.578149	22684.3	17503.6	29496	20682	1.03491
A_23_P54770	APOB48R	0.134422	1.03636	0.00436707	0.993419	3236.4	31668.5	1332	39301	0.714837
A_23_P14019	APOBEC1	1.17949	1.14054	0.788388	0.614582	21629.6	18148.8	27405	22093	1.02595
A_23_P70387	APOBEC2	1.13054	1.18557	0.86599	0.464599	23692.3	15551.8	31406	16067	1.05081
A_32_P9543	APOBEC3A	1.21647	1.17799	0.642919	0.297659	18649.2	12662.6	21669	10360	1.04088
A_24_P66027	APOBEC3B	0.239796	1.05442	0.012908	0.985677	4404.99	30177.5	2207	38327	0.760858
A_23_P120931	APOBEC3C	0.0859979	1.00379	0.00197585	0.99977	2610.75	35895.7	942	40836	0.688781
A_23_P132316	APOBEC3D	1.16004	1.18069	0.821645	0.488314	22448.8	15953	29040	16957	1.02957
A_23_P357101	APOBEC3F	0.201588	1.01885	0.0092878	0.997698	4005.93	33305.8	1889	40149	0.744013
A_23_P143713	APOBEC3G	0.494525	1.11804	0.0525402	0.868282	6761.34	23769.7	4356	31841	0.825606
A_23_P4649	APOC1	0.225863	1.12812	0.011519	0.737903	4259.82	20530.1	2091	26818	0.760925
A_23_P208302	APOC2	0.39096	1.13269	0.0327644	0.653286	5825.73	18856	3436	23647	0.837014
A_23_P203183	APOC3	1.10259	1.19898	0.900572	0.388995	24844.9	14265.2	33488	13302	1.06338
A_23_P27450	APOC4	1.20708	1.14629	0.577485	0.57376	17474.9	17426.7	19615	20522	0.995237
A_23_P136777	APOD	1.13849	0.893909	0.4163	0.125932	14737.1	9079.98	14992	5776	1.11963
A_23_P164650	APOE	1.10327	1.12848	0.371775	0.723796	13978.1	20235.9	13816	26297	0.948476
A_23_P87491	APOF	1.21148	1.13587	0.69486	0.644396	19638	18692.4	23516	23260	0.99824
A_23_P38244	APOH	1.20724	1.13194	0.722462	0.662408	20190.1	19028	24536	23993	1.00769
A_23_P17837	APOL1	1.13679	1.18261	0.414512	0.469612	14706	15637.2	14950	16281	0.960128
A_23_P211488	APOL2	1.1229	1.18184	0.39652	0.481036	14398.9	15830	14478	16688	0.967339
A_23_P29237	APOL3	1.16451	1.141	0.460719	0.609879	15486.4	18064.2	16221	21915	0.961387
A_23_P380857	APOL4	0.0371002	1.03161	0.000514878	0.99462	1850.89	32014.7	569	39530	0.65697
A_23_P166438	APOL5	1.09936	1.19129	0.904049	0.439847	24974.7	15130.2	33716	15138	1.0579
A_23_P155049	APOL6	0.871905	1.09748	0.192351	0.948755	10632.2	27025.6	9045	35444	0.889052
A_23_P48217	APOLD1	0.785159	1.18274	0.146595	0.470876	9605.14	15658.7	7655	16323	0.942101
A_23_P42265	APOM	0.498413	1.12595	0.053391	0.757793	6795.99	20955	4392	27594	0.855671
A_24_P314159	APP	1.15565	1.1934	0.828795	0.434399	22636	15038.7	29404	14924	1.03551
A_23_P77459	APPBP1	0.902641	1.08364	0.21179	0.965103	11036.9	28086	9620	36515	0.894624
A_23_P207280	APPBP2	1.13248	1.00719	0.861817	0.168815	23565.9	10105.9	31201	6872	1.11306
A_23_P166663	APPL	1.02792	1.12652	0.300353	0.763478	12720.8	21080.1	11980	27787	0.942625
A_24_P22562	APR-2	1.06752	0.772768	0.95343	0.0941646	27305.5	8200.17	36618	4996	1.16449
A_23_P205098	APRIN	1.03112	0.0475278	0.998522	0.00135512	33828.2	2391.7	39704	1169	1.49553
A_23_P117955	APRT	0.479577	1.10571	0.0495134	0.931981	6633.83	26157.4	4233	34558	0.817869
A_23_P252775	APTX	1.0208	1.11233	0.295284	0.90305	12628	24951.6	11860	33286	0.924283
A_23_P217755	APXL	0.817198	1.14626	0.162024	0.569917	9965.08	17359.8	8129	20385	0.930412
A_23_P156185	APXL2	1.19862	1.13799	0.536398	0.251191	16765.2	11799	18348	9050	1.05017
A_23_P19894	AQP1	0.0004	1.13153	4.87805e-07	0.669395	355.628	19160.8	50	24255	0.468804
A_23_P126613	AQP10	1.21108	1.12956	0.69132	0.702201	19569.4	19798.5	23404	25488	0.997276
A_23_P417974	AQP11	1.1958	1.19356	0.75811	0.430178	20946	14967	25993	14777	1.04797
A_23_P142856	AQP12A	1.2082	1.13576	0.711838	0.64456	19975.3	18695.5	24156	23268	1.01153
A_23_P204721	AQP2	1.10253	1.13488	0.370826	0.24649	13961.8	11708.9	13790	8905	0.993101
A_23_P112481	AQP3	1.15099	0.116866	0.835592	0.00471171	22818.8	3316.48	29765	1653	1.34669
A_23_P107565	AQP4	0.239693	1.17839	0.0129317	0.30003	4407.2	12705.5	2212	10439	0.859793
A_23_P117104	AQP5	1.15395	1.05924	0.442581	0.193324	15180.3	10640.2	15725	7483	1.03528
A_23_P502060	AQP6	0.818876	1.1894	0.162896	0.449305	9984.39	15291.9	8156	15488	0.944711
A_23_P158041	AQP7	1.14454	1.12467	0.428811	0.804576	14948.4	22035.6	15361	29331	0.946025
A_24_P281009	AQP7P2	1.08651	1.19735	0.920854	0.36452	25653	13843.7	34749	12482	1.06503
A_23_P26522	AQP8	1.1529	1.09572	0.833207	0.216364	22753.6	11115.7	29631	8096	1.06144
A_23_P106362	AQP9	0.512901	1.01044	0.0567068	0.170518	6930.36	10143.8	4533	6919	0.896423
A_24_P280378	AQR	0.80274	1.10213	0.154341	0.939904	9787.15	26549.2	7883	34965	0.879889
A_23_P113111	AR	0.0389649	1.12442	0.000569268	0.815724	1892.59	22310.9	599	29744	0.690402
A_23_P73511	ARAF	0.430776	1.04536	0.039789	0.990261	6187.75	30956	3787	38839	0.802151
A_23_P365738	ARC	0.205385	1.19903	0.00962805	0.35237	4047.11	13632.6	1922	12049	0.835735
A_23_P203103	ARCN1	1.07436	1.10977	0.343613	0.919567	13489.8	25605.5	13113	33973	0.9293
A_23_P148546	ARD1A	0.929344	1.10731	0.22914	0.927847	11383.5	25967.7	10109	34355	0.897063
A_23_P259071	AREG	0.751623	1.118	0.133074	0.867542	9275.25	23746.7	7259	31815	0.866313
A_23_P201086	ARF1	1.10995	1.12422	0.37917	0.813001	14103.9	22243.9	14006	29650	0.934346
A_23_P36521	ARF3	1.07006	0.373379	0.947653	0.0263551	26968	5443.35	36310	2894	1.22895
A_23_P431789	ARF4	0.233128	1.02664	0.0122705	0.995841	4340.77	32435.4	2158	39770	0.759343
A_23_P254601	ARF5	1.00706	1.12184	0.286055	0.836344	12459.8	22851.3	11646	30566	0.914389
A_23_P48691	ARF6	0.617015	1.09376	0.0853588	0.953332	7940.9	27296.5	5672	35736	0.846068
A_23_P210379	ARFGAP1	1.1793	1.13944	0.492343	0.621219	16018.2	18267.9	17117	22353	0.97109
A_23_P68970	ARFGAP3	0.378584	1.03174	0.0305176	0.994543	5699.02	31991.3	3305	39522	0.804112
A_23_P82941	ARFGEF1	1.17934	1.12059	0.490865	0.855802	15993.3	23394.6	17065	31312	0.969223
A_23_P5995	ARFGEF2	1.21161	1.13931	0.696438	0.621589	19668.9	18274.6	23567	22369	1.00167
A_23_P95050	ARFIP1	1.21023	1.16	0.703969	0.533573	19816.8	16730	23849	18859	1.02247
A_23_P139228	ARFIP2	1.21498	1.12723	0.622483	0.744631	18275	20670.8	21006	27084	0.981775
A_24_P159948	ARFRP1	1.07229	1.11289	0.34193	0.901031	13461.2	24875.9	13074	33195	0.929754
A_23_P111321	ARG1	1.05039	0.389655	0.988753	0.0281217	30651	5552.89	38594	2959	1.26464
A_23_P128728	ARG2	0.704927	0.978729	0.115539	0.155857	8818.14	9810.17	6720	6529	0.951428
A_23_P314070	ARHGAP1	0.768277	1.07896	0.139508	0.970197	9433.43	28492.8	7445	36867	0.865939
A_23_P21548	ARHGAP10	0.996206	1.11315	0.278379	0.896925	12318.5	24725.2	11457	33036	0.907979
A_23_P136805	ARHGAP11A	0.0906513	1.00403	0.00220659	0.999748	2690.06	35811.3	998	40825	0.705246
A_23_P149775	ARHGAP12	0.981554	1.11727	0.265977	0.873734	12089.2	23939.4	11110	32063	0.90952
A_23_P255166	ARHGAP15	1.216	1.16007	0.630572	0.533376	18421.6	16726.4	21261	18851	0.999946
A_23_P15113	ARHGAP17	0.37965	1.02022	0.0307146	0.997429	5709.87	33146.7	3317	40084	0.794901
A_32_P162250	ARHGAP18	0.0831533	1.06316	0.00183951	0.980983	2561.08	29562.3	907	37831	0.690012
A_23_P1387	ARHGAP19	0.653431	1.04312	0.097409	0.991092	8308.5	31124.5	6112	38955	0.862127
A_23_P422933	ARHGAP20	1.18567	1.18525	0.77878	0.309466	21407.5	12876.4	26930	10705	1.06628
A_23_P115608	ARHGAP21	1.21069	1.19799	0.699927	0.379618	19737.6	14102.9	23703	12992	1.04819
A_23_P75310	ARHGAP22	0.679398	1.12522	0.105207	0.807855	8533.04	22116.3	6349	29436	0.899454
A_24_P920207	ARHGAP23	1.16168	0.828274	0.456313	0.108827	15412.2	8622.83	16105	5387	1.11524
A_23_P110151	ARHGAP24	1.08817	1.09621	0.917915	0.216569	25528	11119.7	34585	8100	1.08824
A_23_P142974	ARHGAP25	0.472325	1.05836	0.0477739	0.983964	6558.44	29935.3	4147	38118	0.823978
A_23_P214066	ARHGAP26	1.04046	0.331377	0.995947	0.0219517	32425.5	5148.97	39246	2716	1.26497
A_23_P141335	ARHGAP27	1.21025	1.18056	0.703775	0.487255	19812.8	15935	23842	16922	1.00816
A_23_P130359	ARHGAP28	1.20601	1.13025	0.56503	0.699872	17258.2	19752.2	19209	25388	0.999809
A_23_P149562	ARHGAP29	1.20726	1.16211	0.571241	0.528619	17365.7	16644.8	19400	18650	0.993077
A_23_P35045	ARHGAP30	0.331146	1.11489	0.0237456	0.888319	5277.17	24422.9	2940	32668	0.789923
A_23_P159927	ARHGAP4	0.680283	1.13284	0.105577	0.64956	8544.31	18788	6363	23509	0.8773
A_23_P48535	ARHGAP5	1.18896	1.06353	0.773349	0.195508	21285.4	10686.1	26668	7537	1.08805
A_23_P217428	ARHGAP6	1.04174	1.19822	0.312318	0.378199	12936.6	14078.9	12292	12941	0.991409
A_23_P91783	ARHGAP8	1.06891	1.00241	0.949633	0.166889	27081.2	10062.3	36425	6826	1.09697
A_23_P64661	ARHGAP9	1.06921	1.14105	0.337452	0.614165	13382.6	18141.3	12940	22068	0.93862
A_23_P207766	ARHGDIA	0.682885	1.11096	0.10668	0.913398	8575.38	25349.7	6405	33709	0.871967
A_23_P151075	ARHGDIB	0.162396	1.03907	0.0062661	0.992387	3572.71	31409.9	1582	39158	0.732456
A_24_P215882	ARHGDIG	1.01676	0.000193237	0.999842	9.7561e-07	36057.4	472.452	40318	207	2.25839
A_23_P101321	ARHGEF1	0.850765	1.08106	0.180155	0.96808	10369.7	28317.7	8682	36715	0.887653
A_23_P216282	ARHGEF10	0.977051	1.11858	0.262589	0.86251	12025.7	23594.4	11019	31614	0.931962
A_23_P382	ARHGEF10L	1.19344	1.12906	0.525491	0.721307	16578.6	20184.4	18053	26193	0.971249
A_23_P23421	ARHGEF11	1.06177	1.0724	0.96595	0.201611	28161.8	10814.2	37300	7708	1.10367
A_23_P127642	ARHGEF12	1.08089	1.10971	0.930224	0.22408	26069.3	11271.1	35285	8279	1.10225
A_23_P49674	ARHGEF15	1.20262	1.19394	0.73647	0.332671	20482	13288.2	25108	11424	1.06276
A_23_P114670	ARHGEF16	1.14167	1.06904	0.421191	0.199206	14819.6	10764.1	15126	7640	1.04374
A_23_P76015	ARHGEF17	1.03605	0.359114	0.99741	0.0248139	33088.6	5342.62	39471	2833	1.23982
A_23_P50357	ARHGEF18	1.16421	1.12064	0.460259	0.854531	15478.8	23357.5	16209	31264	0.949235
A_23_P332326	ARHGEF19	0.943958	1.13524	0.238384	0.645953	11564.1	18720.9	10354	23329	0.923361
A_23_P51699	ARHGEF2	0.737	1.12123	0.126836	0.842753	9116.26	23026.2	7056	30817	0.900783
A_23_P143885	ARHGEF3	1.11199	1.07209	0.889974	0.201396	24465.5	10809.6	32814	7702	1.08239
A_23_P253221	ARHGEF4	1.01088	0.0289585	0.999962	0.000698537	37175.1	2024	40557	989	1.57643
A_23_P93988	ARHGEF5	1.21366	1.17604	0.6068	0.496664	17993.2	16096.3	20499	17315	1.02309
A_23_P85024	ARHGEF6	0.293692	1.086	0.0187605	0.96243	4918.27	27889.6	2619	36335	0.782649
A_23_P417891	ARHGEF7	1.0282	0.000228311	0.998986	1.21951e-06	34257.2	498.995	39835	219	2.25982
A_23_P251705	ARHGEF9	1.02657	1.11029	0.299309	0.916098	12701.8	25461.2	11954	33829	0.922433
A_23_P217872	ARID1A	0.940689	1.07439	0.236755	0.97384	11532.4	28818.3	10319	37163	0.908518
A_23_P70701	ARID1B	1.10126	1.10305	0.36946	0.937859	13937.7	26445.3	13755	34860	0.942695
A_23_P308464	ARID2	1.21471	1.12506	0.619119	0.78669	18214.8	21607.9	20897	28669	0.99706
A_23_P16516	ARID3A	0.933136	1.09999	0.231736	0.944519	11434.5	26791.6	10182	35205	0.905607
A_23_P88580	ARID3B	1.17433	1.12109	0.476662	0.842947	15755.1	23031.5	16642	30828	0.960609
A_23_P117515	ARID4A	1.15313	1.16873	0.832641	0.510422	22738.5	16331.1	29605	17906	1.04187
A_23_P201951	ARID4B	1.19921	1.17743	0.744829	0.494319	20658.9	16056.2	25465	17213	1.02974
A_23_P143016	ARID5A	0.231831	1.11135	0.0121683	0.912796	4330.52	25326	2152	33675	0.76078
A_23_P97871	ARID5B	1.19037	1.12949	0.517171	0.711774	16437.5	19990.8	17813	25837	0.981385
A_23_P401014	ARIH1	1.19341	1.12387	0.524429	0.827197	16560.6	22606.5	18017	30177	0.961022
A_23_P61881	ARIH2	0.953351	1.10285	0.243942	0.937988	11671.7	26451.8	10491	34871	0.915468
A_24_P338648	ARL1	1.12096	1.0401	0.879408	0.182297	24111.8	10402.7	32165	7186	1.10477
A_24_P368735	ARL10	1.15911	1.12502	0.45341	0.79237	15363.4	21741.8	16038	28877	0.962751
A_23_P76573	ARL11	0.684983	1.08595	0.107325	0.962447	8593.34	27890.8	6424	36337	0.856206
A_23_P10081	ARL13B	0.864928	1.11663	0.187879	0.874454	10538.2	23962.5	8906	32108	0.895372
A_23_P92161	ARL14	1.12161	1.19321	0.878135	0.425946	24071.2	14895.3	32100	14636	1.05124
A_24_P303199	ARL15	1.1355	1.19999	0.858079	0.405478	23453.2	14546.9	30983	13854	1.04224
A_32_P207180	ARL16	0.742909	1.11465	0.129792	0.890658	9192.57	24503.5	7163	32761	0.890649
A_23_P207680	ARL17P1	1.21558	1.02384	0.661868	0.175725	19003.6	10259.9	22324	7037	1.08189
A_23_P98252	ARL2	1.06827	1.04934	0.951538	0.186732	27192.2	10500.2	36520	7296	1.11254
A_23_P15182	ARL2BP	0.795257	1.08399	0.150982	0.964647	9709.11	28051.7	7784	36486	0.870698
A_23_P63711	ARL3	1.10479	1.11109	0.89841	0.225198	24766.2	11293.1	33341	8310	1.08416
A_23_P145761	ARL4A	0.256998	1.05296	0.0148244	0.986568	4589.4	30314.6	2365	38415	0.766145
A_23_P317620	ARL4C	0.0487278	1.00627	0.000803415	0.999545	2067.18	35267.3	676	40726	0.657206
A_23_P55179	ARL4D	1.14368	0.995986	0.847497	0.163147	23146.7	9977.17	30382	6716	1.09354
A_23_P101943	ARL5A	0.676914	1.09607	0.104261	0.950613	8506.17	27133.2	6315	35559	0.867393
A_23_P378588	ARL5B	1.2116	1.13072	0.693627	0.686179	19614	19484.4	23472	24881	1.00671
A_24_P354337	ARL6	1.058	1.06214	0.975246	0.194863	28953.5	10672.4	37793	7522	1.10834
A_23_P118150	ARL6IP	1.08531	1.13514	0.922676	0.246575	25732.9	11710.8	34856	8906	1.09845
A_23_P415015	ARL6IP2	1.08895	1.15502	0.917137	0.265232	25494.7	12063.5	34531	9415	1.08598
A_23_P47848	ARL6IP4	1.06582	0.812668	0.95755	0.105052	27566.5	8516.95	36835	5300	1.14321
A_23_P166640	ARL6IP5	1.18564	1.17807	0.778702	0.297505	21405.8	12659.9	26928	10354	1.05849
A_23_P28169	ARL6IP6	0.268298	1.01826	0.0159932	0.997772	4690.99	33351.6	2444	40175	0.768687
A_23_P138271	ARL8A	1.17895	1.16344	0.491968	0.52074	16012.1	16509.7	17109	18351	1.00456
A_23_P385217	ARL8B	1.03148	0.350928	0.998474	0.0238888	33784.1	5282.43	39688	2791	1.24624
A_32_P234827	ARMC1	1.19992	1.1448	0.743248	0.585971	20625.9	17640.8	25396	20986	1.02234
A_23_P254140	ARMC2	1.07681	0.69441	0.936406	0.0756229	26369.3	7614.1	35654	4465	1.15115
A_23_P86540	ARMC3	1.02184	0.311604	0.999609	0.0198515	35257.4	4996.48	40108	2612	1.23681
A_23_P63600	ARMC4	1.04755	1.1585	0.317611	0.269139	13031.8	12137.9	12431	9525	1.02524
A_32_P512500	ARMC5	1.1606	1.14145	0.820971	0.607639	22431.8	18024	29002	21826	1.0294
A_23_P425750	ARMC6	0.912948	1.11155	0.217705	0.909949	11156.1	25213.9	9777	33564	0.902685
A_23_P15375	ARMC7	1.14517	1.12507	0.430024	0.780905	14968.6	21473.6	15396	28458	0.957701
A_23_P18384	ARMC8	1.09644	1.07479	0.907798	0.203293	25117.5	10849.3	33946	7755	1.10724
A_23_P209731	ARMC9	1.06382	0.851204	0.963094	0.114165	27947.9	8770.3	37118	5499	1.13018
A_23_P22682	ARMCX1	1.12581	1.1965	0.87245	0.415303	23890.9	14714.9	31773	14231	1.04967
A_23_P73747	ARMCX2	1.19903	1.15865	0.538657	0.269739	16803.9	12148.9	18419	9545	1.02151
A_23_P217611	ARMCX3	1.17599	1.18129	0.792416	0.483722	21724.8	15875.8	27627	16789	1.04095
A_24_P374375	ARMCX4	1.12631	1.18236	0.871763	0.474386	23869.6	15718.3	31734	16450	1.05159
A_23_P85188	ARMCX5	1.21126	1.19876	0.693047	0.407899	19603	14588.6	23459	13951	1.02846
A_23_P62351	ARMCX6	0.325538	1.02576	0.0230973	0.996042	5231.58	32514.3	2909	39812	0.78165
A_23_P132793	ARMET	0.106802	1.01718	0.00294098	0.997973	2901.11	33481.3	1129	40226	0.70321
A_24_P93309	ARMETL1	1.07876	1.18726	0.93289	0.31613	26196.5	12994.6	35456	10917	1.07265
A_23_P550	ARNT	1.0973	1.11343	0.364597	0.894684	13854.3	24645	13623	32945	0.945238
A_23_P83579	ARNT2	1.05819	0.238426	0.975132	0.0130437	28944	4424.05	37782	2243	1.32267
A_23_P162037	ARNTL	1.16035	1.14018	0.821473	0.253898	22444.5	11850.2	29026	9130	1.07904
A_23_P53345	ARNTL2	0.605361	1.03176	0.082078	0.99454	7836.16	31990.2	5559	39521	0.845254
A_24_P72479	ARPC1A	0.502111	1.06574	0.0542893	0.979154	6833.08	29356.1	4433	37669	0.821181
A_23_P20196	ARPC1B	0.103532	1.0848	0.00275244	0.963886	2851.78	27996.4	1090	36430	0.689498
A_23_P102122	ARPC2	0.389312	1.01758	0.0324459	0.997895	5808.48	33430.7	3417	40207	0.797906
A_24_P167473	ARPC3	0.730019	1.05053	0.124192	0.987699	9046.57	30495.4	6975	38548	0.863273
A_23_P29566	ARPC4	0.929618	1.11445	0.22948	0.892377	11390.1	24562.9	10121	32830	0.900438
A_23_P126803	ARPC5	0.38538	1.10208	0.031761	0.940125	5769.86	26560.5	3379	34975	0.795612
A_24_P29975	ARPC5L	1.09634	1.1696	0.907928	0.281787	25122.5	12372	33954	9878	1.06658
A_23_P121447	ARPM1	1.10462	1.07449	0.898594	0.202894	24772.7	10841.2	33353	7742	1.07882
A_23_P205768	ARPP-19	1.00694	0.0102119	0.999992	0.000176341	38139.7	1445.13	40717	708	1.70319
A_23_P143838	ARPP-21	1.01464	0.0020331	0.999895	2.09756e-05	36404	895.825	40404	423	1.92599
A_24_P344976	ARR3	1.21517	1.16824	0.658416	0.511776	18938.1	16354.3	22215	17961	1.02505
A_24_P386622	ARRB1	1.0593	0.742403	0.971737	0.0870422	28633.3	7982.67	37611	4807	1.16599
A_23_P158829	ARRB2	1.17528	1.19886	0.793317	0.390242	21746.5	14286.4	27675	13346	1.04052
A_23_P332316	ARRDC1	1.05847	1.06336	0.974543	0.195762	28887.8	10691.4	37749	7548	1.10708
A_23_P130965	ARRDC2	1.1767	1.06551	0.48262	0.196392	15854.3	10704.3	16816	7557	1.08939
A_24_P274615	ARRDC3	0.0973237	1.04547	0.00245683	0.990236	2768.7	30951	1035	38834	0.706922
A_23_P339818	ARRDC4	0.0476981	1.06063	0.000778293	0.982607	2051.3	29760.3	669	37984	0.65616
A_23_P111481	ARS2	0.469354	1.03888	0.0471071	0.992456	6528.11	31428.5	4115	39168	0.815141
A_23_P255436	ARSA	0.95387	1.13933	0.244284	0.621549	11678.5	18273.8	10500	22367	0.929139
A_24_P205213	ARSB	0.70317	1.11032	0.114977	0.916011	8803.18	25457.7	6704	33825	0.858716
A_23_P217712	ARSD	0.96142	1.11647	0.249547	0.877655	11779.3	24065.3	10642	32230	0.910689
A_23_P256084	ARSE	0.67655	1.10962	0.104123	0.920441	8502.36	25642.7	6310	34010	0.864028
A_23_P304304	ARSF	0.809427	0.813407	0.158016	0.105386	9872.8	8526.55	8004	5312	1.03239
A_23_P4161	ARSG	1.1293	1.19071	0.86843	0.440822	23765.9	15146.7	31529	15179	1.04585
A_23_P19030	ARSI	0.482368	1.14188	0.0500722	0.603608	6657.79	17952.6	4256	21673	0.83125
A_23_P213298	ARSJ	0.133134	1.12076	0.00427976	0.84519	3216.93	23093.7	1318	30919	0.720024
A_23_P312536	ARSK	1.13246	1.15357	0.862161	0.264505	23576.2	12049.4	31214	9401	1.07597
A_23_P87363	ART1	0.996061	1.13758	0.278314	0.634379	12317.4	18507.2	11456	22864	0.972973
A_23_P80918	ART3	1.0419	0.222659	0.99532	0.0118063	32198.2	4297.16	39167	2174	1.29929
A_23_P116902	ART4	1.18098	1.02383	0.786502	0.17575	21585.5	10260.3	27305	7038	1.07568
A_23_P427122	ART5	1.07004	0.933222	0.947691	0.138822	26970.3	9404.94	36312	6099	1.10878
A_24_P251040	ARTN	1.13312	1.18775	0.860507	0.317157	23526.7	13013.2	31136	10948	1.06986
A_23_P167452	ARTS-1	1.04272	1.10365	0.313172	0.936921	12952.1	26397.4	12314	34806	0.926091
A_23_P135995	ARV1	1.20711	1.18859	0.72285	0.451112	20198.3	15322.5	24552	15561	1.01896
A_23_P109393	ARVCF	1.0524	1.1462	0.322008	0.571281	13109.4	17383.2	12545	20435	0.981541
A_23_P306223	ARX	1.14877	1.14499	0.839331	0.257511	22920	11918.2	29956	9221	1.06643
A_23_P12643	AS3MT	1.16261	1.19609	0.81675	0.420439	22323.9	14802.1	28803	14412	1.0516
A_23_P216325	ASAH1	0.561928	1.04684	0.0694598	0.989643	7409.34	30836.6	5068	38760	0.834384
A_23_P161171	ASAH2	1.21089	1.12784	0.698062	0.738873	19701.2	20550.6	23636	26860	1.00874
A_23_P38952	ASAH3	1.19924	1.19313	0.539307	0.326599	16815.2	13180.3	18438	11223	1.01115
A_23_P155666	ASAHL	1.16266	1.16252	0.457324	0.522965	15429	16547.8	16127	18444	0.987978
A_23_P35995	ASAM	1.15248	1.04329	0.441147	0.183925	15156	10438.6	15694	7228	1.02277
A_23_P165360	ASB1	0.470817	1.07344	0.0475066	0.974525	6546.34	28881.4	4137	37222	0.812872
A_23_P427634	ASB10	1.20185	1.13096	0.738169	0.675434	20517.8	19275.4	25182	24486	1.00679
A_23_P114259	ASB11	1.18049	1.14429	0.787534	0.589168	21609.8	17697.1	27352	21110	1.02743
A_23_P96395	ASB12	1.14514	1.19804	0.84511	0.35687	23080.3	13711.1	30258	12213	1.06242
A_23_P202510	ASB13	1.17603	1.19809	0.792385	0.412113	21724.1	14660.8	27625	14103	1.04487
A_23_P155265	ASB14	1.15236	1.14996	0.833861	0.562217	22771.3	17226.2	29668	20045	1.03572
A_23_P118581	ASB16	1.13645	1.14012	0.856887	0.254164	23417.1	11855.4	30914	9140	1.08349
A_23_P344444	ASB17	1.08291	1.19925	0.9266	0.341144	25904.5	13437.2	35082	11663	1.06694
A_23_P205370	ASB2	1.02625	0.00644845	0.999263	9.60976e-05	34618.7	1256.66	39922	611	1.73904
A_23_P56833	ASB3	1.21181	1.1857	0.68225	0.309872	19393.3	12883.6	23083	10715	1.04514
A_23_P157205	ASB4	1.21589	1.14848	0.65062	0.564323	18792.1	17262.5	21939	20146	1.02068
A_23_P144326	ASB5	0.662419	0.973136	0.0998637	0.153494	8379.96	9754.43	6181	6467	0.96933
A_23_P158059	ASB6	1.2103	1.13581	0.702534	0.248271	19788.2	11743.4	23799	8962	1.05163
A_23_P117743	ASB7	1.12764	1.12429	0.402072	0.81585	14493.1	22314.3	14619	29752	0.941509
A_23_P22200	ASB8	1.21235	1.1416	0.680187	0.60569	19352.8	17989.6	23003	21753	1.01027
A_23_P125643	ASB9	0.609628	1.10268	0.083058	0.938407	7867.2	26472.6	5586	34892	0.842124
A_23_P1280	ASCC1	0.610888	1.0603	0.0836917	0.982792	7888.14	29783.8	5617	38003	0.84588
A_23_P143643	ASCC2	0.250689	1.01482	0.0140202	0.99846	4512.58	33850.5	2293	40339	0.766325
A_23_P19565	ASCC3	0.306961	1.02655	0.0205215	0.995856	5051.61	32440.9	2741	39774	0.786247
A_23_P131626	ASCC3L1	0.252637	1.03368	0.0142524	0.99417	4534.28	31882	2313	39433	0.768573
A_23_P100133	ASCIZ	1.15384	1.20019	0.831638	0.40338	22711	14510.5	29551	13780	1.04098
A_23_P25305	ASCL1	0.222654	1.12462	0.0112956	0.797711	4236.39	21868	2080	29082	0.796144
A_23_P105088	ASCL2	1.11338	1.20006	0.888235	0.399473	24406	14443.8	32709	13648	1.06047
A_23_P2083	ASCL3	1.18053	1.17231	0.786923	0.286129	21595.7	12452.5	27330	10007	1.07184
A_23_P19219	ASF1A	0.614972	1.11876	0.0847761	0.861939	7922.74	23577.8	5652	31588	0.852464
A_23_P119254	ASF1B	0.681503	1.05549	0.106298	0.98518	8564.54	30106.7	6395	38269	0.862454
A_23_P118722	ASGR1	1.06528	0.263317	0.95932	0.0153173	27682.8	4633.22	36922	2385	1.25603
A_23_P130113	ASGR2	1.18382	1.20031	0.783227	0.401605	21509.3	14480.7	27126	13718	1.02618
A_23_P63083	ASH1L	1.14868	1.17618	0.839543	0.496547	22925.6	16094.2	29966	17309	1.03233
A_23_P134827	ASH2L	1.17016	1.13052	0.470433	0.685151	15651	19463.8	16483	24848	0.976019
A_23_P120629	ASIP	1.18832	1.02242	0.511384	0.174784	16339.2	10239.2	17644	7009	1.04814
A_23_P26223	ASL	0.520652	1.0872	0.0590241	0.961506	7021.46	27823.7	4648	36260	0.821135
A_23_P255535	ASMT	1.06652	1.05916	0.954771	0.193336	27389.8	10640.5	36704	7484	1.11118
A_23_P159539	ASMTL	1.2074	1.1766	0.577901	0.496296	17481.8	16089.9	19624	17294	1.01017
A_23_P27627	ASNA1	0.961433	1.12176	0.24941	0.83954	11776.5	22936.8	10636	30685	0.912042
A_23_P145694	ASNS	1.21553	1.16974	0.65621	0.28011	18896.5	12341.6	22134	9818	1.04889
A_23_P91001	ASNSD1	1.15086	1.11466	0.438563	0.890638	15111.9	24502.8	15624	32760	0.947257
A_23_P164436	ASPA	0.980979	0.983807	0.265391	0.157457	12078.1	9848.02	11092	6562	1.06779
A_23_P216094	ASPH	0.483339	1.12502	0.050279	0.771298	6666.96	21255.1	4265	28109	0.834765
A_23_P170667	ASPHD1	1.06357	0.0119789	0.963698	0.000221463	27992.3	1527.87	37150	758	1.68126
A_23_P91640	ASPHD2	1.06069	0.732818	0.968413	0.0846137	28357.5	7908.6	37433	4734	1.15795
A_23_P52017	ASPM	0.000674157	1.00925	1.46341e-06	0.999206	472.809	34649.6	89	40592	0.487002
A_23_P216429	ASPN	0.238405	1.10782	0.0127983	0.926946	4394.42	25926.2	2201	34306	0.749996
A_23_P32320	ASPSCR1	1.14522	1.17228	0.845003	0.504081	23077.4	16222.6	30252	17630	1.04054
A_23_P1936	ASRGL1	1.15432	1.18845	0.443963	0.318767	15203.8	13041.5	15769	10997	1.03689
A_23_P31921	ASS	1.08666	0.142215	0.920771	0.00613951	25649.4	3572.03	34741	1770	1.35536
A_23_P121141	ASTE1	1.15081	1.12854	0.438206	0.740573	15106	20585.3	15612	26905	0.963642
A_23_P102439	ASTL	1.18844	1.14085	0.774662	0.617921	21314.9	18208.5	26725	22207	1.01671
A_23_P301021	ASTN	1.2162	0.985933	0.644527	0.158471	18678.6	9870.55	21728	6590	1.12086
A_23_P357936	ASTN2	1.03128	1.13278	0.302468	0.654385	12758.9	18877	12025	23685	0.936646
A_24_P19337	ASXL1	0.561591	1.09001	0.0694044	0.958574	7407.47	27624.7	5067	36056	0.835769
A_23_P210300	ASXL2	0.789877	1.12846	0.148728	0.719652	9656.38	20150.4	7720	26147	0.903367
A_23_P71213	ASZ1	1.07011	1.1983	0.947383	0.338009	26952.8	13381.9	36298	11565	1.07409
A_23_P75288	ATAD1	1.023	0.153736	0.999551	0.00688439	35126.7	3687.36	40060	1836	1.3571
A_23_P216068	ATAD2	0.259366	1.00784	0.0150749	0.999335	4611.67	34860.5	2383	40654	0.783184
A_23_P201357	ATAD3A	0.699137	1.04271	0.11268	0.991187	8741.55	31143.7	6608	38974	0.857955
A_23_P302750	ATAD3B	0.88945	1.09353	0.202339	0.953557	10841.6	27310.3	9327	35752	0.899354
A_23_P318486	ATAD3C	1.06541	1.12714	0.334358	0.749439	13328.8	20772.8	12867	27261	0.950059
A_23_P118894	ATAD4	1.21063	1.1869	0.699361	0.463298	19726.3	15529.5	23685	16004	1.01152
A_23_P118266	ATBF1	0.518906	1.08912	0.05832	0.959646	6993.58	27696.5	4608	36126	0.828328
A_23_P101671	ATCAY	1.20695	0.0609868	0.56818	0.00191439	17312.8	2611.97	19301	1287	1.39246
A_23_P138574	ATE1	1.18322	1.14112	0.783813	0.608775	21523.1	18044.4	27160	21873	1.02795
A_23_P105646	ATF1	0.992465	1.11165	0.27455	0.909733	12247.7	25205.3	11342	33553	0.918598
A_23_P209879	ATF2	1.1105	1.15344	0.891491	0.263743	24519	12035.4	32914	9375	1.07743
A_23_P34915	ATF3	0.087619	1.11516	0.00206439	0.886283	2640.92	24353.6	966	32585	0.695649
A_23_P120933	ATF4	0.764393	1.12878	0.137964	0.721811	9396.22	20195	7400	26218	0.901297
A_23_P119337	ATF5	0.15094	1.06274	0.00548171	0.981274	3442.94	29597	1489	37857	0.724896
A_23_P62907	ATF6	0.478019	1.02544	0.0490844	0.996105	6615.18	32538.3	4210	39827	0.816466
A_23_P361495	ATF7	1.19839	1.13278	0.74788	0.651296	20724.3	18820.2	25587	23573	1.01594
A_23_P112950	ATF7IP	0.357755	1.02186	0.0273988	0.996965	5511.43	32911.9	3140	40001	0.792609
A_23_P129466	ATF7IP2	1.00931	0.0516082	0.999975	0.00154195	37477.9	2470.89	40621	1225	1.4693
A_23_P92824	ATG10	0.988437	1.1088	0.27182	0.923091	12197.5	25755.5	11275	34133	0.908616
A_23_P18901	ATG12	0.749296	1.09497	0.132059	0.952114	9249.8	27223.1	7226	35651	0.870733
A_23_P315378	ATG16L1	1.19925	1.13263	0.541183	0.655158	16846.9	18891.6	18502	23716	0.992139
A_23_P36305	ATG16L2	1.13615	1.08692	0.857209	0.21118	23427.3	11011.3	30934	7966	1.09219
A_23_P212706	ATG3	1.14869	1.12518	0.435382	0.808237	15058.9	22126	15540	29451	0.951819
A_23_P217367	ATG4A	0.928168	1.11447	0.228307	0.891899	11366.3	24546	10085	32812	0.905098
A_23_P9903	ATG4B	0.904929	1.10454	0.21321	0.934494	11065.8	26277.5	9660	34688	0.895257
A_23_P502488	ATG4C	1.19907	1.12953	0.535459	0.704222	16749.4	19838.8	18309	25562	0.984205
A_23_P101342	ATG4D	1.12161	1.12079	0.395492	0.846386	14381.2	23126.5	14457	30962	0.956096
A_23_P111381	ATG5	1.04773	1.11854	0.317794	0.865068	13035.1	23670.8	12436	31709	0.919866
A_23_P143987	ATG7	1.17964	1.12521	0.49703	0.769808	16097.2	21221.4	17275	28050	0.957528
A_23_P165450	ATG9A	1.10493	1.17259	0.898334	0.288658	24763.5	12498.8	33334	10093	1.06199
A_32_P154053	ATG9B	1.1746	1.18407	0.794203	0.307022	21767.6	12831.9	27722	10631	1.05337
A_23_P98686	ATHL1	0.808223	1.12906	0.15715	0.733643	9852.71	20440.4	7972	26641	0.898388
A_23_P68087	ATIC	1.0286	1.12203	0.300753	0.838789	12728	22916.9	11988	30650	0.92343
A_23_P35916	ATM	0.993995	1.12839	0.275603	0.724729	12267.3	20255	11368	26333	0.938454
A_23_P13885	ATN1	1.19782	1.18526	0.751644	0.311869	20805.5	12918.9	25728	10788	1.05128
A_23_P332246	ATOH1	1.11324	1.19661	0.888447	0.415047	24412.8	14710.5	32721	14221	1.0506
A_23_P378514	ATOH7	1.20174	1.15618	0.739395	0.544309	20543.6	16915.5	25226	19302	1.00983
A_23_P142878	ATOH8	1.14838	1.0431	0.839858	0.184273	22934.3	10446.5	29985	7243	1.0985
A_23_P144877	ATOX1	1.04508	1.11081	0.315232	0.914195	12989.1	25383.5	12367	33743	0.919511
A_23_P65659	ATP10A	1.05515	0.649993	0.982498	0.0676151	29734.6	7336.21	38177	4265	1.18702
A_23_P311901	ATP10B	0.537344	1.11756	0.0630659	0.87025	7175.84	23829.8	4812	31927	0.865415
A_23_P170280	ATP10D	0.679551	1.11731	0.105264	0.872838	8534.85	23911.5	6351	32029	0.86418
A_24_P143599	ATP11A	1.21363	1.19963	0.605452	0.403545	17969.4	14513.5	20454	13792	1.03676
A_23_P212522	ATP11B	0.983977	1.13037	0.268482	0.695065	12135.6	19656.8	11187	25211	0.927149
A_23_P251730	ATP11C	1.12565	1.111	0.399522	0.913489	14450	25353.4	14552	33711	0.950441
A_23_P87982	ATP12A	1.1794	1.1781	0.789046	0.297658	21645.6	12662.6	27430	10359	1.0636
A_23_P5163	ATP13A1	0.986105	1.09664	0.269688	0.94958	12157.9	27074.2	11213	35502	0.908476
A_23_P12423	ATP13A2	1.03858	0.535359	0.996658	0.0480256	32718.5	6563.45	39345	3678	1.20557
A_23_P29394	ATP13A4	1.21566	1.14582	0.628973	0.579198	18392.6	17522	21213	20725	1.01436
A_32_P315178	ATP13A5	1.21538	1.16115	0.663332	0.53172	19030.1	16697.5	22377	18775	1.01535
A_23_P1072	ATP1A1	1.15625	0.912266	0.82762	0.131255	22605.4	9215.83	29347	5899	1.09047
A_23_P148879	ATP1A2	1.05304	0.00755452	0.985358	0.000118293	30119.8	1322.75	38365	642	1.84214
A_23_P27472	ATP1A3	1.11109	0.657003	0.89085	0.0688251	24496.4	7380.61	32873	4295	1.13683
A_23_P160177	ATP1A4	1.07303	0.675782	0.941018	0.0721273	26606.4	7494.48	35956	4376	1.15792
A_23_P146943	ATP1B1	1.01332	0.00640468	0.999924	9.34146e-05	36661.3	1240.3	40458	598	1.81928
A_24_P31275	ATP1B2	1.14659	1.14495	0.432347	0.581243	15008	17558.4	15460	20814	0.988173
A_23_P68007	ATP1B3	0.839635	1.12479	0.173825	0.803705	10229.7	22014.1	8488	29296	0.902264
A_23_P217430	ATP1B4	1.1509	1.18759	0.835385	0.457049	22813.3	15423.9	29760	15779	1.0475
A_23_P72462	ATP2A1	1.13771	1.18186	0.415459	0.47972	14722.4	15808	14972	16642	1.00837
A_23_P53603	ATP2A2	1.09822	1.12531	0.36592	0.7791	13877	21431.8	13661	28386	0.954061
A_23_P207632	ATP2A3	1.20287	1.1647	0.733781	0.519202	20425.7	16483	25011	18277	1.02714
A_23_P128319	ATP2B1	1.05336	0.405278	0.985046	0.0298324	30074.1	5654.49	38341	3018	1.23122
A_23_P18152	ATP2B2	1.04168	0.215436	0.995469	0.0112605	32250.7	4239.77	39181	2143	1.33544
A_23_P22723	ATP2B3	1.0143	0	0.999906	0	36499.1	221.53	40418	78	2.84948
A_23_P11841	ATP2B4	1.05381	1.14372	0.322953	0.596382	13126.2	17824.7	12565	21379	0.920438
A_23_P143916	ATP2C1	1.07696	1.11239	0.345941	0.907249	13529.8	25107.7	13170	33439	0.930375
A_23_P430728	ATP4A	1.00205	0.00245575	1	2.70732e-05	39532.5	949.493	40916	452	1.78384
A_23_P32308	ATP4B	1.21205	1.12836	0.597897	0.736875	17835.2	20508	20225	26775	1.00097
A_24_P245358	ATP5A1	1.19797	1.17237	0.751508	0.50406	20802.6	16222.3	25720	17628	1.02094
A_23_P33216	ATP5B	1.18829	1.141	0.5123	0.611546	16355.3	18094.3	17676	21975	0.985317
A_23_P63655	ATP5C1	1.20614	1.16686	0.726594	0.514386	20275.1	16399.1	24699	18074	1.01384
A_23_P5089	ATP5D	1.06506	0.854927	0.959903	0.115499	27722.5	8806.22	36952	5539	1.14993
A_23_P252322	ATP5E	1.17888	1.12119	0.490183	0.842778	15981.6	23026.9	17048	30819	0.957638
A_23_P46275	ATP5F1	0.692987	1.07247	0.110439	0.975216	8679.06	28948.5	6534	37282	0.862369
A_23_P164228	ATP5G1	1.1572	1.17425	0.826323	0.293248	22571.4	12583.3	29277	10239	1.06999
A_23_P87616	ATP5G2	1.03126	1.09643	0.302661	0.949905	12762.3	27092.6	12033	35521	0.925635
A_23_P56680	ATP5G3	1.20944	1.14751	0.585164	0.566254	17609.2	17296	19837	20232	0.994674
A_23_P77818	ATP5H	1.07961	1.07703	0.931811	0.204715	26144.5	10878.4	35387	7793	1.09879
A_23_P125420	ATP5I	1.08846	1.11849	0.917492	0.231937	25509.9	11425.2	34560	8502	1.09913
A_23_P154832	ATP5J	1.09115	1.1946	0.914015	0.333613	25366.5	13305.3	34344	11450	1.06137
A_23_P215832	ATP5J2	0.539089	1.04078	0.063389	0.991891	7188.2	31292	4821	39074	0.828415
A_23_P75622	ATP5L	1.21571	1.13146	0.632556	0.673164	18457.8	19231.7	21333	24393	0.991416
A_23_P143474	ATP5O	1.12077	1.19299	0.879722	0.435384	24121.9	15055.5	32182	14963	1.03863
A_23_P37296	ATP5S	1.07016	1.10849	0.339189	0.923859	13413	25789.1	12995	34171	0.934845
A_23_P250462	ATP6AP1	1.2041	1.18874	0.731156	0.453201	20371.1	15358.2	24896	15631	1.02224
A_23_P11353	ATP6AP2	1.19958	1.13012	0.541011	0.690752	16844	19573.9	18491	25060	0.971487
A_24_P333733	ATP6V0A1	1.03205	0.051293	0.998372	0.00152878	33698.9	2465.49	39662	1222	1.48411
A_23_P87513	ATP6V0A2	0.141986	1.00656	0.00481366	0.99951	3322.21	35184.4	1390	40713	0.728462
A_23_P215111	ATP6V0A4	1.21365	0.979128	0.602357	0.156016	17914.5	9813.87	20349	6533	1.07642
A_23_P137814	ATP6V0B	1.21393	1.12901	0.669647	0.714913	19150.5	20054.1	22617	25962	0.994616
A_23_P54816	ATP6V0C	1.03032	0.367477	0.998677	0.0257951	33952	5406.02	39741	2878	1.22578
A_23_P54636	ATP6V0D1	1.07925	1.1665	0.932207	0.276915	26163.5	12282.4	35414	9733	1.07402
A_23_P146146	ATP6V0D2	1.09777	1.12283	0.365076	0.830485	13862.3	22693.2	13635	30325	0.951829
A_23_P213840	ATP6V0E	0.213292	1.10024	0.0103993	0.944062	4136.8	26767.2	1999	35180	0.750319
A_23_P61960	ATP6V0E2L	0.764493	1.14347	0.138205	0.596195	9401.78	17821.5	7412	21377	0.912117
A_23_P211965	ATP6V1A	1.03805	0.251839	0.996853	0.014232	32804.4	4535.58	39373	2317	1.28555
A_23_P142815	ATP6V1B1	0.332495	1.04221	0.023891	0.991447	5286.58	31198.7	2946	39003	0.800848
A_23_P31844	ATP6V1B2	1.03934	0.188738	0.9964	0.00922976	32607.5	4006.98	39306	2005	1.30142
A_23_P146058	ATP6V1C1	1.03277	0.442767	0.998186	0.0344602	33570.3	5909.45	39627	3191	1.21887
A_23_P250914	ATP6V1C2	1.07325	1.09487	0.940614	0.215715	26585.8	11102.3	35933	8078	1.09507
A_23_P140115	ATP6V1D	1.05687	0.604091	0.979199	0.0588473	29355.7	7007.04	37987	3994	1.18399
A_23_P143551	ATP6V1E1	1.03365	0.170487	0.99805	0.0079339	33474.4	3838.56	39588	1908	1.33166
A_23_P143047	ATP6V1E2	1.1964	1.17745	0.532076	0.495505	16691.8	16076.3	18234	17254	0.993262
A_23_P93623	ATP6V1F	1.116	1.18026	0.885719	0.302088	24321.1	12742.9	32540	10494	1.05559
A_23_P20882	ATP6V1G1	0.968518	1.12506	0.255854	0.792838	11898.5	21752.7	10831	28893	0.912894
A_23_P500410	ATP6V1G2	1.01261	0.000833333	0.999938	6.09756e-06	36807.7	668.39	40487	300	2.09831
A_23_P23797	ATP6V1G3	1.08334	1.19782	0.925807	0.356542	25869.1	13705.4	35038	12204	1.06597
A_23_P157478	ATP6V1H	1.00881	0.0533252	0.999979	0.00160366	37597.9	2495.07	40641	1233	1.45906
A_23_P205228	ATP7B	1.03509	0.241451	0.997646	0.0133151	33220.7	4450.01	39517	2261	1.26199
A_23_P30075	ATP8A1	1.08134	0.571899	0.929294	0.0535493	26026.2	6797.28	35235	3839	1.20235
A_23_P258612	ATP8A2	1.03383	0.00250549	0.998025	2.78049e-05	33456.5	952.98	39580	455	1.86148
A_23_P107597	ATP8B1	0.971107	1.14454	0.257438	0.587235	11928.6	17663	10869	21036	0.951532
A_24_P117896	ATP8B2	1.21558	1.1583	0.646867	0.535588	18721.8	16764.4	21818	18958	0.998839
A_23_P79108	ATP8B3	0.995404	1.12537	0.276358	0.794787	12281.5	21798.7	11383	28956	0.92042
A_23_P163216	ATP8B4	1.20634	1.13312	0.566861	0.648423	17289.9	18766.9	19266	23462	0.985844
A_23_P380614	ATP9A	1.03574	0.146859	0.997492	0.00645463	33129.9	3623.33	39486	1802	1.37811
A_23_P10497	ATP9B	1.18245	1.18229	0.784539	0.474386	21540	15718.3	27203	16451	1.02693
A_24_P229199	ATPAF1	1.20075	1.19749	0.546899	0.364768	16945.2	13847.9	18674	12489	1.02871
A_23_P418493	ATPAF2	0.479028	1.07898	0.0493983	0.970079	6628.82	28482.7	4228	36862	0.822394
A_23_P138025	ATPBD1B	0.922539	1.10921	0.224402	0.922028	11288.7	25710.1	9973	34081	0.896433
A_23_P116999	ATPBD1C	0.850454	1.08139	0.180047	0.967814	10367.4	28295.9	8680	36694	0.90159
A_23_P303329	ATPBD3	0.858736	1.07169	0.184126	0.975761	10456.9	29003.9	8791	37330	0.893018
A_23_P77135	ATPBD4	1.20263	1.17186	0.73651	0.505527	20482.8	16247.5	25109	17687	1.03364
A_23_P126716	ATPIF1	1.04477	0.562762	0.993626	0.052282	31689.9	6744.76	38993	3809	1.20003
A_23_P136058	ATR	1.17457	1.17586	0.794209	0.497677	21767.8	16113.8	27723	17353	1.02737
A_23_P79931	ATRN	0.398758	1.0339	0.0340695	0.994131	5895.16	31870	3503	39423	0.801852
A_32_P224047	ATRNL1	1.00633	0.000863787	0.999996	6.34146e-06	38326.2	668.968	40742	301	2.12488
A_23_P136874	ATRX	1.1825	1.14249	0.784488	0.600559	21538.9	17898.2	27200	21552	1.02644
A_24_P294842	ATXN1	1.03367	0.451471	0.998047	0.0355451	33472.6	5966.62	39587	3228	1.21921
A_24_P391368	ATXN10	0.951671	1.11318	0.242722	0.900511	11647.7	24856	10457	33167	0.920828
A_23_P389907	ATXN2	1.21505	1.12843	0.616443	0.739785	18166.2	20569.1	20801	26879	0.986419
A_23_P124661	ATXN2L	1.18762	1.12516	0.510706	0.769968	16328.3	21224.9	17631	28057	0.968473
A_23_P117635	ATXN3	1.19221	1.12497	0.521318	0.781307	16507.9	21482.7	17928	28475	0.971854
A_23_P257155	ATXN7	1.16485	1.17705	0.813094	0.496199	22230.4	16088.3	28619	17284	1.03282
A_24_P6790	ATXN7L1	1.11733	1.12554	0.387985	0.779503	14253.7	21440.9	14237	28395	0.968713
A_23_P317200	ATXN7L2	1.06894	0.915994	0.949612	0.13273	27080	9252.24	36423	5941	1.12975
A_23_P421935	ATXN7L3	1.04644	0.320015	0.992047	0.0206995	31302.5	5060.06	38869	2652	1.274
A_23_P356109	ATXN7L4	1.20734	1.1301	0.572281	0.696415	17384.2	19683.3	19434	25266	0.976628
A_23_P20852	AUH	1.03448	0.271627	0.997868	0.0161254	33353.1	4703.27	39549	2434	1.28333
A_23_P253421	AUP1	0.62651	1.06796	0.0883685	0.978121	8035.99	29243.2	5783	37551	0.840477
A_23_P131866	AURKA	0.00401961	1.01103	2e-05	0.998996	850.688	34390.9	204	40512	0.557279
A_23_P103885	AURKAIP1	1.21294	1.13117	0.676941	0.669844	19289.5	19168.9	22882	24279	0.997662
A_23_P130182	AURKB	0.165537	1.01517	0.00650439	0.998407	3611.21	33802.8	1611	40323	0.743772
A_23_P50232	AURKC	1.21621	1.17212	0.627031	0.504725	18357.2	16233.3	21138	17655	1.02017
A_23_P122906	AUTS2	0.842601	1.10943	0.175281	0.918362	10261.8	25554.3	8529	33939	0.886014
A_23_P100074	AVEN	0.879139	1.1248	0.19607	0.796935	10711.1	21849.3	9144	29049	0.905623
A_23_P390157	AVIL	0.686095	1.07359	0.107817	0.974346	8607.44	28864.9	6443	37210	0.854448
A_23_P109133	AVP	1.07737	1.17765	0.93547	0.298634	26322.5	12680.3	35600	10397	1.07109
A_23_P1492	AVPI1	1.0522	0.0941944	0.986401	0.00345073	30274.7	3046.58	38436	1502	1.43287
A_23_P25246	AVPR1A	1.21568	1.19924	0.629396	0.342749	18400.2	13464.9	21227	11718	1.02772
A_23_P72340	AVPR1B	1.21355	1.1813	0.604644	0.481742	17955.2	15842.1	20428	16720	0.992342
A_23_P346798	AVPR2	1.21147	1.03765	0.59362	0.181412	17758.6	10384.1	20090	7168	1.0929
A_24_P22488	AXIN1	0.792491	1.06951	0.149703	0.977219	9679.21	29149.6	7745	37462	0.873473
A_23_P148015	AXIN2	1.20946	0.961146	0.707652	0.148696	19890.3	9641.85	23989	6343	1.1216
A_23_P208389	AXL	1.21188	1.15252	0.682375	0.262353	19395.6	12009.7	23086	9333	1.06223
A_23_P121011	AXUD1	0.774747	1.11248	0.142516	0.906729	9507.51	25087.6	7542	33417	0.877963
A_23_P116081	AYP1	0.45118	1.07141	0.0436434	0.976004	6369.27	29028	3966	37349	0.812591
A_24_P818529	AYP1p1	1.18976	1.12073	0.516268	0.853534	16422.5	23328.2	17791	31225	0.972751
A_23_P141021	AYTL1	1.13255	1.12519	0.409816	0.779839	14625	21448.7	14836	28416	0.963483
A_23_P213471	AYTL2	0.584929	1.08008	0.0758695	0.969147	7632.39	28404.9	5318	36789	0.849629
A_23_P71268	AZGP1	0.00415459	1.11763	2.09756e-05	0.871314	865.459	23862.7	207	31964	0.573286
A_23_P319270	AZI1	0.804551	1.11126	0.155259	0.910315	9808.79	25228.5	7912	33586	0.890975
A_23_P109682	AZI2	1.19995	1.12606	0.54507	0.7655	16914.2	21125.5	18624	27872	0.971307
A_23_P157435	AZIN1	1.09374	1.13898	0.361013	0.62441	13792.8	18325.3	13533	22477	0.971324
A_23_P153741	AZU1	1.14141	1.17235	0.850904	0.504312	23243.7	16226.5	30565	17637	1.04478
A_23_P37441	B2M	0.304657	1.13147	0.0201222	0.669557	5022.2	19163.8	2708	24262	0.794228
A_23_P41166	B3GALNT1	1.16668	1.18233	0.463202	0.474662	15528.3	15723.2	16278	16460	0.992889
A_23_P334751	B3GALNT2	0.827245	1.12444	0.16791	0.82273	10098.2	22490.2	8322	29999	0.889251
A_23_P108564	B3GALT1	1.09756	0.73901	0.906802	0.0859234	25080.1	7948.41	33874	4767	1.12851
A_23_P493	B3GALT2	1.07624	0.975313	0.936985	0.154385	26397.9	9775.76	35695	6490	1.12744
A_23_P111171	B3GALT4	1.10624	1.0664	0.896752	0.197622	24707.2	10730.6	33236	7598	1.11278
A_23_P102917	B3GALT5	1.14197	1.19221	0.850018	0.437162	23218.3	15085.3	30518	15034	1.04589
A_23_P35021	B3GALT6	0.304322	1.0348	0.0200927	0.993942	5019.94	31813.3	2707	39381	0.783862
A_23_P1833	B3GAT1	1.19972	0.710217	0.543004	0.0791459	16878.8	7730.45	18557	4569	1.15248
A_23_P167805	B3GAT2	0.79743	1.13557	0.151687	0.247277	9725.41	11724.4	7799	8928	0.980287
A_23_P36140	B3GAT3	1.21495	1.12848	0.621816	0.719697	18262.8	20151.4	20984	26148	0.981543
A_23_P86900	B3GNT1	1.02534	0.0644673	0.999357	0.0020661	34768.6	2665.53	39961	1314	1.4895
A_23_P500956	B3GNT2	1.10017	1.19813	0.903215	0.377849	24943.8	14073.1	33660	12930	1.05825
A_23_P78980	B3GNT3	1.14474	1.13098	0.846022	0.242307	23105.4	11627.2	30301	8784	1.09417
A_23_P76071	B3GNT4	1.02303	0.0999546	0.99955	0.00375927	35124.2	3115.16	40059	1542	1.39338
A_23_P18372	B3GNT5	0.01805	1.01952	0.000176098	0.997566	1420.77	33222	400	40117	0.610741
A_23_P127978	B3GNT6	1.20283	1.17333	0.733258	0.291214	20415	12545.7	24994	10176	1.07906
A_23_P39755	B3GNT7	1.20375	1.12538	0.559213	0.779227	17157.7	21434.7	19047	28389	0.972414
A_23_P101380	B3GNT8	0.778597	1.12729	0.144021	0.746184	9544.07	20703.7	7584	27139	0.922102
A_24_P181672	B3GNTL1	1.19956	1.14516	0.542846	0.583443	16876.1	17597	18554	20889	0.997021
A_23_P87461	B4GALNT1	1.19156	0.753855	0.768672	0.0897639	21179.9	8066.61	26449	4882	1.13429
A_23_P331211	B4GALNT2	1.11694	1.1967	0.884346	0.418933	24274.5	14776.3	32462	14353	1.05209
A_23_P403443	B4GALNT3	1.0735	1.12575	0.940199	0.238412	26564.6	11551.8	35909	8683	1.08091
A_23_P344000	B4GALNT4	1.19067	0.404187	0.770827	0.0297127	21228.2	5647.62	26543	3014	1.32535
A_24_P103803	B4GALT1	0.111799	1.07901	0.00322854	0.970029	2974.65	28478.5	1184	36859	0.700567
A_23_P149206	B4GALT2	0.916227	1.12454	0.219783	0.81987	11197.6	22416.4	9835	29892	0.923573
A_23_P103919	B4GALT3	0.818449	1.06867	0.162552	0.977731	9977.03	29203	8143	37511	0.880387
A_32_P103945	B4GALT4	0.72991	1.1244	0.12428	0.799035	9048.89	21900.2	6981	29136	0.882775
A_24_P239731	B4GALT5	0.556217	1.12207	0.0677771	0.838841	7349.52	22918.4	4996	30651	0.838721
A_23_P118946	B4GALT6	1.04446	0.512274	0.993915	0.0442929	31771.9	6397.81	39016	3545	1.20584
A_23_P41872	B4GALT7	0.715793	1.08939	0.119188	0.959248	8915.77	27670.1	6827	36102	0.858872
A_23_P397019	bA16L21.2.1	1.11576	1.16911	0.386952	0.283667	14236.4	12406.9	14219	9948	1.00708
A_23_P134663	BAALC	1.10823	1.12598	0.377229	0.758305	14070.8	20965.7	13956	27612	0.95405
A_23_P71810	BAAT	1.08626	1.16996	0.921175	0.28453	25667.4	12422.9	34769	9971	1.08252
A_23_P52806	BACE1	0.967469	1.11587	0.254114	0.880881	11865.5	24170.8	10769	32366	0.92846
A_23_P154875	BACE2	0.0306415	1.04997	0.000396098	0.98818	1736.49	30575.5	530	38587	0.619589
A_23_P211047	BACH1	0.244299	1.01898	0.0133888	0.99768	4451.62	33292.2	2247	40143	0.764162
A_23_P30634	BACH2	1.11624	1.19932	0.885556	0.383257	24315.3	14165.6	32527	13102	1.05583
A_23_P150207	BAD	0.99502	1.12086	0.276955	0.84688	12292.8	23140	11412	30978	0.919072
A_23_P146654	BAG1	1.09493	1.19825	0.909456	0.359767	25181.4	13761.3	34055	12310	1.07242
A_23_P356554	BAG2	1.14714	1.17649	0.433394	0.496392	15025.6	16091.6	15490	17299	0.983572
A_23_P47077	BAG3	0.811275	1.12135	0.159129	0.84241	9898.86	23016.5	8042	30801	0.879359
A_23_P146217	BAG4	1.19408	1.1343	0.763279	0.647075	21060.3	18742.3	26208	23389	1.01657
A_23_P37076	BAG5	0.863594	1.09899	0.186915	0.945931	10517.2	26866.6	8874	35290	0.902976
A_23_P388331	BAGE	1.20745	1.12903	0.722289	0.717322	20186.6	20103	24526	26049	1.00286
A_24_P126262	BAGE4	1.11999	1.18872	0.88039	0.451973	24143.7	15337	32229	15589	1.04457
A_23_P49539	BAHCC1	1.01809	1.12533	0.29326	0.795117	12590.8	21806.6	11810	28969	0.942276
A_23_P117928	BAHD1	1.2011	1.18126	0.740495	0.483825	20566.9	15877.3	25277	16793	1.03024
A_23_P125056	BAI1	1.11912	0.129434	0.390492	0.0054078	14296.8	3447.91	14306	1713	1.28981
A_23_P149019	BAI2	1.05681	0.267326	0.979659	0.0157788	29405.5	4673.66	38007	2420	1.30814
A_23_P252556	BAI3	1.04171	0.116802	0.995445	0.00471195	32241.1	3316.65	39179	1654	1.40523
A_23_P315836	BAIAP2	1.08646	0.766395	0.920893	0.0928273	25654.7	8159.68	34752	4966	1.15951
A_23_P168470	BAIAP2L1	1.19507	1.13511	0.759746	0.646212	20982.1	18725.8	26065	23341	1.01827
A_23_P166467	BAIAP2L2	1.15588	1.13534	0.828487	0.247699	22628	11732.4	29387	8945	1.08121
A_23_P163492	BAIAP3	1.03325	0.00401515	0.998117	5.17073e-05	33520.6	1092.89	39606	528	1.89814
A_23_P145357	BAK1	0.531105	1.04593	0.0617766	0.989983	7126.49	30903	4769	38807	0.824954
A_23_P52207	BAMBI	0.252866	1.10771	0.0143085	0.926991	4539.84	25928.2	2320	34311	0.795279
A_23_P47208	BANF1	0.807848	1.10418	0.156782	0.93548	9844.1	26326.3	7957	34736	0.886447
A_23_P10232	BANK1	1.20468	0.804746	0.561909	0.103027	17204.7	8459.75	19124	5249	1.095
A_23_P22263	BANP	0.699744	1.1168	0.113324	0.875024	8758.89	23980.3	6640	32124	0.863512
A_23_P259012	BAP1	1.04263	0.73955	0.994995	0.0862207	32092.9	7957.6	39127	4780	1.15767
A_23_P386254	BAPX1	0.733796	1.12411	0.125712	0.818572	9086.65	22383.3	7024	29856	0.89873
A_23_P67771	BARD1	0.0300758	1.05502	0.000387317	0.985367	1726.47	30133.4	528	38293	0.638176
A_23_P9333	BARHL1	1.21394	1.17875	0.609784	0.492802	18046.6	16029.9	20595	17141	1.00291
A_23_P126349	BARHL2	1.19154	1.15436	0.768453	0.549137	21175.1	16998.8	26442	19504	1.02331
A_23_P32279	BARX1	0.502771	1.12625	0.0545568	0.764889	6844.21	21112.1	4449	27845	0.827098
A_23_P13083	BARX2	1.20422	1.12517	0.558789	0.7894	17150.3	21672.1	19025	28765	0.972709
A_23_P213385	BASP1	1.0329	0.0128113	0.998156	0.000243415	33548.4	1562.32	39621	779	1.6817
A_24_P904903	BAT1	0.477371	1.02214	0.0488898	0.996912	6606.74	32887.5	4199	39988	0.822317
A_23_P30870	BAT2	1.03633	1.10106	0.307133	0.942156	12843.6	26665.9	12151	35083	0.925361
A_23_P412409	BAT2D1	1.19963	1.12256	0.541997	0.833681	16861.5	22778.8	18524	30449	0.974009
A_23_P111141	BAT3	1.14039	1.11304	0.419665	0.899229	14793.9	24809.3	15088	33124	0.943603
A_23_P133923	BAT4	1.10951	1.12487	0.37818	0.80502	14086.7	22046.5	13975	29342	0.945474
A_23_P156697	BAT5	1.20716	1.12507	0.571076	0.795591	17362.8	21817.6	19396	28993	0.97007
A_23_P128974	BATF	0.0773502	1.12423	0.00163756	0.813226	2479.21	22249.6	868	29658	0.676989
A_23_P370682	BATF2	0.80911	1.19359	0.157816	0.430596	9868.05	14974.2	7997	14791	0.918865
A_23_P208706	BAX	0.162208	1.00365	0.00623512	0.999785	3567.89	35964.4	1576	40842	0.735681
A_23_P76799	BAZ1A	0.158012	1.01503	0.00593122	0.998422	3519.87	33815.2	1539	40329	0.729776
A_23_P215449	BAZ1B	0.362007	1.01373	0.0282012	0.998599	5559.74	33984.2	3194	40388	0.794176
A_23_P203841	BAZ2A	1.21098	1.14336	0.591193	0.598396	17715.7	17860.2	20016	21458	1.00107
A_23_P120048	BAZ2B	1.14162	1.12969	0.425017	0.703799	14883.9	19830.1	15264	25543	0.973343
A_23_P382775	BBC3	1.20755	1.13926	0.573883	0.253222	17411.6	11837.6	19485	9113	1.05751
A_23_P127495	BBOX1	0.065691	1.19578	0.00127537	0.42214	2325.92	14831.3	796	14474	0.719644
A_23_P150267	BBS1	1.13895	0.463556	0.854103	0.0371637	23335.5	6050.7	30746	3287	1.21226
A_23_P95612	BBS10	0.982355	1.11103	0.266626	0.913268	12101.1	25344.6	11128	33702	0.927371
A_23_P106835	BBS2	1.21528	1.17598	0.65963	0.295544	18961.4	12624.4	22254	10304	1.03969
A_23_P99967	BBS4	1.11876	1.197	0.389765	0.371916	14284.4	13971.1	14284	12739	1.0041
A_23_P252642	BBS5	1.09308	1.12364	0.911894	0.236429	25279.5	11512.6	34204	8627	1.091
A_23_P252913	BBS7	1.05762	0.963978	0.977547	0.149887	29185.1	9669.98	37896	6375	1.12985
A_23_P121356	BBX	0.917507	1.12934	0.220851	0.702834	11219.2	19811.1	9869	25516	0.925127
A_23_P398574	BCAM	1.09962	1.05554	0.903835	0.19113	24966.6	10593.6	33700	7424	1.0957
A_23_P160607	BCAN	0.00416268	1.12085	2.12195e-05	0.846326	870.282	23124.8	209	30958	0.571742
A_23_P412526	BCAP29	0.641203	1.11523	0.0933185	0.886446	8185.93	24359.1	5967	32589	0.858724
A_24_P134683	BCAP31	1.20632	1.12926	0.566821	0.704437	17289.3	19843.1	19265	25576	0.967125
A_23_P66319	BCAR1	1.10073	1.12522	0.368637	0.779833	13923.5	21448.5	13731	28415	0.936201
A_23_P97394	BCAR3	1.14112	0.742797	0.851301	0.0871066	23254.5	7984.61	30587	4808	1.14312
A_32_P106933	BCAR4	1.20795	1.1261	0.579844	0.75751	17515.6	20948.8	19681	27580	0.997722
A_23_P17420	BCAS1	0.993203	0.450627	0.274996	0.0354346	12256	5960.91	11352	3224	1.27221
A_23_P34930	BCAS2	1.15069	1.16298	0.836077	0.52527	22832.2	16587.4	29790	18518	1.0275
A_23_P141680	BCAS3	1.12125	1.09578	0.878434	0.216082	24080.7	11109.8	32121	8085	1.08724
A_24_P143492	BCAS4	1.05383	0.574615	0.984427	0.0540278	29988	6817.06	38300	3855	1.19813
A_23_P87528	BCAT1	0.229372	1.03739	0.0119441	0.993009	4307.54	31565.8	2135	39246	0.76519
A_23_P101551	BCAT2	1.14959	1.11953	0.436844	0.859527	15083.5	23506.8	15580	31478	0.951501
A_24_P1255	BCCIP	1.09288	1.12089	0.360437	0.847225	13782.6	23149.7	13522	30990	0.941378
A_23_P42626	BCDIN3	1.06532	1.1282	0.334302	0.741941	13327.7	20614.1	12866	26963	0.933643
A_23_P116187	BCDO2	1.07911	0.120976	0.9323	0.00492756	26167.8	3356.64	35422	1670	1.35776
A_23_P212050	BCHE	0.00289941	1.06725	1.19512e-05	0.978567	747.945	29291.4	169	37593	0.540707
A_23_P67188	BCKDHA	1.21347	1.14626	0.601673	0.573048	17902.2	17414	20329	20497	0.99881
A_23_P93464	BCKDHB	0.430884	1.12049	0.0399671	0.85127	6196.85	23263.9	3803	31149	0.834305
A_23_P365149	BCKDK	0.742926	1.0711	0.129686	0.976138	9189.83	29040.9	7157	37365	0.86354
A_23_P115286	BCL10	0.477301	1.06886	0.0489176	0.97759	6608.02	29188.9	4202	37499	0.815528
A_23_P218584	BCL11A	1.06536	1.16084	0.958744	0.272543	27645.4	12201	36897	9626	1.08607
A_23_P205738	BCL11B	1.15041	0.739179	0.836739	0.0863398	22849.5	7961.33	29821	4789	1.16355
A_23_P208132	BCL2	1.20532	1.12811	0.563088	0.737701	17224.8	20525.9	19154	26811	0.976958
A_23_P152002	BCL2A1	0.0132476	1.03873	0.000100488	0.992543	1223.56	31450	311	39177	0.589007
A_23_P210886	BCL2L1	1.21112	1.14498	0.684783	0.581119	19442.3	17556.2	23182	20809	1.00995
A_23_P163209	BCL2L10	1.13211	1.10721	0.862885	0.2229	23598.3	11247.3	31250	8254	1.0883
A_23_P154426	BCL2L11	1.18662	1.12805	0.509408	0.74198	16306.5	20614.9	17601	26968	0.965834
A_23_P50477	BCL2L12	0.0947307	1.11208	0.00235902	0.908539	2739.43	25158.9	1021	33496	0.700746
A_23_P102965	BCL2L13	1.0712	1.12473	0.340641	0.80923	13438.6	22150.6	13038	29499	0.947289
A_23_P116653	BCL2L14	1.0978	1.18846	0.906435	0.45866	25065.6	15451	33853	15823	1.05244
A_23_P418373	BCL2L2	1.04059	0.0203314	0.99592	0.000433902	32414.2	1794.96	39240	875	1.6162
A_23_P4662	BCL3	0.027572	1.12514	0.000326829	0.807519	1649.91	22108	486	29426	0.617011
A_23_P57856	BCL6	0.71051	1.18223	0.117511	0.47122	8870.88	15664.7	6781	16342	0.913049
A_23_P130130	BCL6B	1.18945	1.15463	0.514829	0.548844	16398.3	16993.7	17746	19489	1.00296
A_23_P61826	BCL7A	1.19198	1.09997	0.767779	0.21986	21160.1	11186.4	26409	8195	1.06351
A_23_P123010	BCL7B	1.00527	1.10232	0.283879	0.938991	12419.2	26501.9	11578	34925	0.90993
A_23_P118289	BCL7C	0.129722	1.00227	0.00409098	0.999897	3177.47	36596.6	1293	40903	0.723217
A_23_P382602	BCL9	1.20351	1.14088	0.732175	0.61816	20392.5	18212.7	24943	22215	1.01223
A_24_P134816	BCL9L	1.18906	1.1185	0.514166	0.864409	16387.3	23650.9	17729	31686	0.964143
A_23_P111343	BCLAF1	1.14442	1.14481	0.427735	0.584637	14929.8	17617.7	15324	20938	0.972803
A_23_P124300	BCMO1	1.00436	1.19232	0.283253	0.438628	12408.2	15109.8	11563	15083	0.971229
A_23_P42811	BCMP11	1.10175	0.929239	0.370404	0.137255	13954.4	9365.82	13784	6056	1.06024
A_23_P345799	BCNP1	1.2157	1.13183	0.656064	0.665434	18893.6	19086	22126	24105	0.99347
A_23_P159741	BCOR	1.0768	1.11883	0.345994	0.861885	13530.7	23576	13174	31584	0.935736
A_23_P147495	BCORL1	1.00078	1.09132	0.281145	0.956185	12369.5	27473.4	11518	35923	0.923201
A_23_P325122	BCORL2	1.07051	1.18862	0.946252	0.32029	26889.4	13068.5	36241	11048	1.07258
A_23_P503115	BCR	1.05014	0.46751	0.98895	0.0376402	30684.9	6074.99	38611	3301	1.22644
A_23_P154086	BCS1L	1.1163	1.11236	0.38722	0.905595	14240.9	25044.9	14222	33379	0.94321
A_23_P29754	BDH1	1.10973	0.749421	0.8923	0.0887241	24547.7	8033.98	32967	4854	1.15881
A_23_P92490	BDH2	0.626335	1.16266	0.0883744	0.522516	8036.16	16540.3	5785	18426	0.893262
A_23_P128744	BDKRB1	1.14716	1.18572	0.432817	0.46457	15015.9	15551.3	15469	16064	0.971123
A_23_P304897	BDKRB2	0.195514	1.14447	0.00881244	0.58728	3945.87	17663.9	1848	21039	0.748969
A_23_P127891	BDNF	1.05793	0.294116	0.975824	0.0181276	29010.1	4864.6	37818	2527	1.25477
A_23_P7483	BDP1	1.07242	1.13904	0.942968	0.252479	26708.5	11823.7	36051	9088	1.09307
A_23_P433071	BECN1	1.20918	1.14459	0.709463	0.587789	19927.2	17672.9	24056	21055	1.01353
A_23_P59700	BET1	0.75247	1.11449	0.133444	0.891535	9284.55	24533.5	7271	32798	0.86905
A_23_P127879	BET1L	1.02455	1.11867	0.297619	0.863534	12671.1	23624.5	11910	31649	0.918128
A_32_P25639	BET3L	1.08462	1.198	0.923992	0.373309	25789.5	13994.7	34928	12776	1.06676
A_23_P159952	BEX1	1.06589	0.00243902	0.955821	2.68293e-05	27456	946.616	36766	451	1.80616
A_23_P22735	BEX2	1.05699	0.0119338	0.978768	0.000219756	29310.4	1523.19	37966	755	1.66774
A_24_P40551	BEXL1	1.02501	0.0428282	0.999383	0.00118561	34811.5	2311.76	39975	1135	1.53816
A_23_P65963	BFAR	0.390969	1.02256	0.0327841	0.996773	5826.57	32822.8	3438	39966	0.801506
A_23_P109171	BFSP1	1.00512	0.00922515	0.999998	0.000153902	38583.5	1402.71	40791	684	1.61627
A_23_P159316	BFSP2	1.07488	1.0429	0.938763	0.1835	26489.9	10429.3	35808	7214	1.10532
A_23_P160638	BGLAP	1.15758	1.19855	0.825835	0.359242	22558.8	13752.5	29250	12289	1.06345
A_23_P34126	BGN	0.0725354	1.02179	0.00150024	0.996969	2429.68	32913.9	848	40004	0.679179
A_23_P81581	BHMT	1.03789	0.251698	0.996877	0.0142117	32816.1	4533.87	39380	2315	1.2867
A_23_P92983	BHMT2	1.03648	0.298504	0.997297	0.0184927	33025.8	4891.99	39450	2540	1.27092
A_32_P108156	BIC	1.06245	1.11124	0.331849	0.910996	13284.3	25254.5	12806	33612	0.931523
A_23_P86532	BICC1	1.19358	1.14466	0.765117	0.587604	21100.9	17669.8	26282	21047	1.0114
A_23_P128304	BICD1	0.53	1.09318	0.0615059	0.95395	7115.91	27334.8	4758	35778	0.835706
A_23_P407551	BICD2	1.01701	1.10312	0.292378	0.93784	12574.6	26444	11787	34857	0.913654
A_23_P154929	BID	0.166576	1.00539	0.00657366	0.999627	3621.7	35453.2	1618	40765	0.753951
A_23_P404667	BIK	1.14355	1.12522	0.427073	0.7938	14918	21775.6	15312	28924	0.953546
A_23_P165333	BIN1	1.16223	0.684499	0.817899	0.0738759	22353.1	7554.7	28853	4425	1.17724
A_23_P162386	BIN2	0.771494	1.11897	0.140976	0.86114	9470.36	23554.7	7492	31553	0.879913
A_23_P43086	BIN3	1.11509	1.12351	0.384597	0.828276	14196.5	22634.6	14141	30226	0.950134
A_23_P110473	BIRC1	0.533719	1.12484	0.0622368	0.771999	7144.19	21270.3	4781	28139	0.835316
A_24_P115774	BIRC2	0.988713	1.10953	0.272089	0.918748	12202.5	25570.4	11283	33950	0.914832
A_23_P98350	BIRC3	0.162465	1.11143	0.00625293	0.91189	3570.45	25290.4	1578	33639	0.739503
A_23_P22460	BIRC4	1.17663	1.1254	0.482274	0.776471	15848.4	21371.4	16805	28288	0.964832
A_23_P4283	BIRC4BP	0.843802	1.13793	0.176149	0.251538	10280.9	11805.5	8559	9063	0.972367
A_23_P118815	BIRC5	0	1.04566	0	0.990141	101.421	30932.9	3	38823	0.345778
A_23_P142616	BIRC6	1.19317	1.15495	0.765696	0.546292	21113.2	16949.9	26311	19393	1.03051
A_23_P79769	BIRC7	1.05213	1.12499	0.321515	0.807137	13101	22098.5	12529	29416	0.939352
A_23_P90058	BIRC8	1.19276	1.14625	0.766069	0.568878	21121.5	17341.5	26333	20348	1.03028
A_23_P105833	BIVM	0.637304	1.12601	0.0920049	0.759154	8147.02	20984.1	5919	27642	0.88646
A_23_P419624	BLCAP	1.04008	0.455457	0.996065	0.0361922	32474.9	6000.82	39265	3258	1.22315
A_23_P31725	BLK	1.21189	1.12959	0.596045	0.701943	17801.8	19793.2	20165	25478	0.988016
A_23_P88630	BLM	0.0289	1.00229	0.000352439	0.999896	1689.88	36591	500	40902	0.640949
A_23_P141606	BLMH	0.430907	1.03314	0.0399588	0.994229	6196.54	31898.6	3802	39456	0.813843
A_24_P64344	BLNK	1.21599	1.1349	0.627303	0.246633	18362	11711.9	21151	8910	1.06146
A_23_P53298	BLOC1S1	0.916114	1.08602	0.219644	0.962428	11194.8	27889.4	9830	36334	0.906774
A_23_P23960	BLOC1S2	1.11405	1.19703	0.88765	0.369796	24385.9	13935.1	32668	12666	1.0617
A_23_P203215	BLR1	1.17755	1.12534	0.485924	0.794491	15910	21792	16919	28946	0.983485
A_23_P71148	BLVRA	0.430709	1.06957	0.0398668	0.97712	6191.73	29139.3	3795	37456	0.805213
A_23_P153351	BLVRB	1.21565	1.19121	0.661434	0.324154	18995.7	13136.9	22308	11157	1.02406
A_24_P119259	BLZF1	1.13066	1.19714	0.865868	0.336455	23688.6	13355	31398	11523	1.06448
A_23_P379649	BMF	0.18379	1.10852	0.0078178	0.923833	3808.91	25787.9	1744	34169	0.747877
A_23_P115732	BMI1	1.20477	1.15235	0.729857	0.555547	20344.1	17110.3	24838	19766	1.02025
A_23_P33277	BMP1	0.11585	1.01891	0.00339073	0.997687	3015.01	33298.7	1200	40146	0.71423
A_23_P131588	BMP10	1.1676	1.12775	0.808833	0.239799	22123.6	11578.8	28402	8718	1.08873
A_23_P11103	BMP15	1.20471	1.1956	0.561864	0.416536	17204	14736.1	19122	14284	1.01607
A_23_P143331	BMP2	0.645326	1.12011	0.0951305	0.857458	8240.8	23443.7	6044	31386	0.86767
A_23_P213126	BMP2K	0.964319	1.15351	0.25197	0.550814	11824.5	17027.5	10713	19578	0.950871
A_23_P81058	BMP3	1.13338	1.18871	0.860239	0.460844	23518.6	15487.8	31119	15895	1.04478
A_23_P54144	BMP4	1.17116	1.19978	0.472064	0.406083	15678.1	14557.3	16526	13877	1.00695
A_23_P19723	BMP5	1.21499	1.12895	0.612531	0.721565	18095.3	20189.9	20670	26205	0.997163
A_23_P19624	BMP6	1.03332	0.286309	0.99809	0.0174229	33500.9	4808.34	39602	2495	1.27143
A_23_P68487	BMP7	0.0960641	1.12479	0.00241098	0.797587	2754.92	21864.9	1029	29073	0.732445
A_23_P115118	BMP8A	0.981142	1.12172	0.265722	0.840469	12084.5	22962.3	11104	30720	0.918742
A_23_P380939	BMP8B	1.11941	1.13277	0.390676	0.650018	14300	18796.3	14309	23527	0.97578
A_23_P31287	BMPER	0.926357	1.12842	0.227003	0.722546	11340	20209.9	10047	26253	0.930654
A_23_P1431	BMPR1A	1.14188	1.13162	0.423636	0.660259	14860.6	18987.1	15211	23922	0.971346
A_24_P63380	BMPR1B	1.12935	0.622299	0.868385	0.0620629	23764.6	7129.55	31526	4089	1.16899
A_23_P96144	BMPR2	0.916311	1.12512	0.21978	0.796642	11197.6	21842.3	9834	29030	0.9141
A_23_P24068	BMS1L	1.20901	1.12597	0.583659	0.757967	17582.7	20958.7	19793	27600	0.983288
A_23_P36226	BMSC-MCP	1.14106	0.945298	0.851371	0.142094	23256.5	9485.13	30591	6163	1.13306
A_23_P253602	BMX	1.05058	0.786972	0.988571	0.0983332	30621.1	8323.42	38580	5123	1.14526
A_23_P22134	BNC1	1.19665	1.15309	0.756169	0.553791	20903.4	17079.4	25908	19691	1.03464
A_23_P43684	BNC2	1.13469	1.15816	0.412861	0.540606	14677.5	16851.2	14918	19138	0.967428
A_23_P7655	BNIP1	0.640689	1.04102	0.0931812	0.991812	8182.04	31276	5963	39062	0.85429
A_23_P317001	BNIP2	0.724415	1.11435	0.122214	0.892625	8995.18	24571.4	6917	32842	0.869716
A_23_P138635	BNIP3	0.872913	1.17364	0.192722	0.502404	10640.6	16194.1	9052	17551	0.9373
A_23_P134925	BNIP3L	0.753346	1.10618	0.133673	0.931244	9290	26122	7275	34516	0.885818
A_24_P85850	BNIPL	1.14202	1.19891	0.849939	0.381662	23216.4	14137.8	30514	13052	1.05877
A_23_P257763	BOC	1.00371	1.14471	0.282874	0.586035	12401	17642	11555	20990	0.953117
A_23_P253029	BOK	0.911707	0.626786	0.216875	0.0629232	11139.6	7162.33	9753	4116	1.13818
A_23_P46507	BOLA1	1.07555	1.12811	0.344623	0.739105	13507	20555.2	13137	26862	0.946929
A_24_P164388	BOLA2	0.996127	1.11634	0.278308	0.879349	12317.3	24119.5	11455	32296	0.919415
A_32_P53486	BOLA2B	0.809325	1.08759	0.157897	0.96122	9869.83	27803.7	7999	36236	0.878134
A_23_P131706	BOLA3	1.21477	1.13208	0.618289	0.664639	18199.5	19070.8	20868	24071	0.986368
A_23_P102083	BOLL	1.21548	1.13774	0.662968	0.633445	19023.5	18489.6	22363	22827	1.01163
A_23_P43800	BOP1	0.901259	1.1036	0.211092	0.936658	11023	26384.3	9603	34798	0.906904
A_32_P11931	BP217036	1.16103	1.19384	0.820761	0.428443	22426.2	14937.7	28984	14714	1.0448
A_24_P118531	BP290435	0.496055	1.10244	0.0529085	0.93882	6776.63	26493.2	4373	34915	0.821549
A_23_P42020	BP75	0.433941	1.05729	0.0405788	0.984359	6225.53	29990.2	3834	38172	0.828653
A_32_P231265	BP872463	1.02704	1.10903	0.299694	0.922467	12708.7	25729.2	11964	34103	0.922986
A_23_P70843	BPGM	0.307041	1.01946	0.0205793	0.997577	5056.09	33229.2	2748	40120	0.785612
A_23_P42087	BPHL	0.545515	1.06196	0.0653288	0.981791	7260.67	29658.5	4910	37905	0.837627
A_23_P131785	BPI	1.17116	1.19676	0.801817	0.418544	21951.2	14769.8	28070	14339	1.06054
A_23_P254797	BPIL1	1.19416	1.12359	0.526827	0.826527	16601.4	22588.9	18088	30160	0.976875
A_32_P419502	BPIL2	1.14476	1.0737	0.845977	0.202248	23104.2	10827.4	30299	7723	1.0954
A_32_P539109	BPIL3	1.207	1.14066	0.72267	0.616122	20194.2	18176.2	24548	22146	1.02417
A_23_P104046	BPNT1	0.608259	1.12378	0.082738	0.825049	7857.06	22550.3	5577	30101	0.865137
A_23_P45598	BPY2B	1.21282	1.13208	0.67696	0.656607	19289.8	18919	22885	23780	1.00125
A_23_P42935	BRAF	1.21015	1.12475	0.589462	0.804334	17685.3	22029.4	19971	29320	0.980413
A_23_P53614	BRAP	1.00487	1.09303	0.283569	0.954239	12413.6	27352.8	11570	35794	0.912247
A_23_P207400	BRCA1	0.0568733	1.00092	0.00102927	0.999969	2203.44	37432.8	742	40961	0.681053
A_23_P99452	BRCA2	1.20158	1.13008	0.738648	0.688963	20527.4	19539.1	25204	24996	1.0097
A_24_P50368	BRCC2	1.21621	1.12662	0.626377	0.75533	18345.4	20900.2	21116	27488	0.996441
A_23_P217659	BRCC3	1.20973	1.12933	0.588816	0.707674	17673.8	19908.7	19956	25692	0.975435
A_23_P166536	BRD1	1.08038	1.14299	0.349701	0.592377	13595.6	17753.8	13271	21249	0.973396
A_23_P256898	BRD2	0.851937	1.05378	0.18086	0.98595	10385.1	30219.5	8704	38361	0.88583
A_23_P216689	BRD3	0.851142	1.12085	0.180276	0.853429	10372.3	23325.3	8684	31218	0.900147
A_23_P209011	BRD4	1.06371	1.11955	0.33315	0.859894	13307.4	23517.6	12841	31491	0.928769
A_32_P18824	BRD7	0.345146	1.01524	0.0254061	0.998404	5385.27	33800.7	3018	40320	0.789837
A_23_P145016	BRD8	1.21183	1.13754	0.694113	0.634303	19623.5	18505.8	23484	22862	1.00222
A_23_P19004	BRD9	1.16262	1.12532	0.457504	0.778997	15432	21429.4	16134	28382	0.961554
A_23_P7185	BRDG1	1.09762	1.19366	0.906584	0.42564	25071.5	14890.4	33864	14620	1.05814
A_23_P136589	BRDT	1.21542	1.13168	0.647347	0.667775	18730.6	19130	21837	24193	1.0114
A_32_P132796	BRE	1.10247	1.12516	0.371181	0.78624	13967.8	21597.6	13804	28650	0.934599
A_23_P117416	BRF1	1.21522	1.15262	0.616265	0.552947	18163	17064.5	20792	19669	1.01322
A_23_P20480	BRF2	1.17844	1.18105	0.790016	0.30281	21668.1	12756.1	27486	10512	1.06132
A_23_P122915	BRI3	0.339132	1.07705	0.0246739	0.97147	5337.78	28603.4	2983	36981	0.778055
A_23_P25313	BRI3BP	1.10274	0.681954	0.900182	0.0733683	24830.4	7537.15	33469	4411	1.1653
A_23_P15844	BRIP1	1.18536	1.12502	0.506524	0.808618	16257.6	22135.7	17520	29469	0.97569
A_23_P75500	BRMS1	0.360616	1.07726	0.0279961	0.971268	5547.52	28585.4	3183	36966	0.795556
A_23_P205419	BRMS1L	1.082	0.799359	0.927614	0.101655	25950	8420.33	35150	5214	1.13637
A_23_P114929	BRP44	1.13377	1.1187	0.411338	0.866147	14651.3	23704	14875	31744	0.94177
A_23_P110961	BRP44L	1.07705	1.13577	0.345787	0.643123	13527.2	18669	13163	23216	0.957176
A_23_P250948	BRPF1	0.860984	1.07475	0.1853	0.973174	10482.5	28756.9	8824	37125	0.886199
A_24_P414712	BRPF3	1.13748	1.19316	0.855526	0.435941	23377.2	15064.9	30837	14980	1.05065
A_23_P415443	BRRN1	0.0195874	1.01419	0.000196829	0.998527	1456.23	33916.1	412	40367	0.623303
A_23_P33961	BRS3	1.21265	1.15423	0.679204	0.550117	19333.2	17015.4	22964	19541	1.01785
A_23_P89973	BRSK1	1.06572	0.643389	0.957095	0.0661593	27537	7283.77	36821	4216	1.18477
A_24_P326708	BRSK2	1.06608	0.639706	0.955546	0.0653749	27438.7	7254.79	36749	4190	1.19808
A_23_P96249	BRUNOL4	1.00795	0	0.999988	0	37881	289.547	40676	111	2.64409
A_23_P60775	BRUNOL5	1.05564	0.0840393	0.981775	0.00292293	29646	2921.02	38131	1426	1.41683
A_23_P140490	BRUNOL6	1.02744	0.0245503	0.999102	0.000559268	34393.1	1908.43	39869	934	1.61457
A_23_P211136	BRWD1	1.11902	1.19378	0.881812	0.425598	24190.8	14889.6	32309	14617	1.05431
A_23_P63929	BRWD2	1.19242	1.18307	0.523241	0.476345	16540.7	15750.9	17991	16508	1.00636
A_23_P379159	BRWD3	0.594284	1.03345	0.0782571	0.994204	7713.32	31891.8	5399	39443	0.845711
A_24_P244442	BSCL2	1.00465	0.021468	0.999998	0.00047439	38665.5	1833.54	40810	906	1.56466
A_23_P11705	BSDC1	1.2066	1.14624	0.724782	0.569935	20238	17360.2	24628	20386	1.02043
A_24_P134266	BSG	1.19523	1.13041	0.528524	0.699694	16630.7	19748.7	18130	25378	0.971631
A_23_P29735	BSN	1.00781	0	0.999989	0	37941	191.284	40682	63	2.87607
A_23_P23029	BSND	1.21087	1.13809	0.690991	0.628779	19563.1	18405.1	23397	22652	1.02061
A_23_P71946	BSPRY	1.05292	0.0488166	0.985588	0.00140854	30153.1	2412.6	38378	1183	1.51134
A_23_P7325	BST1	0.219844	1.03597	0.0110029	0.993572	4203.06	31709.8	2052	39322	0.741563
A_23_P39465	BST2	0.809513	1.15713	0.157973	0.268115	9871.71	12118.4	8001	9500	0.939547
A_23_P408675	BTAF1	1.17186	1.1981	0.799869	0.410073	21903.1	14626	27985	14033	1.04856
A_23_P205830	BTBD1	1.19612	1.1717	0.757813	0.507059	20939.1	16273.7	25976	17743	1.03247
A_23_P13438	BTBD10	1.08757	1.16919	0.919683	0.279494	25602.9	12330.2	34671	9801	1.08229
A_23_P419714	BTBD11	1.03743	0.0819986	0.997047	0.00283195	32900.3	2897.96	39404	1416	1.39251
A_23_P371129	BTBD12	0.971501	1.09222	0.257827	0.955372	11935.9	27421.2	10881	35863	0.914488
A_23_P113825	BTBD14A	0.17861	1.10466	0.00739707	0.934378	3747.07	26271.9	1698	34680	0.740275
A_23_P142518	BTBD14B	1.18554	1.14739	0.778868	0.566811	21409.5	17305.8	26936	20254	1.01948
A_23_P202945	BTBD15	1.21081	1.18183	0.698993	0.478037	19719.1	15779.5	23669	16584	1.02064
A_23_P383915	BTBD16	1.13105	0.586321	0.865588	0.0559293	23680	6892.96	31377	3911	1.20599
A_23_P153698	BTBD2	1.07197	1.0397	0.943748	0.182201	26749.4	10400.7	36096	7185	1.10761
A_23_P102759	BTBD3	1.07251	1.11522	0.942662	0.227858	26692.6	11345.5	36036	8377	1.09243
A_24_P592012	BTBD4	1.07964	0.935543	0.931647	0.139396	26136.5	9419.23	35380	6109	1.13143
A_23_P205659	BTBD5	1.18783	1.1418	0.776056	0.604097	21346.7	17961.4	26787	21692	1.02453
A_23_P99614	BTBD6	1.06106	0.475583	0.967528	0.0387078	28286.1	6129.45	37386	3337	1.20971
A_23_P88184	BTBD7	1.17693	1.11853	0.48082	0.864053	15823.7	23639.7	16750	31672	0.958809
A_24_P564030	BTBD8	1.1313	1.18018	0.864372	0.489802	23642.4	15978.4	31326	17016	1.04133
A_24_P85169	BTBD9	1.09922	1.15588	0.904554	0.267488	24994.1	12106.3	33739	9488	1.06797
A_23_P135722	BTC	1.21521	0.880737	0.663802	0.122337	19038.6	8987.31	22396	5695	1.09534
A_23_P155351	BTD	0.852628	1.18393	0.181194	0.46794	10392.4	15609	8713	16205	0.948482
A_23_P213458	BTF3	0.583777	1.05448	0.0753927	0.985631	7615.69	30171.6	5295	38323	0.833811
A_23_P87560	BTG1	0.221138	1.02786	0.0110893	0.995497	4212.4	32307	2056	39709	0.749717
A_23_P62901	BTG2	0.924335	1.12266	0.225786	0.831999	11316.3	22732.9	10015	30385	0.911661
A_23_P80068	BTG3	0.0416088	1.01809	0.000643415	0.99783	1956.64	33389.1	634	40184	0.649593
A_23_P47322	BTG4	1.17761	1.14082	0.79078	0.612204	21686	18106.1	27532	22002	1.03017
A_23_P137139	BTK	0.702317	1.12083	0.11446	0.846142	8789.57	23119.8	6682	30952	0.869567
A_23_P80883	BTLA	1.14786	1.19335	0.840657	0.434439	22956.3	15039.4	30027	14926	1.04103
A_23_P7985	BTN1A1	0.660146	1.12694	0.0992634	0.751476	8362.34	20816.3	6165	27340	0.917259
A_23_P501634	BTN2A1	1.06736	1.16008	0.953856	0.271261	27332	12177.3	36640	9587	1.08439
A_23_P122439	BTN2A2	0.442626	1.12352	0.0420495	0.825784	6294.66	22569.2	3895	30135	0.83299
A_23_P145218	BTN2A3	1.17378	1.14227	0.795881	0.602226	21807.5	17928.2	27800	21616	1.01729
A_23_P214499	BTN3A1	1.15403	1.11381	0.443007	0.893985	15187.6	24619.3	15739	32908	0.947167
A_23_P391264	BTN3A2	0.0137072	1.09318	0.000107317	0.953784	1245.02	27324.3	321	35772	0.592848
A_24_P311917	BTN3A3	0.268244	1.12954	0.0159507	0.707145	4687.3	19897.8	2438	25668	0.806717
A_23_P376686	BTNL2	1.20941	1.12505	0.584942	0.801999	17605.3	21972.6	19830	29227	0.994002
A_23_P158297	BTNL3	1.19648	1.17159	0.75641	0.506068	20908.5	16256.9	25920	17710	1.02719
A_23_P7412	BTNL8	1.17011	1.18484	0.804379	0.465874	22014.4	15573.5	28185	16121	1.03774
A_23_P81280	BTNL9	1.20225	1.12259	0.735335	0.235224	20458.1	11489	25077	8591	1.08409
A_23_P35427	BTRC	1.16651	1.11466	0.46353	0.889636	15533.9	24469	16292	32723	0.952472
A_23_P124417	BUB1	0.00382653	1.01226	1.82927e-05	0.998858	830.349	34237.8	196	40457	0.552391
A_23_P163481	BUB1B	0.102482	1.04229	0.00270951	0.991396	2839.02	31188.6	1084	38998	0.704389
A_23_P202316	BUB3	0.430183	1.062	0.0396083	0.981701	6179.25	29647.7	3775	37900	0.809081
A_23_P52826	BUD13	0.804099	1.07027	0.154917	0.976657	9800.58	29092.4	7899	37414	0.879663
A_23_P31602	BUD31	0.259223	1.03138	0.0150539	0.994704	4609.68	32041.3	2381	39542	0.764342
A_23_P502783	BVES	0.680913	1.03559	0.105923	0.993708	8554.13	31747.8	6378	39342	0.865381
A_23_P19210	BXDC1	0.584853	1.05996	0.0757171	0.983018	7627.13	29811.9	5308	38024	0.83311
A_23_P252855	BXDC2	0.524058	1.01862	0.0601261	0.99773	7064.43	33325.7	4704	40159	0.828522
A_23_P32426	BXDC5	0.843662	1.10465	0.176058	0.93421	10278.9	26264	8556	34674	0.892585
A_23_P129856	BY798288	0.630073	1.1176	0.0899929	0.871207	8086.45	23859.2	5856	31961	0.871832
A_24_P913930	BY798802	1.10562	1.11759	0.374131	0.870439	14018.6	23835.6	13874	31933	0.952615
A_23_P145197	BYSL	0.272853	1.02751	0.0165176	0.995637	4736.19	32357.5	2482	39728	0.773137
A_23_P152559	BZRAP1	1.01182	0.000119048	0.999949	4.87805e-07	36961.5	401.459	40519	168	2.43937
A_24_P362572	BZW1	0.295015	1.01231	0.0189241	0.998852	4931.85	34233.1	2630	40455	0.776186
A_23_P157215	BZW2	0.0711466	1.02372	0.00146805	0.996526	2416.12	32717	846	39911	0.681853
A_23_P35597	C10orf10	0.271842	1.13701	0.0163768	0.63606	4724.93	18538.6	2470	22936	0.785638
A_32_P32207	C10orf104	1.11802	1.12427	0.388852	0.815504	14268.6	22305.4	14260	29740	0.938848
A_32_P8156	C10orf107	0.896096	1.1959	0.207304	0.421714	10944.9	14823.9	9485	14458	0.947872
A_23_P113034	C10orf11	0.611824	1.05201	0.0839541	0.987017	7896.6	30384.8	5626	38467	0.836296
A_23_P24275	C10orf110	1.04452	0.0120237	0.993775	0.000223171	31731.7	1529.94	39008	761	1.70921
A_32_P516067	C10orf111	1.07688	1.18855	0.936335	0.320125	26365.8	13065.5	35649	11043	1.07444
A_32_P86739	C10orf114	1.21605	1.19877	0.627303	0.347966	18362	13556.1	21150	11901	1.02739
A_23_P161439	C10orf116	1.02358	0.000329218	0.999512	1.95122e-06	35046.7	543.969	40036	243	2.26172
A_24_P335048	C10orf118	1.06103	0.780478	0.967818	0.0967412	28309.2	8276.76	37398	5082	1.16447
A_23_P202594	C10orf119	0.993767	1.10702	0.27537	0.92933	12263.2	26035.3	11361	34419	0.91354
A_23_P115838	C10orf12	1.20105	1.12044	0.547179	0.851751	16950	23278	18679	31168	0.971238
A_24_P315056	C10orf122	1.20024	1.16883	0.742831	0.510409	20617.2	16330.9	25375	17904	1.03665
A_23_P97952	C10orf125	0.448566	1.08173	0.0431061	0.967278	6344.09	28253	3940	36662	0.820128
A_23_P24097	C10orf128	1.07641	1.17577	0.936841	0.29509	26390.7	12616.3	35684	10290	1.08115
A_23_P417994	C10orf13	0.295638	1.10223	0.0189785	0.939661	4936.17	26536.1	2632	34953	0.798743
A_32_P171695	C10orf130	1.20776	1.13889	0.720593	0.626028	20151.7	18354.8	24462	22537	1.01462
A_24_P359246	C10orf136	1.08601	1.19688	0.921359	0.372435	25675.4	13979.9	34784	12758	1.06247
A_23_P1403	C10orf137	1.19131	1.18263	0.769526	0.469476	21199	15634.9	26484	16276	1.03364
A_23_P202345	C10orf22	1.20074	1.16276	0.548065	0.522477	16965	16539.6	18714	18423	1.00838
A_23_P410110	C10orf25	1.03635	1.10899	0.30724	0.922575	12845.6	25733.9	12155	34108	0.922627
A_23_P1248	C10orf26	1.21165	1.19274	0.683608	0.325677	19419.5	13163.6	23132	11195	1.03378
A_23_P12858	C10orf27	1.05852	0.306559	0.974483	0.0192983	28882	4954.71	37745	2581	1.24162
A_23_P301336	C10orf28	1.21025	1.13194	0.589656	0.668863	17688.7	19150.7	19976	24227	0.990481
A_23_P312358	C10orf30	1.13424	1.12287	0.412393	0.830185	14669.6	22685.1	14907	30313	0.956874
A_23_P305140	C10orf32	1.07366	0.565475	0.939949	0.0527271	26551.5	6763.22	35894	3823	1.19306
A_23_P24157	C10orf33	1.12791	1.01476	0.869841	0.17194	23809.8	10175.2	31619	6947	1.08475
A_23_P369328	C10orf35	1.00667	0.00352941	0.999994	4.39024e-05	38231.7	1058.84	40728	510	1.87511
A_23_P44964	C10orf38	1.09386	0.448965	0.910621	0.0351288	25228.3	5945.54	34132	3208	1.25388
A_24_P332081	C10orf39	1.052	0.0095389	0.986544	0.000161463	30297.3	1419.15	38449	694	1.71844
A_24_P189464	C10orf4	1.06212	0.173215	0.965289	0.00810732	28110.1	3862.7	37262	1919	1.33222
A_23_P353726	C10orf46	1.12291	1.11187	0.396497	0.908804	14398.5	25169	14477	33512	0.937994
A_23_P352402	C10orf47	1.13653	1.12654	0.414223	0.755633	14701	20906.9	14943	27501	0.95416
A_24_P18270	C10orf49	1.20932	1.12924	0.70778	0.704478	19892.9	19843.9	23996	25578	1.00853
A_24_P462853	C10orf51	1.04849	0.724731	0.990511	0.0826017	30978.7	7844.22	38733	4673	1.17391
A_23_P24077	C10orf54	1.18386	0.926872	0.783106	0.136318	21506.6	9342.29	27121	6030	1.10618
A_23_P335452	C10orf56	0.749496	1.1249	0.13235	0.806664	9257.29	22086.9	7240	29401	0.90616
A_23_P97853	C10orf57	1.20264	1.18189	0.73725	0.471775	20498.6	15673.8	25134	16366	1.02379
A_23_P63660	C10orf58	1.06136	0.711859	0.966925	0.0793983	28237.7	7738.71	37352	4573	1.177
A_23_P202501	C10orf59	1.07234	1.15379	0.943132	0.264106	26717	12042.1	36060	9385	1.07971
A_23_P104282	C10orf6	1.16667	1.11289	0.464135	0.897531	15544.3	24746.8	16311	33066	0.954966
A_32_P2738	C10orf61	0.50751	1.10529	0.055529	0.932785	6883.55	26196	4486	34601	0.823533
A_24_P333635	C10orf62	1.11817	1.19885	0.882373	0.348194	24208.9	13560	32354	11908	1.05191
A_24_P115651	C10orf63	0.804119	1.13081	0.154999	0.67551	9802.41	19277.1	7903	24492	0.91348
A_24_P410498	C10orf64	1.15902	1.12464	0.452383	0.797919	15345.9	21873	16003	29089	0.972297
A_23_P364613	C10orf65	1.19764	1.01075	0.533507	0.170793	16715.9	10149.7	18264	6928	1.06729
A_32_P337442	C10orf67	1.06456	1.16925	0.960858	0.284213	27786.7	12417.2	37006	9966	1.08023
A_32_P114028	C10orf68	1.17503	1.16174	0.793631	0.531198	21753.8	16688.6	27692	18747	1.02849
A_24_P303974	C10orf7	1.06902	1.11385	0.337862	0.893499	13389.5	24602.9	12958	32889	0.926583
A_23_P304509	C10orf72	1.20365	1.13184	0.731729	0.661713	20383.1	19015	24925	23970	1.01717
A_32_P199998	C10orf75	1.20725	1.12895	0.570321	0.73489	17349.9	20466.5	19369	26689	0.973592
A_23_P86504	C10orf76	1.07932	1.13571	0.932162	0.248138	26161.7	11740.7	35410	8958	1.08617
A_23_P337729	C10orf77	1.05711	0.386659	0.978597	0.0277451	29292	5529.73	37955	2942	1.24577
A_23_P413193	C10orf78	1.20851	1.14247	0.582707	0.601858	17565.8	17921.5	19769	21599	0.999721
A_23_P333038	C10orf79	1.12189	0.799895	0.395916	0.101821	14388.5	8425.18	14469	5219	1.07635
A_23_P23980	C10orf81	1.10183	1.15303	0.370213	0.554103	13951.1	17085.1	13776	19703	0.94562
A_23_P1286	C10orf82	1.05881	0.586595	0.972767	0.0560127	28726.1	6896.33	37668	3915	1.19055
A_23_P430902	C10orf83	1.05607	0.422293	0.981061	0.0318985	29561.9	5772.47	38088	3097	1.24036
A_23_P115743	C10orf84	1.05444	0.80004	0.983435	0.101859	29855.4	8426.15	38239	5220	1.14635
A_23_P75204	C10orf86	0.968537	1.08753	0.255221	0.961294	11886.2	27808.2	10804	36241	0.91641
A_23_P24269	C10orf88	1.07916	0.920752	0.932234	0.134407	26164.8	9294.37	35418	5985	1.13256
A_23_P12866	C10orf89	1.13874	1.18037	0.854419	0.486055	23344.4	15914.9	30763	16883	1.04073
A_23_P300905	C10orf9	1.12837	1.16897	0.869563	0.27867	23801.3	12315	31596	9774	1.07733
A_32_P191441	C10orf90	1.03094	1.15343	0.302971	0.263967	12767.8	12039.5	12049	9383	1.03187
A_24_P158468	C10orf91	1.20982	1.09123	0.705854	0.213961	19853.8	11067.4	23921	8039	1.0889
A_23_P75179	C10orf92	0.689296	1.18183	0.10911	0.305171	8642.89	12799	6490	10587	0.87294
A_23_P311713	C10orf93	1.19528	1.13301	0.528487	0.649101	16630	18779.5	18128	23489	0.986123
A_23_P138480	C10orf95	1.05593	0.969863	0.981246	0.152174	29583.4	9723.59	38100	6433	1.12191
A_32_P196843	C10orf96	1.16914	1.1462	0.806167	0.573941	22058	17429.9	28271	20530	1.02505
A_23_P23983	C10orf97	1.21394	1.18239	0.603656	0.474887	17937.7	15727	20388	16467	1.01706
A_23_P150350	C11orf1	1.18921	1.15804	0.51426	0.54027	16388.9	16845.4	17730	19128	0.990957
A_23_P47527	C11orf10	0.85111	1.0846	0.180311	0.963996	10373.1	28004.4	8686	36441	0.882065
A_24_P115967	C11orf11	1.10709	1.19232	0.8952	0.43697	24650.3	15082.3	33153	15026	1.05581
A_23_P13482	C11orf16	0.879373	1.12075	0.196207	0.846387	10714	23126.6	9148	30963	0.922696
A_23_P52161	C11orf17	0.910644	1.13035	0.216445	0.698695	11131.1	19729.2	9745	25343	0.912158
A_23_P104641	C11orf2	1.05855	0.662381	0.973767	0.06976	28815.6	7413.73	37716	4318	1.18957
A_23_P98671	C11orf21	1.20201	1.02426	0.738003	0.175898	20514.4	10263.7	25173	7041	1.08773
A_23_P12911	C11orf24	0.251873	1.0086	0.0141724	0.999277	4526.75	34754.2	2307	40621	0.768887
A_23_P380834	C11orf30	0.976938	1.12434	0.262701	0.819014	12027.7	22394.6	11025	29866	0.937283
A_23_P340318	C11orf31	1.21609	1.12597	0.631386	0.759808	18436.4	20998.2	21287	27667	0.982982
A_32_P336712	C11orf35	1.18762	1.17203	0.776325	0.505287	21352.8	16243.2	26801	17676	1.023
A_23_P406458	C11orf36	0.957691	1.18891	0.246664	0.451726	11724.6	15332.8	10560	15578	0.941611
A_24_P144104	C11orf37	1.17294	1.15266	0.79823	0.553022	21864.1	17065.9	27902	19671	1.01899
A_32_P203559	C11orf39	1.18387	0.122615	0.782855	0.00502122	21500.8	3373.18	27112	1679	1.42904
A_23_P314672	C11orf40	1.08991	1.13737	0.357542	0.634761	13732.1	18514.4	13450	22882	0.987141
A_24_P727884	C11orf41	1.05924	0.634571	0.97179	0.064231	28637.3	7211.94	37615	4150	1.18142
A_32_P511713	C11orf42	0.648822	1.1239	0.0963422	0.827681	8277.13	22619.3	6088	30194	0.861271
A_23_P316571	C11orf44	1.1274	0.971781	0.870246	0.152641	23822.3	9734.59	31648	6440	1.12893
A_23_P420293	C11orf45	1.20945	1.1421	0.708499	0.603082	19907.2	17943	24018	21650	1.00691
A_23_P345778	C11orf46	1.21119	1.14313	0.697792	0.59928	19695.7	17875.7	23621	21494	1.01115
A_23_P367586	C11orf47	1.12763	1.16978	0.87009	0.508966	23817.6	16306.5	31636	17839	1.0419
A_23_P1948	C11orf48	1.06955	1.12067	0.338551	0.852829	13401.9	23308.5	12978	31201	0.937084
A_23_P147605	C11orf49	1.14605	1.08301	0.843635	0.2091	23039.2	10969.1	30181	7916	1.08113
A_24_P244410	C11orf51	1.06549	0.946829	0.95858	0.14274	27634.6	9500.97	36886	6181	1.14476
A_23_P1722	C11orf52	1.21336	1.18787	0.672732	0.318205	19209.9	13031.8	22732	10983	1.04374
A_23_P202750	C11orf54	1.1987	1.12471	0.536958	0.821093	16774.7	22447.7	18366	29932	0.97634
A_23_P24796	C11orf56	1.1947	1.16483	0.761285	0.51866	21016	16473.7	26126	18256	1.01244
A_23_P24529	C11orf57	0.82778	1.07199	0.168302	0.975611	10106.7	28989.3	8336	37314	0.886958
A_23_P47559	C11orf58	1.09774	1.11586	0.365305	0.880825	13866.4	24168.9	13644	32364	0.93187
A_23_P2114	C11orf59	1.08534	1.12094	0.35345	0.847209	13660.7	23149.2	13352	30988	0.934425
A_23_P116207	C11orf60	0.905028	1.19712	0.21341	0.365006	11069.9	13852.2	9668	12501	0.976645
A_23_P52885	C11orf61	1.01455	1.10267	0.291126	0.938477	12552.3	26476	11765	34895	0.935868
A_23_P396917	C11orf63	1.13038	1.19796	0.866119	0.356963	23696.4	13712.7	31415	12217	1.05325
A_23_P322691	C11orf64	1.20362	1.12944	0.73174	0.704328	20383.4	19840.9	24926	25568	1.01555
A_23_P418485	C11orf65	1.17663	1.12891	0.48021	0.716417	15813.9	20084.6	16733	26019	0.969509
A_23_P98571	C11orf66	1.20974	0.411987	0.707314	0.0304971	19883.1	5692.96	23972	3035	1.17657
A_24_P49383	C11orf67	0.308388	1.01822	0.0207673	0.997784	5069.16	33360.2	2761	40177	0.786018
A_23_P150238	C11orf68	1.05943	0.912702	0.971626	0.131407	28624.3	9219.54	37602	5903	1.1299
A_23_P64121	C11orf69	1.00618	0.00264957	0.999997	3.02439e-05	38389	977.333	40748	468	1.89415
A_24_P364057	C11orf70	0.916116	1.19837	0.220002	0.374067	11202.2	14007.8	9846	12798	0.968807
A_23_P13150	C11orf71	1.21385	1.18214	0.669957	0.474124	19156.6	15713.7	22629	16444	1.03367
A_24_P64517	C11orf72	1.07905	0.510422	0.932322	0.0436598	26168.8	6368.02	35425	3507	1.17995
A_23_P139396	C11orf73	1.00246	1.11252	0.281983	0.904394	12384.8	25001.2	11533	33330	0.917271
A_24_P252846	C11orf74	1.19475	1.19861	0.527905	0.347101	16620	13540.9	18116	11873	1.01908
A_23_P75430	C11orf75	0.428811	1.02104	0.0393356	0.997229	6166.54	33043.9	3761	40044	0.81405
A_24_P244447	C11orf76	1.21002	1.13064	0.705557	0.695455	19847.9	19664.3	23907	25219	1.00725
A_23_P135465	C11orf77	0.895408	1.0954	0.206206	0.951261	10922.1	27172.2	9442	35605	0.901888
A_23_P75790	C11orf9	0.737149	0.804343	0.126933	0.102858	9118.8	8455.14	7060	5243	1.09023
A_23_P116797	C12orf10	1.139	1.18786	0.85408	0.317333	23334.7	13016.3	30744	10953	1.06826
A_23_P36464	C12orf11	0.462317	1.01551	0.0457468	0.998325	6466.55	33739.6	4057	40306	0.825264
A_23_P388921	C12orf12	1.07057	1.14636	0.946179	0.25916	26885	11949.5	36236	9269	1.0866
A_23_P151209	C12orf22	1.11516	1.15829	0.384701	0.539622	14198.4	16834.3	14144	19101	0.988435
A_23_P410613	C12orf23	0.222939	1.04542	0.011321	0.99024	4239.02	30951.9	2082	38836	0.761741
A_23_P65000	C12orf24	1.12968	0.845804	0.867842	0.112636	23747.9	8728.71	31497	5460	1.13564
A_23_P25445	C12orf25	1.16261	1.1524	0.816801	0.55568	22325.3	17112.6	28805	19770	1.02411
A_23_P345928	C12orf26	1.20654	1.17422	0.723544	0.501622	20212.2	16180.8	24587	17515	1.01291
A_24_P314515	C12orf27	1.07609	1.16297	0.345136	0.522317	13515.7	16536.8	13150	18414	0.976049
A_32_P424761	C12orf28	1.19122	0.790775	0.52001	0.0995412	16485.8	8358.84	17898	5161	1.06608
A_23_P310068	C12orf29	1.14497	1.11118	0.845742	0.225164	23097.9	11292.5	30285	8308	1.07973
A_23_P400927	C12orf30	1.11365	1.19892	0.888066	0.388246	24400.2	14252.2	32695	13277	1.05916
A_23_P25097	C12orf31	0.628806	1.05816	0.0891524	0.98404	8059.99	29945.3	5813	38128	0.844214
A_23_P105583	C12orf32	0.534602	1.07554	0.0624441	0.97279	7152.07	28721.3	4789	37083	0.832105
A_23_P342398	C12orf33	1.21102	1.19439	0.689131	0.423223	19526.4	14850	23331	14528	1.02359
A_23_P128375	C12orf34	0.441464	1.18264	0.0417776	0.471066	6281.79	15662	3880	16331	0.9264
A_23_P98930	C12orf35	1.15252	1.12518	0.440994	0.807988	15153.5	22119.6	15688	29442	0.951239
A_32_P720220	C12orf36	0.843501	1.19119	0.17588	0.324061	10275.4	13135	8549	11154	0.994168
A_23_P64712	C12orf38	0.749568	1.11889	0.132344	0.861056	9257.15	23552.3	7239	31552	0.87365
A_23_P322086	C12orf39	1.14808	1.16173	0.840339	0.531082	22947.4	16686.7	30010	18743	1.0417
A_23_P25433	C12orf4	0.613716	1.0992	0.0844683	0.945502	7912.66	26843.3	5643	35267	0.841444
A_24_P13406	C12orf40	1.06796	1.18723	0.952697	0.316353	27261.6	12998.4	36575	10925	1.07536
A_24_P67929	C12orf41	0.385193	1.0382	0.0316422	0.992718	5762.98	31493.8	3368	39204	0.809178
A_24_P15630	C12orf42	1.07249	1.1886	0.942848	0.32011	26701.9	13065.2	36044	11042	1.07652
A_23_P151179	C12orf43	1.14185	1.17793	0.850485	0.299137	23231.9	12689.5	30538	10412	1.06805
A_23_P116840	C12orf44	0.851608	1.11646	0.180582	0.87743	10378.9	24058.1	8694	32222	0.899851
A_23_P128532	C12orf45	0.528764	1.05628	0.0612334	0.984762	7105.35	30047.8	4748	38224	0.838929
A_23_P139687	C12orf46	0.0460123	1.02646	0.000731707	0.995866	2022.43	32444.3	652	39778	0.655928
A_23_P99204	C12orf47	1.20732	1.13905	0.570504	0.624393	17353.2	18325	19374	22475	0.993587
A_23_P87769	C12orf48	0.0773678	1.0322	0.00164171	0.994412	2480.7	31951.9	870	39499	0.690393
A_23_P13797	C12orf49	0.769912	1.07472	0.140161	0.97328	9449.66	28766.7	7464	37130	0.881877
A_23_P128486	C12orf5	0.31809	1.04825	0.0220568	0.988936	5160.34	30709	2843	38680	0.782161
A_32_P228167	C12orf50	1.15729	1.12502	0.450326	0.80881	15311.2	22140.5	15954	29476	0.971336
A_23_P309292	C12orf51	1.14133	1.19636	0.851015	0.335273	23246.5	13334.4	30571	11490	1.069
A_23_P87635	C12orf52	1.2159	1.18179	0.632949	0.480902	18465.2	15827.7	21343	16684	1.00291
A_23_P424603	C12orf53	1.04545	0.385181	0.993049	0.0275827	31539.4	5519.34	38945	2936	1.24137
A_23_P405878	C12orf54	1.04789	0.260262	0.991	0.0150444	31076.5	4609.55	38774	2370	1.29407
A_23_P350551	C12orf57	1.14402	1.19909	0.846774	0.347618	23126.3	13549.9	30347	11886	1.06338
A_23_P318938	C12orf59	1.20136	1.16441	0.74024	0.520124	20561.6	16498.6	25263	18314	1.03449
A_23_P364544	C12orf60	0.75974	1.11115	0.135975	0.913199	9347.75	25341.8	7338	33696	0.87975
A_32_P886589	C12orf61	1.18524	1.1317	0.780116	0.659891	21438.5	18980.3	26986	23907	1.01619
A_23_P151280	C12orf62	1.21111	1.19885	0.69131	0.347872	19569.1	13554.4	23403	11897	1.04267
A_24_P936899	C12orf63	1.13927	1.18551	0.853896	0.465531	23329.3	15567.9	30730	16100	1.04532
A_23_P368718	C13orf1	1.04277	0.493868	0.994904	0.0412922	32064.3	6256.07	39118	3428	1.21898
A_24_P56330	C13orf16	1.03969	0.0394444	0.996228	0.00105634	32539.7	2244.14	39286	1098	1.51279
A_23_P53763	C13orf18	0.444543	1.06696	0.04234	0.978633	6308.18	29298.8	3905	37606	0.810901
A_23_P139965	C13orf21	1.01347	0.00272152	0.999921	3.14634e-05	36620.9	987.957	40452	474	1.89053
A_23_P205101	C13orf23	0.868893	1.11229	0.190563	0.903291	10594.7	24960.4	8992	33296	0.890314
A_23_P411881	C13orf24	1.11579	1.12432	0.38688	0.812856	14235.2	22240.4	14216	29642	0.940669
A_24_P529168	C13orf25	0.981586	1.12439	0.26601	0.813867	12089.8	22265.5	11111	29677	0.924049
A_23_P312271	C13orf26	1.21458	1.19944	0.637773	0.353777	18553.9	13657.5	21529	12093	1.0332
A_23_P340909	C13orf3	0.0207143	1.00253	0.000212195	0.999884	1486.57	36487.5	420	40892	0.625034
A_23_P25638	C13orf7	1.21485	1.19295	0.634773	0.427105	18498.6	14915.2	21423	14679	1.01801
A_23_P164559	C13orf8	0.49501	1.0648	0.0527488	0.979695	6770.03	29416.5	4369	37723	0.838202
A_23_P25935	C14orf1	0.951829	1.09088	0.242531	0.956991	11644	27523.5	10447	35968	0.915422
A_23_P88201	C14orf10	1.1453	1.13035	0.430019	0.69795	14968.6	19714.4	15394	25316	0.964529
A_23_P380965	C14orf100	1.13948	1.13097	0.417384	0.678278	14755.4	19331.4	15018	24589	0.963135
A_23_P205607	C14orf101	1.01451	1.1288	0.29109	0.733223	12551.7	20431.5	11764	26632	0.934151
A_23_P205724	C14orf102	1.21505	1.12933	0.619942	0.713241	18229.5	20020.5	20919	25894	0.986219
A_23_P88163	C14orf103	1.21534	1.12892	0.647985	0.718376	18742.4	20124.8	21860	26090	0.997488
A_23_P14493	C14orf104	1.19363	1.13098	0.525723	0.677652	16582.5	19319	18058	24566	0.979446
A_23_P3065	C14orf105	1.08002	1.19913	0.931296	0.35538	26119.5	13685.3	35354	12151	1.06565
A_23_P106162	C14orf106	0.871453	1.10383	0.192123	0.936395	10627.3	26371.4	9039	34781	0.890533
A_23_P37265	C14orf108	0.983397	1.10166	0.267916	0.940928	12125.2	26602.3	11170	35018	0.92098
A_23_P140154	C14orf109	0.593961	1.09859	0.0783015	0.946586	7714.81	26902.8	5405	35327	0.853463
A_23_P128783	C14orf11	1.11403	1.11215	0.887744	0.225848	24389.1	11305.7	32672	8326	1.08554
A_24_P56407	C14orf111	0.871555	1.12192	0.192167	0.839225	10628.4	22928.7	9040	30669	0.906335
A_23_P53957	C14orf112	1.11513	1.11756	0.3854	0.871754	14210.1	23876.4	14170	31982	0.940723
A_23_P2901	C14orf113	1.2107	1.15354	0.59082	0.550518	17709	17022.3	20008	19567	1.01478
A_23_P140362	C14orf115	1.21596	1.13516	0.650718	0.247132	18794	11721.6	21941	8926	1.06106
A_23_P54205	C14orf118	1.16834	1.11752	0.46708	0.871775	15594.3	23877.2	16391	31984	0.965431
A_23_P117447	C14orf119	0.579365	1.08721	0.0738337	0.961493	7561.86	27822.6	5225	36259	0.832686
A_23_P76841	C14orf120	1.17638	1.14479	0.482947	0.585687	15860	17635.9	16832	20976	0.994186
A_23_P382488	C14orf121	1.0512	0.51262	0.98808	0.0441854	30538.6	6392.59	38538	3534	1.22755
A_23_P88234	C14orf122	1.18652	1.19849	0.507946	0.338207	16281.5	13385.4	17552	11570	1.02354
A_23_P163161	C14orf124	1.19502	1.15559	0.76006	0.545525	20989.1	16936.5	26077	19355	1.03429
A_23_P433369	C14orf125	0.628859	1.06521	0.08939	0.979422	8067.51	29385.2	5828	37698	0.845834
A_23_P332871	C14orf126	1.13504	1.1633	0.858647	0.521017	23470.4	16514.6	31016	18363	1.04398
A_23_P25746	C14orf128	1.20352	1.19649	0.557141	0.335397	17122.2	13336.4	18980	11493	1.02281
A_23_P205336	C14orf129	1.14848	0.979266	0.839794	0.156181	22932.6	9817.94	29980	6539	1.10353
A_23_P205393	C14orf130	0.476429	1.11184	0.048712	0.908995	6598.89	25176.4	4192	33520	0.820382
A_24_P361158	C14orf131	1.21027	1.13888	0.589727	0.623965	17689.9	18316.9	19978	22463	0.99268
A_23_P151529	C14orf132	1.04722	0.357433	0.991535	0.0246541	31188	5332.31	38820	2828	1.26135
A_23_P163148	C14orf133	1.06882	1.12554	0.336967	0.784691	13374.2	21561.6	12926	28584	0.939908
A_23_P163059	C14orf135	0.82717	1.10589	0.167916	0.931834	10098.3	26150.4	8323	34547	0.893059
A_23_P128940	C14orf138	1.06637	0.391919	0.954995	0.0283902	27403.1	5569.06	36718	2970	1.22823
A_23_P14302	C14orf139	1.21642	1.1417	0.643248	0.605687	18655.1	17989.5	21681	21751	1.00582
A_23_P99785	C14orf140	1.20343	1.12397	0.557159	0.236938	17122.5	11522.3	18982	8643	1.04899
A_23_P99579	C14orf142	1.04674	1.12285	0.316882	0.830581	13018.6	22695.7	12412	30328	0.923658
A_23_P129014	C14orf143	0.59129	1.12008	0.0773868	0.857461	7684.42	23443.8	5366	31387	0.853153
A_32_P180101	C14orf144	1.14129	1.1535	0.851098	0.550557	23248.9	17023	30575	19569	1.03343
A_23_P320829	C14orf145	1.1684	1.18994	0.807453	0.322183	22089.8	13101.7	28334	11101	1.04598
A_23_P311150	C14orf147	0.491262	1.1194	0.0518222	0.859949	6732.15	23519.2	4325	31497	0.825875
A_23_P382682	C14orf148	1.1394	1.17261	0.853855	0.503822	23328.1	16218.2	30725	17616	1.03293
A_23_P14458	C14orf149	0.50495	1.03581	0.0550395	0.993642	6864.13	31728.2	4469	39331	0.819514
A_23_P218131	C14orf151	0.0952	1.02883	0.00238	0.995308	2745.43	32237.2	1025	39664	0.719827
A_23_P117380	C14orf152	0.0913287	1.08611	0.00222976	0.962399	2696.89	27887.2	1001	36330	0.696177
A_23_P162879	C14orf153	0.395681	1.06325	0.0335363	0.980939	5867.39	29557.2	3475	37826	0.815205
A_23_P140342	C14orf155	1.13762	1.18184	0.855466	0.478126	23375.4	15780.9	30831	16587	1.0494
A_23_P128991	C14orf156	1.1299	1.11615	0.867269	0.228702	23730.9	11362.1	31470	8401	1.09063
A_23_P48771	C14orf159	1.11476	0.764683	0.886857	0.0923588	24358.9	8146.02	32618	4952	1.148
A_23_P77043	C14orf161	1.17911	1.12798	0.493988	0.742076	16046	20616.9	17177	26973	0.968736
A_23_P14295	C14orf162	1.02483	0.00359922	0.999413	4.5122e-05	34865.3	1066.71	39983	514	1.8973
A_23_P14482	C14orf166	0.560561	1.06863	0.0691678	0.97774	7399.32	29204	5059	37513	0.837305
A_32_P118250	C14orf167	1.19951	1.13009	0.541828	0.700488	16858.4	19764.4	18520	25414	0.983152
A_23_P25913	C14orf168	0.697744	1.0935	0.112099	0.953582	8725.24	27311.8	6587	35754	0.858851
A_23_P163117	C14orf169	1.09054	1.09403	0.915258	0.215337	25416.5	11094.8	34410	8070	1.0893
A_23_P151497	C14orf172	0.981491	1.1122	0.266032	0.907474	12090.2	25116.5	11113	33453	0.922493
A_23_P394836	C14orf173	1.11563	1.13689	0.386091	0.249006	14222.1	11757.5	14189	8980	1.02826
A_23_P349025	C14orf174	1.17438	1.19959	0.794508	0.402651	21775	14498.3	27738	13762	1.04474
A_32_P741217	C14orf177	1.08213	1.1979	0.927544	0.3575	25946.8	13722.5	35143	12236	1.06515
A_23_P379692	C14orf178	1.14279	1.19056	0.848899	0.4462	23186.2	15238.5	30456	15366	1.04864
A_23_P48728	C14orf179	1.05825	1.12011	0.32785	0.857237	13212.8	23437.3	12702	31378	0.927351
A_23_P205281	C14orf2	1.05975	0.949409	0.971276	0.143754	28594.8	9525.11	37577	6208	1.12424
A_23_P326844	C14orf21	1.09744	1.10745	0.364752	0.927451	13856.9	25949.5	13627	34336	0.932388
A_23_P2935	C14orf24	1.21119	1.19634	0.684354	0.421608	19433.8	14822	23166	14449	1.0248
A_24_P33048	C14orf28	1.10175	1.11782	0.370267	0.870806	13952.1	23846.7	13779	31940	0.941957
A_23_P366035	C14orf29	1.05775	0.494725	0.976459	0.0414966	29073.8	6266.12	37849	3439	1.22091
A_23_P140309	C14orf32	0.494287	1.06794	0.0524788	0.978152	6758.78	29246.5	4353	37553	0.821659
A_24_P181295	C14orf37	0.825437	1.12486	0.166899	0.803175	10075.6	22001.2	8290	29275	0.921539
A_23_P331196	C14orf39	1.21487	1.12486	0.618401	0.782682	18201.5	21514.5	20870	28528	0.997328
A_32_P466514	C14orf4	1.16232	1.19342	0.817675	0.428846	22347.3	14944.6	28843	14733	1.04692
A_24_P417959	C14orf43	1.15487	1.13009	0.44437	0.700024	15210.6	19755.2	15776	25397	0.972427
A_23_P365226	C14orf44	1.04726	0.653321	0.991528	0.0680888	31186.6	7353.79	38818	4273	1.17959
A_23_P76983	C14orf45	1.17054	1.13784	0.471071	0.629613	15661.4	18420.3	16500	22687	0.972371
A_23_P339309	C14orf46	1.18375	1.19829	0.783352	0.377724	21512.1	14070.9	27132	12924	1.05338
A_23_P311670	C14orf48	1.18043	1.16638	0.787546	0.514944	21610.1	16408.5	27354	18101	1.02305
A_23_P411851	C14orf49	1.20727	1.13374	0.71347	0.64792	20008.2	18757.6	24230	23431	1.01056
A_23_P309973	C14orf50	0.810448	1.19999	0.158868	0.399042	9893.07	14436.5	8037	13634	0.935533
A_23_P328145	C14orf54	1.11005	1.19681	0.89191	0.414359	24533.9	14698.8	32943	14195	1.05595
A_23_P413991	C14orf56	1.07681	0.78686	0.936431	0.0984151	26370.4	8325.62	35655	5128	1.15326
A_23_P140373	C14orf58	0.629441	1.05975	0.0895802	0.983163	8073.24	29828.9	5835	38037	0.845124
A_32_P82475	C14orf62	1.07917	1.1217	0.348441	0.840479	13573.8	22962.6	13238	30721	0.949562
A_23_P37391	C14orf65	1.21111	1.19637	0.689536	0.335683	19534.5	13341.5	23343	11504	1.04583
A_23_P106258	C14orf68	1.20267	1.13648	0.736446	0.640753	20481.5	18624.8	25106	23116	1.00507
A_32_P176911	C14orf72	1.14749	1.12512	0.43389	0.785553	15033.7	21581.3	15503	28626	0.947724
A_23_P311912	C14orf78	1.214	0.188176	0.610314	0.0091839	18056.2	4001.87	20612	2001	1.21438
A_23_P376870	C14orf79	1.09845	1.12622	0.366774	0.764706	13891.7	21107.8	13690	27839	0.938173
A_23_P117464	C14orf8	1.09875	1.17017	0.905129	0.284693	25015.6	12426.1	33775	9975	1.08404
A_23_P431381	C14orf80	1.17674	1.1909	0.482232	0.440051	15847.7	15133.6	16802	15150	1.01731
A_24_P153558	C14orf81	0.276491	1.02915	0.0168929	0.99526	4766	32220.5	2505	39650	0.769417
A_23_P336239	C14orf83	1.1603	1.12465	0.45549	0.821514	15398.8	22458.5	16095	29949	0.971158
A_24_P265376	C14orf91	1.07747	1.19775	0.934794	0.379831	26288.8	14106.8	35571	13002	1.06147
A_23_P404134	C14orf92	1.10079	1.1989	0.902675	0.340517	24924	13425.9	33621	11645	1.06075
A_23_P48581	C14orf93	0.580156	1.08403	0.0742459	0.964601	7576.59	28048.3	5247	36483	0.840424
A_23_P65455	C14orf94	0.859781	1.08807	0.184475	0.96071	10464.2	27769.1	8797	36201	0.884634
A_23_P65768	C15orf15	1.06414	1.09691	0.961953	0.217456	27864.3	11137.8	37063	8128	1.10237
A_23_P372771	C15orf17	1.07654	1.05354	0.936614	0.189046	26379.5	10548.9	35671	7357	1.10951
A_23_P88466	C15orf2	1.19901	1.13017	0.535195	0.70018	16744.9	19758.2	18301	25401	0.974622
A_23_P323743	C15orf20	0.976941	1.10826	0.262464	0.925373	12023.3	25855.6	11015	34234	0.914831
A_23_P423419	C15orf21	0.310422	1.02402	0.0209951	0.996442	5084.89	32680.2	2773	39896	0.784378
A_23_P140705	C15orf23	0.611343	1.11139	0.0838285	0.911746	7892.66	25284.5	5622	33635	0.850694
A_23_P88680	C15orf24	1.19501	1.18232	0.759967	0.477599	20987	15772	26074	16562	1.02896
A_23_P336612	C15orf26	0.883315	1.1857	0.198854	0.310797	10769.5	12899.8	9230	10747	0.980282
A_23_P88678	C15orf27	1.0034	0.00119777	0.999999	1.04878e-05	39007.6	767.349	40861	359	2.05746
A_23_P14649	C15orf28	1.11131	0.88191	0.89043	0.122671	24481.7	8995.85	32851	5703	1.14493
A_23_P77286	C15orf29	1.09329	1.05857	0.911727	0.192944	25272.3	10632	34191	7473	1.11466
A_23_P125176	C15orf31	1.20795	1.1365	0.717406	0.641815	20086.7	18644.7	24350	23154	1.01817
A_23_P372356	C15orf32	1.16898	1.19823	0.80631	0.37794	22061.3	14074.7	28280	12932	1.06416
A_23_P368882	C15orf33	1.14623	1.15268	0.84337	0.553088	23032	17067.1	30167	19673	1.03739
A_23_P37455	C15orf34	1.20176	1.14375	0.739375	0.590257	20543.1	17716.1	25225	21159	1.01462
A_23_P360387	C15orf37	1.18139	1.16239	0.785913	0.526646	21572.2	16610.7	27275	18576	1.04358
A_23_P106425	C15orf38	1.00931	1.12081	0.28785	0.849139	12492.5	23204	11693	31062	0.926244
A_23_P37514	C15orf39	0.16699	1.02959	0.0066022	0.995138	3626.79	32177.5	1621	39628	0.731633
A_23_P312252	C15orf40	1.08307	1.1943	0.926159	0.3319	25884.5	13274.8	35060	11394	1.07113
A_23_P77201	C15orf41	1.13818	1.12063	0.41602	0.850014	14732.1	23228.3	14986	31099	0.958324
A_23_P345707	C15orf42	0.409647	1.06774	0.035909	0.978308	5992.95	29264	3594	37566	0.810784
A_23_P325593	C15orf43	1.0666	1.17739	0.954708	0.298195	27385.7	12672.4	36699	10384	1.08014
A_23_P37475	C15orf44	0.980349	1.12511	0.26479	0.786781	12066.8	21610.2	11074	28671	0.924955
A_24_P239302	C15orf45	1.19812	1.19927	0.751282	0.381924	20797.5	14142.3	25709	13057	1.04908
A_23_P26024	C15orf48	0.052845	1.04945	0.000906098	0.988424	2132.07	30617.6	703	38616	0.654414
A_23_P320858	C15orf49	1.16179	1.15631	0.819062	0.54403	22382.3	16910.7	28905	19290	1.02749
A_23_P54447	C15orf5	1.09772	1.12535	0.365328	0.778988	13866.8	21429.2	13645	28381	0.963019
A_32_P479743	C15orf50	1.15492	1.12087	0.44591	0.847489	15236.4	23157	15830	31000	0.963093
A_24_P110141	C15orf51	1.17123	0.761185	0.801665	0.0916763	21947.5	8125.61	28063	4938	1.14245
A_23_P3663	C16orf14	1.21106	1.1431	0.691545	0.593799	19573.9	17779.2	23412	21298	1.01358
A_23_P54728	C16orf24	1.08874	1.16818	0.917253	0.278368	25499.4	12309.4	34542	9770	1.08251
A_23_P100141	C16orf28	1.19699	1.19276	0.75504	0.325535	20878.6	13161	25862	11190	1.05595
A_23_P344515	C16orf3	1.13225	1.19308	0.862693	0.427619	23592.4	14924.2	31239	14695	1.04912
A_23_P37685	C16orf30	0.342954	1.14587	0.0251695	0.579196	5370.94	17521.9	3009	20724	0.844135
A_23_P152284	C16orf33	1.18762	1.19662	0.7765	0.41508	21356.7	14711.1	26807	14222	1.03773
A_23_P434900	C16orf34	0.0677411	1.0072	0.00135317	0.999391	2364.45	34956.3	819	40682	0.681891
A_23_P100326	C16orf35	1.21348	1.15605	0.675852	0.543625	19269	16903.5	22835	19280	1.00961
A_23_P88802	C16orf44	0.857697	1.10794	0.18338	0.926188	10440.2	25892.1	8766	34274	0.88206
A_23_P326319	C16orf45	1.13009	0.376912	0.866779	0.0267056	23716	5465.73	31447	2905	1.23263
A_23_P410700	C16orf46	1.14994	1.14621	0.837548	0.571037	22871.4	17378.8	29862	20426	1.03057
A_23_P14975	C16orf48	0.477227	1.1251	0.0488634	0.773631	6605.7	21307.4	4198	28192	0.856296
A_23_P15247	C16orf5	1.03003	0.0947012	0.998723	0.00347854	33992.6	3053.55	39754	1506	1.41535
A_23_P129367	C16orf50	0.861488	0.464382	0.185577	0.0372751	10488.6	6056.64	8832	3291	1.08582
A_23_P26687	C16orf51	1.14099	1.11374	0.420244	0.893765	14803.5	24611.9	15101	32902	0.940952
A_23_P339053	C16orf52	1.17203	1.19392	0.799523	0.43246	21895.1	15005.4	27969	14851	1.03136
A_23_P77422	C16orf53	1.03447	1.12438	0.305574	0.812763	12815.3	22238.2	12111	29637	0.936923
A_23_P118018	C16orf54	1.17288	1.14634	0.798362	0.568865	21867.2	17341.3	27908	20346	1.03471
A_24_P159335	C16orf55	1.15517	1.1972	0.446658	0.41277	15249.2	14671.6	15853	14136	1.00263
A_23_P206272	C16orf57	1.14864	1.12684	0.435222	0.75185	15056.1	20824.8	15535	27356	0.982383
A_23_P54891	C16orf58	1.18532	1.12723	0.505553	0.748973	16241.2	20762.7	17487	27242	0.960002
A_23_P26557	C16orf59	0.489088	1.11674	0.0512468	0.875064	6708.29	23981.7	4296	32127	0.846813
A_23_P106544	C16orf61	1.20484	1.12217	0.562573	0.835719	17215.9	22834.1	19144	30534	0.979589
A_23_P390744	C16orf63	1.14488	1.11882	0.429022	0.861901	14951.9	23576.6	15364	31585	0.94184
A_23_P412508	C16orf65	1.07337	1.18056	0.940536	0.30326	26581.7	12764.4	35926	10532	1.07431
A_23_P15284	C16orf68	0.887924	1.0913	0.201624	0.956428	10827	27488.5	9310	35933	0.894675
A_23_P397417	C16orf69	1.13334	1.11213	0.410989	0.908011	14645.1	25138	14868	33475	0.945967
A_23_P129476	C16orf7	1.17377	1.19297	0.795934	0.33089	21808.6	13256.9	27802	11372	1.04729
A_23_P206382	C16orf70	1.16153	1.17989	0.819476	0.490343	22393.2	15987.9	28926	17039	1.03341
A_23_P414281	C16orf71	1.07221	1.19763	0.341458	0.412336	13453	14664.5	13057	14116	0.996514
A_32_P4403	C16orf72	1.20724	1.12992	0.572318	0.691486	17384.8	19588	19437	25091	0.9766
A_32_P75902	C16orf73	1.16595	1.11997	0.811161	0.23268	22182.7	11439.3	28524	8518	1.06149
A_24_P289178	C16orf74	0.62446	1.12515	0.0878356	0.766855	8019.27	21155.6	5767	27944	0.887283
A_23_P353717	C16orf75	0.182999	1.09843	0.00773951	0.946659	3797.63	26907.1	1734	35335	0.763084
A_23_P118086	C16orf76	1.21178	1.13253	0.681993	0.654991	19388.6	18888.3	23075	23712	0.996986
A_23_P78268	C17orf25	1.19907	1.12427	0.535866	0.823984	16756.3	22522.9	18323	30049	0.969946
A_23_P327140	C17orf27	1.18864	1.12609	0.512885	0.761896	16365.4	21044.5	17691	27740	0.979331
A_23_P118412	C17orf28	1.04892	0.0616331	0.99008	0.0019422	30894.1	2621.53	38700	1292	1.47937
A_23_P27048	C17orf32	0.962283	1.09461	0.250147	0.952547	11790.3	27248.4	10658	35679	0.911406
A_23_P3982	C17orf37	1.20507	1.19972	0.728859	0.40375	20322.8	14517.1	24798	13798	1.0476
A_24_P366509	C17orf38	1.11989	1.11131	0.392727	0.913006	14335	25334	14378	33684	0.950938
A_23_P164427	C17orf39	0.768761	1.12686	0.139633	0.751834	9436.68	20824.4	7447	27355	0.892715
A_23_P255750	C17orf41	0.948115	1.08066	0.240775	0.968406	11609.9	28344.2	10412	36741	0.916727
A_23_P33607	C17orf42	0.944097	1.11811	0.238534	0.867517	11567.1	23745.8	10359	31811	0.905738
A_23_P363896	C17orf45	0.99796	1.12193	0.27938	0.837837	12337.2	22891	11478	30618	0.932771
A_23_P328174	C17orf46	1.10728	1.19062	0.894869	0.44619	24638.6	15238.4	33135	15365	1.05295
A_32_P402562	C17orf47	1.19871	1.12542	0.53626	0.77511	16762.8	21340.9	18342	28238	0.987391
A_23_P55127	C17orf48	1.09164	1.12167	0.359629	0.841581	13769.1	22993.3	13507	30762	0.941856
A_23_P141520	C17orf49	0.986515	1.11889	0.270401	0.861383	12171.4	23561.5	11238	31564	0.920752
A_23_P402924	C17orf50	1.04497	1.12412	0.315095	0.818274	12986.7	22375.7	12363	29845	0.933427
A_23_P129967	C17orf53	0.502213	1.05169	0.0542512	0.98718	6831.4	30411.8	4429	38485	0.842018
A_24_P229871	C17orf54	1.21567	1.13023	0.633929	0.694102	18483.3	19638.5	21380	25179	1.00347
A_23_P426565	C17orf55	1.15093	0.964065	0.835348	0.150065	22812.4	9674.11	29758	6382	1.12717
A_23_P301340	C17orf56	1.1543	1.12633	0.443869	0.765274	15202.3	21120.6	15766	27857	0.967782
A_24_P374445	C17orf57	1.13953	1.16937	0.853511	0.509448	23318.1	16315	30709	17862	1.04186
A_24_P49190	C17orf58	0.893146	1.09265	0.203964	0.954552	10875.9	27371.9	9363	35818	0.904775
A_23_P152955	C17orf59	1.12128	1.116	0.878424	0.228752	24080.4	11363.1	32120	8404	1.08777
A_23_P3994	C17orf61	1.04044	1.12712	0.310965	0.744146	12912.3	20660.5	12254	27069	0.943881
A_23_P118406	C17orf62	0.317854	1.05208	0.0220327	0.987009	5158.65	30383.1	2842	38464	0.78848
A_23_P141484	C17orf63	1.04404	1.12023	0.31423	0.856344	12971.7	23410.7	12340	31342	0.936847
A_23_P164100	C17orf64	1.20624	1.12603	0.565489	0.758999	17266.4	20980.9	19221	27636	0.983167
A_32_P448360	C17orf65	0.964284	1.16657	0.251984	0.51474	11824.8	16404.9	10714	18091	0.976974
A_23_P430792	C17orf66	1.16772	1.14352	0.8086	0.595524	22118	17809.5	28391	21352	1.03149
A_24_P583040	C17orf67	1.08622	1.19968	0.921246	0.39569	25670.7	14378.9	34773	13523	1.06089
A_23_P78191	C17orf68	1.12729	1.1982	0.870409	0.362499	23827.8	13808.4	31657	12404	1.05852
A_24_P305038	C17orf69	1.14599	1.05861	0.843753	0.192176	23042.5	10615.8	30187	7443	1.10343
A_23_P113417	C17orf70	0.271046	1.05655	0.0163024	0.984654	4718.58	30031.2	2466	38210	0.785678
A_23_P66563	C17orf71	1.14169	1.11296	0.424291	0.899513	14871.6	24819.5	15237	33137	0.946228
A_32_P27535	C17orf72	0.937384	1.05321	0.234666	0.188448	11491.5	10536	10264	7336	1.00894
A_32_P524614	C17orf74	1.14609	1.14773	0.431462	0.565468	14993	17282.7	15435	20200	0.99072
A_23_P15639	C17orf75	1.16929	1.19045	0.805867	0.44282	22050.6	15181.2	28257	15251	1.03833
A_23_P368484	C17orf76	1.15016	0.773171	0.437311	0.0943834	15091.4	8206.71	15589	5005	1.12807
A_23_P411235	C17orf77	1.13835	1.19808	0.416137	0.355713	14734.4	13690.9	14988	12173	0.99143
A_23_P335388	C17orf78	1.19915	1.13835	0.535844	0.628064	16755.9	18392.2	18321	22621	0.998688
A_23_P152858	C17orf79	1.0622	0.805669	0.965231	0.103322	28105.3	8468.25	37257	5258	1.1384
A_23_P207927	C17orf80	0.886245	1.10154	0.200832	0.9412	10810.7	26615.7	9291	35032	0.907685
A_23_P164289	C17orf81	0.57506	1.12858	0.0724295	0.722347	7514.35	20205.6	5164	26242	0.872025
A_24_P67189	C17orf83	1.06306	1.07096	0.964271	0.200322	28034.5	10787.1	37190	7669	1.10071
A_23_P15669	C17orf85	1.15432	1.12281	0.443514	0.831562	15196.3	22721.8	15753	30365	0.967754
A_23_P207939	C18orf1	1.07552	1.19796	0.344586	0.379373	13506.4	14098.8	13136	12984	1.01023
A_23_P141715	C18orf10	0.968729	1.11466	0.255532	0.889855	11892.2	24476.4	10815	32731	0.910886
A_23_P391946	C18orf15	1.0935	1.19858	0.911389	0.350804	25258.5	13605.9	34172	12000	1.07236
A_23_P435649	C18orf16	1.17441	1.19668	0.476523	0.418575	15752.8	14770.3	16636	14341	1.00468
A_23_P401098	C18orf17	0.680527	1.10279	0.105731	0.938202	8548.67	26462.6	6370	34881	0.852405
A_23_P377965	C18orf18	0.866544	1.11416	0.188991	0.893151	10562.5	24590.1	8942	32867	0.899072
A_23_P380978	C18orf19	0.35758	1.03563	0.0273505	0.993699	5508.47	31744.3	3136	39340	0.786973
A_23_P153128	C18orf2	1.13186	1.14187	0.408903	0.603995	14609.6	17959.6	14812	21687	0.99842
A_23_P423462	C18orf20	1.10212	1.18772	0.901022	0.457216	24861.5	15426.7	33519	15783	1.04982
A_23_P101237	C18orf21	0.703317	1.08632	0.115052	0.962165	8805.19	27870.9	6707	36314	0.85739
A_23_P153086	C18orf22	0.468035	1.02346	0.0468834	0.996604	6518.06	32749.6	4107	39924	0.821087
A_23_P371276	C18orf23	1.16166	1.19944	0.819368	0.354215	22390.3	13665.2	28919	12108	1.06407
A_23_P153168	C18orf24	1.20709	1.12473	0.569744	0.804428	17339.8	22031.6	19352	29324	0.988198
A_23_P345361	C18orf25	1.21116	1.19807	0.689475	0.378241	19533.3	14079.6	23340	12944	1.03612
A_23_P380309	C18orf26	1.0744	1.19814	0.939392	0.376217	26522.3	14045.2	35848	12874	1.0665
A_32_P184448	C18orf34	1.21241	1.16983	0.680722	0.281701	19363.2	12370.4	23020	9873	1.05658
A_24_P117954	C18orf37	1.05834	1.12685	0.327827	0.751584	13212.4	20818.8	12700	27346	0.943464
A_23_P27265	C18orf4	0.118902	1.02129	0.00353805	0.997175	3051.48	33018.3	1220	40032	0.731217
A_23_P38677	C18orf43	1.08828	1.06811	0.917817	0.198643	25524.1	10752.1	34578	7625	1.10424
A_23_P89824	C18orf45	1.09511	1.06495	0.909314	0.196651	25175.6	10710	34044	7571	1.09493
A_24_P85619	C18orf50	1.06991	1.03392	0.947728	0.179852	26972.3	10350.4	36318	7132	1.09521
A_23_P300797	C18orf54	1.07488	1.12105	0.344275	0.843907	13501.1	23058	13132	30864	0.944053
A_24_P74088	C18orf55	1.19501	1.143	0.760116	0.593608	20990.3	17775.7	26079	21293	1.02587
A_24_P238499	C18orf56	0.777573	1.17319	0.143491	0.291524	9531.28	12551.6	7566	10188	0.996747
A_32_P843613	C18orf57	1.06241	1.05447	0.964929	0.189471	28082.7	10558.3	37238	7367	1.10871
A_24_P212297	C18orf58	1.20669	1.14348	0.724516	0.595948	20232.3	17817.3	24617	21368	1.02691
A_23_P78383	C18orf8	1.21149	1.12498	0.593393	0.79289	17754.5	21754	20082	28897	0.977364
A_23_P209195	C19orf12	1.20018	1.13418	0.545849	0.647343	16927.5	18747	18647	23401	0.984281
A_24_P229084	C19orf15	1.03259	1.12637	0.304363	0.763187	12793.2	21073.5	12085	27780	0.93755
A_23_P378458	C19orf16	1.08557	1.19917	0.922334	0.342992	25717.6	13469.2	34835	11727	1.06528
A_23_P303803	C19orf18	0.742543	1.11302	0.129329	0.899155	9180.56	24806.6	7141	33122	0.877182
A_23_P316850	C19orf19	1.20731	1.1779	0.57097	0.297749	17361.2	12664.3	19390	10364	1.05699
A_23_P119418	C19orf2	0.702466	1.0546	0.114519	0.985589	8791.09	30165.8	6684	38317	0.86484
A_23_P366682	C19orf20	1.16684	1.13146	0.465172	0.667064	15561.9	19116.7	16345	24172	0.96833
A_23_P390068	C19orf21	1.15732	0.76355	0.826245	0.0921661	22569.5	8140.13	29271	4949	1.13526
A_23_P315286	C19orf22	0.834771	1.08255	0.171556	0.966109	10179.5	28163	8426	36590	0.890238
A_23_P332937	C19orf23	1.06082	1.12827	0.329889	0.737503	13249.5	20521.3	12750	26800	0.932889
A_23_P130926	C19orf24	0.710276	1.12478	0.117351	0.800512	8866.61	21936.4	6774	29180	0.877109
A_23_P424597	C19orf25	1.069	1.10466	0.3377	0.934115	13386.7	26259.6	12952	34670	0.93777
A_23_P308632	C19orf26	1.20726	1.16427	0.571357	0.520372	17368	16503.1	19404	18325	1.01615
A_23_P218523	C19orf28	0.655617	1.05161	0.0979268	0.987228	8323.7	30420.2	6124	38490	0.850867
A_23_P353667	C19orf30	1.01315	0.00152	0.999929	1.39024e-05	36716.9	795.737	40465	375	1.94308
A_24_P15640	C19orf31	1.16027	1.13092	0.455506	0.675437	15399	19275.5	16096	24487	0.967026
A_23_P208788	C19orf33	1.03155	0.439174	0.99847	0.0339556	33779.9	5883.41	39685	3170	1.21681
A_23_P318348	C19orf34	1.21361	1.13073	0.675152	0.684948	19255.9	19460	22809	24836	1.00029
A_23_P50674	C19orf36	1.19186	0.165545	0.767909	0.00763122	21163	3796.53	26416	1890	1.3621
A_23_P353085	C19orf39	0.8715	1.1037	0.192113	0.936581	10627.1	26381.1	9038	34792	0.887918
A_23_P309155	C19orf4	1.02019	0.00763608	0.999691	0.000119756	35483	1324.86	40176	643	1.77228
A_23_P338505	C19orf40	1.14207	1.11654	0.423456	0.877301	14857.4	24054.1	15202	32215	0.948661
A_23_P101521	C19orf41	1.17916	1.19937	0.789259	0.381986	21650.4	14143.4	27443	13058	1.06538
A_23_P153360	C19orf42	0.749645	1.11142	0.132248	0.91212	9254.75	25299.3	7233	33648	0.879566
A_23_P164821	C19orf43	1.09592	1.10236	0.363579	0.939422	13836.3	26523.8	13602	34940	0.9389
A_23_P107801	C19orf44	1.20037	1.15367	0.550529	0.550385	17007.5	17020.1	18804	19560	0.985923
A_23_P350074	C19orf46	1.18829	1.16857	0.7752	0.511404	21326.9	16348.1	26747	17943	1.02003
A_32_P505133	C19orf47	1.07804	0.88542	0.934138	0.123808	26256.6	9025.42	35527	5733	1.13396
A_23_P27656	C19orf48	0.111964	1.00698	0.00322512	0.999445	2974.07	35050.6	1181	40693	0.721036
A_23_P90369	C19orf6	1.02123	1.12488	0.295783	0.801405	12637.6	21958.3	11875	29210	0.935389
A_23_P396570	C19orf9	1.05775	1.06731	0.976538	0.198052	29082.5	10739.7	37852	7608	1.10093
A_23_P56590	C1D	1.1392	1.17401	0.853956	0.292787	23330.9	12574.9	30734	10225	1.06356
A_23_P252145	C1GALT1	0.778257	1.12464	0.143864	0.804198	9540.37	22026	7579	29318	0.899854
A_23_P159839	C1GALT1C1	0.551091	1.07549	0.0665073	0.972824	7303.39	28724.2	4948	37086	0.828587
A_32_P8925	C1orf100	1.1458	1.19668	0.844006	0.366389	23049.9	13876.4	30201	12553	1.05164
A_32_P228067	C1orf101	1.13716	1.02488	0.856173	0.17608	23396.1	10267.8	30869	7044	1.0981
A_23_P103433	C1orf102	1.11421	0.432025	0.887374	0.0330446	24376.5	5834.11	32653	3136	1.20465
A_23_P160689	C1orf103	1.14531	1.18892	0.844651	0.320458	23067.6	13071.5	30237	11051	1.06411
A_23_P343977	C1orf104	1.18665	1.12493	0.508437	0.768246	16289.7	21186.3	17567	28000	0.969602
A_23_P46584	C1orf105	1.16826	1.14818	0.807809	0.564373	22098.4	17263.4	28350	20153	1.03251
A_23_P1043	C1orf106	0.0637468	1.10888	0.00122829	0.922775	2303.74	25742.4	790	34119	0.696055
A_23_P34946	C1orf107	1.04968	0.525171	0.98964	0.0463432	30810.1	6489.74	38655	3618	1.21067
A_23_P256142	C1orf108	0.732754	1.12437	0.125247	0.823152	9074.69	22501	7008	30016	0.879789
A_23_P45970	C1orf109	1.01827	1.11871	0.293459	0.866182	12594.6	23705.1	11816	31745	0.924798
A_24_P6370	C1orf110	1.20595	0.831995	0.565533	0.10956	17267.2	8643.31	19227	5399	1.08956
A_32_P114746	C1orf111	1.17176	1.19831	0.799913	0.346634	21904.1	13532.8	27989	11860	1.05446
A_23_P11862	C1orf112	0.204589	1.04611	0.00952585	0.989926	4034.05	30891.2	1909	38798	0.750131
A_23_P307536	C1orf113	0.447234	1.05253	0.0427927	0.98673	6329.16	30340.4	3923	38437	0.812603
A_23_P468	C1orf114	1.21648	0.966798	0.654734	0.151033	18868.3	9697.07	22067	6405	1.0926
A_23_P160433	C1orf115	1.00643	0.00107034	0.999995	8.53659e-06	38295.9	710.422	40738	327	2.06783
A_23_P12292	C1orf116	1.11686	1.02276	0.88447	0.175142	24278.6	10247.3	32469	7021	1.09644
A_24_P169073	C1orf117	1.20804	1.18732	0.7123	0.316347	19984.5	12998.3	24175	10924	1.07673
A_24_P110780	C1orf118	1.14251	1.12458	0.422951	0.819843	14849.1	22415.7	15178	29890	0.954423
A_32_P73217	C1orf119	1.21505	1.14357	0.659271	0.591394	18954.2	17736.1	22246	21203	0.999657
A_23_P201445	C1orf121	0.100916	1.00563	0.00260659	0.9996	2810.63	35397	1059	40754	0.705333
A_24_P637982	C1orf122	1.12905	1.12421	0.404091	0.814148	14527.9	22272.6	14674	29692	0.946645
A_23_P23017	C1orf123	0.773928	1.12351	0.141818	0.828602	9490.99	22643	7513	30238	0.885502
A_23_P433791	C1orf124	1.10939	1.10903	0.378491	0.922634	14092.3	25736.6	13988	34109	0.93994
A_23_P356425	C1orf125	1.1969	1.18877	0.754339	0.452053	20863.7	15338.5	25840	15591	1.03343
A_24_P83455	C1orf126	0.937382	1.12592	0.23446	0.760326	11487.7	21009.7	10255	27687	0.946576
A_32_P468341	C1orf127	1.10087	1.19023	0.90255	0.442446	24919.2	15174.9	33614	15241	1.05088
A_23_P200073	C1orf128	1.05523	0.639584	0.982062	0.0653	29681.4	7251.97	38157	4186	1.18004
A_23_P74870	C1orf129	1.06738	1.16814	0.953591	0.277904	27315.5	12300.6	36629	9754	1.08142
A_23_P46095	C1orf131	0.402921	1.01687	0.0347593	0.998068	5932.56	33544.7	3537	40242	0.80436
A_23_P160537	C1orf135	1.07272	1.13075	0.342092	0.684461	13464	19450.7	13075	24818	0.954021
A_24_P928061	C1orf136	1.21289	1.12596	0.678183	0.761234	19313.8	21029.7	22925	27719	0.997493
A_23_P136571	C1orf14	1.06896	1.18734	0.949577	0.316297	27077.9	12997.5	36421	10922	1.07476
A_23_P393607	C1orf142	1.06904	1.06145	0.949304	0.194504	27061.9	10665.3	36408	7513	1.10028
A_23_P115105	C1orf144	0.256616	1.01535	0.0147585	0.998391	4582.79	33789.6	2358	40315	0.765613
A_24_P15898	C1orf145	1.04839	0.903443	0.990653	0.128752	31006.1	9152.06	38742	5843	1.12471
A_23_P103442	C1orf149	1.06777	1.15127	0.953026	0.261816	27281.5	11999.6	36594	9324	1.08282
A_23_P408787	C1orf150	1.19936	1.18407	0.541586	0.468662	16854.3	15621.3	18514	16228	1.00568
A_24_P186994	C1orf151	1.06446	1.13415	0.961236	0.245308	27813.1	11686.2	37024	8868	1.08576
A_23_P85726	C1orf156	1.00308	1.10977	0.282403	0.91762	12392.6	25523.2	11543	33901	0.912024
A_24_P314583	C1orf157	1.18662	1.13882	0.77776	0.627379	21384.7	18379.5	26873	22587	1.02274
A_23_P74668	C1orf158	0.813621	0.21473	0.160422	0.0111712	9928.7	4228.98	8084	2133	1.14446
A_23_P160828	C1orf159	1.0605	0.960858	0.968934	0.148535	28397.9	9638.31	37460	6338	1.12666
A_23_P97442	C1orf160	1.19813	1.12422	0.534131	0.814402	16726.8	22278.4	18278	29701	0.965615
A_23_P343366	C1orf161	1.13982	0.813455	0.852947	0.105253	23302	8522.69	30681	5305	1.12517
A_23_P412562	C1orf162	0.27013	1.05209	0.0161749	0.986988	4707.25	30379.9	2455	38463	0.765621
A_23_P347508	C1orf163	0.933558	1.09074	0.232	0.957194	11439.7	27536.6	10189	35980	0.903361
A_23_P201002	C1orf164	1.03626	0.334914	0.997364	0.0222595	33062.7	5170.74	39461	2725	1.2695
A_23_P904	C1orf165	1.15695	1.18776	0.449292	0.456621	15294.1	15416.9	15922	15762	0.999955
A_23_P200598	C1orf166	0.749585	1.07995	0.132311	0.969242	9256.35	28412.8	7237	36797	0.863692
A_24_P306594	C1orf167	0.893037	1.15301	0.204854	0.552262	10894.7	17052.7	9405	19638	0.884549
A_24_P913819	C1orf168	1.08352	1.19893	0.925486	0.385032	25854.8	14196.3	35020	13167	1.06389
A_23_P135742	C1orf170	1.19952	1.13202	0.539493	0.664827	16818.5	19074.4	18440	24079	0.985269
A_23_P393051	C1orf172	1.03198	0.376426	0.998379	0.026662	33704.1	5462.93	39665	2904	1.24718
A_24_P522998	C1orf173	1.00195	0.00116147	1	1e-05	39549.1	740.5	40920	353	2.04463
A_24_P298877	C1orf174	0.995306	1.11291	0.276501	0.897903	12284.2	24760.3	11390	33079	0.911004
A_23_P160226	C1orf175	1.0964	0.241949	0.907897	0.0133544	25121.4	4454.18	33951	2263	1.30273
A_23_P193	C1orf176	1.1406	1.15803	0.419268	0.53778	14787.3	16802	15071	19040	0.991465
A_24_P94319	C1orf177	1.1942	1.17785	0.526816	0.297107	16601.2	12652.7	18087	10342	1.05743
A_24_P924932	C1orf178	1.21413	1.12577	0.610946	0.238278	18067.4	11549	20631	8678	1.06182
A_23_P407695	C1orf179	1.08503	1.14947	0.92307	0.260957	25749.5	11983.3	34880	9308	1.08946
A_23_P414352	C1orf180	1.16137	1.15567	0.819869	0.5457	22403.4	16939.5	28944	19360	1.03842
A_24_P113686	C1orf181	0.927925	1.10851	0.227975	0.923852	11359.7	25788.9	10073	34170	0.90922
A_32_P41553	C1orf182	1.19431	1.1748	0.526809	0.294417	16601	12604.3	18085	10275	1.02791
A_24_P336577	C1orf183	1.08018	1.12862	0.349585	0.740817	13593.4	20590.3	13269	26912	0.942123
A_23_P95640	C1orf186	1.21466	1.13195	0.665159	0.662079	19064.5	19021.7	22452	23981	1.01295
A_24_P109417	C1orf187	0.286158	1.18423	0.0178954	0.468464	4847.45	15618	2564	16219	0.829485
A_23_P336000	C1orf188	1.20421	1.13032	0.558428	0.690352	17144.5	19566.2	19013	25041	0.976278
A_23_P104022	C1orf19	0.699633	1.08235	0.112914	0.966274	8747.62	28175.4	6617	36603	0.867474
A_32_P129010	C1orf190	1.2073	1.13133	0.575352	0.669775	17437.3	19167.8	19539	24273	0.996586
A_32_P331139	C1orf192	0.851893	0.49015	0.180788	0.0407183	10383.7	6228.41	8701	3406	1.07274
A_32_P42574	C1orf198	1.21102	0.909112	0.700856	0.130358	19755.4	9192.72	23728	5879	1.10264
A_23_P103690	C1orf2	1.08924	1.11089	0.916874	0.224616	25483.5	11281.6	34512	8290	1.09226
A_24_P133162	C1orf201	1.03638	0.0360284	0.997327	0.000927073	33043.4	2174.73	39455	1055	1.55128
A_24_P456490	C1orf204	1.05043	0.518701	0.988637	0.0451776	30632.8	6437.58	38588	3571	1.21567
A_23_P113161	C1orf21	1.01192	0.0291212	0.999948	0.000703171	36947.8	2026.57	40515	990	1.55529
A_32_P42946	C1orf210	1.11034	1.18037	0.891682	0.301339	24525.8	12729.4	32926	10467	1.06154
A_23_P343261	C1orf211	1.18863	1.14876	0.774259	0.563706	21306.1	17251.7	26707	20119	1.01339
A_23_P217832	C1orf24	0.804603	1.11591	0.155387	0.882165	9811.68	24213.7	7918	32412	0.875997
A_23_P126129	C1orf25	1.21346	1.18122	0.669152	0.48358	19141.1	15873.3	22609	16785	1.01539
A_23_P96936	C1orf26	1.07678	1.12513	0.346094	0.770053	13532.6	21227	13178	28061	0.942654
A_23_P284	C1orf27	0.680895	1.06466	0.105937	0.979799	8554.54	29429.1	6379	37732	0.850265
A_23_P63459	C1orf31	1.17943	1.14598	0.789008	0.574417	21644.7	17438.3	27428	20551	1.01753
A_23_P35099	C1orf33	0.587271	1.03803	0.0763166	0.992763	7647.92	31506.6	5328	39212	0.841932
A_23_P160214	C1orf34	1.12083	0.61616	0.879687	0.06106	24120.9	7091.41	32179	4063	1.13331
A_23_P97328	C1orf35	1.18957	1.12422	0.514647	0.81429	16395.2	22275.8	17738	29697	0.96504
A_23_P149664	C1orf37	1.08917	1.11303	0.356053	0.899271	13706.6	24810.9	13403	33126	0.933629
A_23_P873	C1orf38	0.287589	1.10473	0.018041	0.934356	4859.33	26270.9	2572	34677	0.779108
A_23_P96872	C1orf41	1.07789	1.11468	0.347448	0.889565	13556.3	24466.7	13216	32720	0.930185
A_23_P12155	C1orf42	1.1942	1.15342	0.763473	0.550661	21064.2	17024.8	26212	19574	1.02507
A_23_P63243	C1orf43	1.18004	1.12532	0.494924	0.790911	16062.1	21707.3	17196	28816	0.95581
A_24_P370970	C1orf48	0.862451	1.10451	0.186374	0.934712	10505.6	26287.7	8860	34697	0.892582
A_23_P74723	C1orf49	1.15523	1.16221	0.829318	0.529345	22649.7	16657	29433	18674	1.0406
A_23_P74435	C1orf50	0.761436	1.06807	0.136594	0.978013	9362.86	29231.6	7355	37543	0.869632
A_23_P410717	C1orf51	1.11407	0.94913	0.887643	0.143666	24385.6	9522.98	32667	6206	1.12053
A_24_P195037	C1orf52	1.21386	1.1431	0.670141	0.59299	19160.4	17764.9	22635	21269	1.00851
A_32_P210572	C1orf53	0.819824	1.12084	0.163745	0.853287	10004	23321.3	8189	31213	0.888861
A_23_P74778	C1orf54	0.503317	1.08793	0.054702	0.960774	6850.22	27773.7	4456	36208	0.825743
A_32_P64475	C1orf55	0.507788	1.03912	0.0555966	0.992381	6886.55	31408	4489	39156	0.836818
A_24_P234116	C1orf56	0.590611	1.05735	0.0772693	0.984337	7680.26	29986.9	5364	38169	0.833259
A_23_P200252	C1orf57	0.509099	1.03603	0.0558022	0.993555	6894.61	31704.7	4494	39319	0.830084
A_23_P359636	C1orf58	1.10795	1.10425	0.376999	0.935649	14066.7	26334.6	13951	34740	0.941615
A_23_P309361	C1orf59	1.01248	0.0194361	0.99994	0.000411951	36824.5	1773.93	40492	869	1.60249
A_24_P935697	C1orf61	0.0648424	1.01689	0.00125415	0.998067	2315.7	33544.4	793	40241	0.701346
A_24_P251233	C1orf62	1.17746	1.14097	0.791138	0.609751	21694.4	18061.8	27548	21911	1.02937
A_23_P34396	C1orf63	1.12566	1.12087	0.400077	0.847569	14459.3	23159.1	14572	31003	0.954839
A_23_P376172	C1orf64	1.1247	0.353481	0.874525	0.0242695	23955.4	5307.2	31880	2815	1.24615
A_23_P369344	C1orf65	1.1125	1.19829	0.889512	0.363199	24449.3	13820.7	32782	12427	1.05487
A_23_P12010	C1orf66	1.14023	1.12488	0.418852	0.781795	14780.5	21494.3	15061	28495	0.949779
A_32_P87531	C1orf67	1.08974	1.18229	0.916048	0.305088	25449.3	12797.5	34465	10580	1.07255
A_32_P436884	C1orf69	1.20344	1.13093	0.732514	0.675191	20399.6	19270.7	24956	24478	1.01633
A_23_P405175	C1orf71	1.04645	0.311761	0.992039	0.0199071	31300.7	5000.48	38868	2618	1.27029
A_23_P12147	C1orf74	1.17336	1.16244	0.796884	0.527207	21831.4	16620.3	27845	18595	1.01606
A_23_P717	C1orf75	0.19193	1.06095	0.00851512	0.982364	3908	29730.5	1819	37963	0.784609
A_24_P190873	C1orf76	1.1234	1.194	0.876663	0.332776	24023.2	13290	31995	11427	1.07223
A_23_P138253	C1orf77	0.51264	1.04194	0.0566529	0.991548	6928.34	31221.6	4531	39017	0.827884
A_23_P62831	C1orf78	0.150679	1.04319	0.00541341	0.991034	3429.59	31112.7	1473	38950	0.727258
A_23_P74581	C1orf79	0.212449	1.01394	0.0102183	0.998562	4116.75	33947.7	1972	40378	0.759687
A_23_P97457	C1orf80	1.14201	1.11335	0.42363	0.8957	14860.5	24681.3	15209	32985	0.952411
A_23_P23542	C1orf82	0.871599	1.0704	0.192092	0.976598	10626.7	29085.8	9036	37407	0.895798
[truncated: 20,098 more rows]
