# Supplementary material for: Integration of transcriptome and proteome profiles in glioblastoma: looking for the missing link
Source: BMC Mol Biol. 2018 Nov 21;19:13. doi: 10.1186/s12867-018-0115-6 (PMC6249855; doi:10.1186/s12867-018-0115-6)
Supplement: Supplementary file 3 — Additional file 3: Table S2. List of altered biological processes in pooled GB transcriptomic and proteomic profiles. [file 12867_2018_115_MOESM3_ESM.xlsx]

## Sheet: Comparison TranscrProt
GeneOntology	Transcriptomic					Proteomic
	Total Genes	Differential Genes	Enrichment	Log10(p)	FDR (%)	Total Genes	Differential Genes	Enrichment	Log10(p)	FDR (%)
GO:0003008_system_process	840	40	3.14253	-10.5937	0	27	9	2.09877	-1.94138	0.37
GO:0007154_cell_communication	1174	41	2.3047	-6.84394	0	32	9	1.77083	-1.41617	0.360476
GO:0007267_cell-cell_signaling	612	38	4.09761	-13.5853	0	23	8	2.19002	-1.86688	0.396667
GO:0007268_synaptic_transmission	297	31	6.88816	-17.2199	0	18	7	2.44856	-1.95735	0.583333
GO:0007269_neurotransmitter_secretion	50	8	10.5589	-6.14416	0	5	3	3.77778	-1.53825	0.453846
GO:0019226_transmission_of_nerve_impulse	326	33	6.68028	-17.9536	0	20	7	2.2037	-1.67318	0.431429
GO:0023046_signaling_process	1975	63	2.10509	-9.47708	0	41	13	1.99639	-2.58808	0.245
GO:0023052_signaling	2871	71	1.63201	-5.98619	0	53	13	1.54438	-1.45968	0.455714
GO:0023060_signal_transmission	1973	63	2.10723	-9.49612	0	41	13	1.99639	-2.58808	0.245
GO:0044057_regulation_of_system_process	135	8	3.9107	-2.99825	0.038519	5	3	3.77778	-1.53825	0.453846
GO:0050877_neurological_system_process	541	35	4.26942	-12.9871	0	21	7	2.09877	-1.54855	0.390909
GO:0065008_regulation_of_biological_quality	1443	21	2.00431	-3.0064	0.020548	49	12	1.54195	-1.3419	0.354348

## Sheet: RNAGB
GeneOntology	TotalGenes	DifferentialGenes	Enrichment	Log10(p)	FDR
GO:0019226_transmission_of_nerve_impulse	326	33	6.68028	-17.9536	0
GO:0007268_synaptic_transmission	297	31	6.88816	-17.2199	0
GO:0007267_cell-cell_signaling	612	38	4.09761	-13.5853	0
GO:0050877_neurological_system_process	541	35	4.26942	-12.9871	0
GO:0003008_system_process	840	40	3.14253	-10.5937	0
GO:0023060_signal_transmission	1973	63	2.10723	-9.49612	0
GO:0023046_signaling_process	1975	63	2.10509	-9.47708	0
GO:0006836_neurotransmitter_transport	60	10	10.9988	-7.73474	0
GO:0014047_glutamate_secretion	14	6	28.2827	-7.52809	0
GO:0001505_regulation_of_neurotransmitter_levels	68	10	9.70486	-7.19338	0
GO:0007154_cell_communication	1174	41	2.3047	-6.84394	0
GO:0006810_transport	1766	53	1.98054	-6.77757	0
GO:0032501_multicellular_organismal_process	2986	75	1.65756	-6.76185	0
GO:0051234_establishment_of_localization	1797	53	1.94637	-6.52508	0
GO:0016477_cell_migration	378	14	5.10091	-6.38654	0
GO:0007269_neurotransmitter_secretion	50	8	10.5589	-6.14416	0
GO:0048870_cell_motility	400	14	4.82036	-6.08993	0
GO:0051674_localization_of_cell	400	14	4.82036	-6.08993	0
GO:0003001_generation_of_a_signal_involved_in_cell-cell_signaling	162	13	5.29574	-6.01394	0
GO:0023061_signal_release	162	13	5.29574	-6.01394	0
GO:0023052_signaling	2871	71	1.63201	-5.98619	0
GO:0040011_locomotion	686	18	3.61377	-5.92653	0
GO:0000280_nuclear_division	197	10	6.9911	-5.86335	0
GO:0007067_mitosis	197	10	6.9911	-5.86335	0
GO:0050900_leukocyte_migration	155	9	7.99691	-5.7981	0
GO:0006928_cellular_component_movement	491	15	4.20747	-5.76346	0
GO:0030334_regulation_of_cell_migration	157	9	7.89504	-5.75164	0
GO:0048285_organelle_fission	204	10	6.75121	-5.72557	0
GO:2000145_regulation_of_cell_motility	160	9	7.74701	-5.68318	0
GO:0000087_M_phase_of_mitotic_cell_cycle	208	10	6.62138	-5.64926	0
GO:0007059_chromosome_segregation	84	7	11.4771	-5.6442	0
GO:0050878_regulation_of_body_fluid_levels	379	13	4.72406	-5.57375	0
GO:0048519_negative_regulation_of_biological_process	1619	28	2.3819	-5.51884	0
GO:0007399_nervous_system_development	813	30	2.43517	-5.45791	0
GO:0051270_regulation_of_cellular_component_movement	174	9	7.12369	-5.38204	0
GO:0040012_regulation_of_locomotion	175	9	7.08298	-5.3616	0
GO:0032940_secretion_by_cell	350	18	3.39393	-5.27557	0
GO:0009611_response_to_wounding	538	15	3.83991	-5.27304	0
GO:0072358_cardiovascular_system_development	251	10	5.48704	-4.92343	0.0015
GO:0072359_circulatory_system_development	251	10	5.48704	-4.92343	0.0015
GO:0046903_secretion	417	19	3.00688	-4.79052	0.000909
GO:0001568_blood_vessel_development	157	8	7.01782	-4.78195	0.002381
GO:0042060_wound_healing	383	12	4.31513	-4.7692	0.002273
GO:0030198_extracellular_matrix_organization	46	5	14.9701	-4.72211	0.002174
GO:0001944_vasculature_development	161	8	6.84346	-4.70252	0.002083
GO:0009653_anatomical_structure_morphogenesis	859	18	2.88596	-4.5575	0.0024
GO:0000279_M_phase	283	10	4.8666	-4.47289	0.002692
GO:0007596_blood_coagulation	349	11	4.34089	-4.42303	0.002593
GO:0050817_coagulation	350	11	4.32849	-4.41165	0.0025
GO:0048662_negative_regulation_of_smooth_muscle_cell_proliferation	10	3	41.3174	-4.3727	0.002414
GO:0007599_hemostasis	354	11	4.27958	-4.3665	0.002333
GO:0030336_negative_regulation_of_cell_migration	55	5	12.5204	-4.33958	0.0025
GO:2000146_negative_regulation_of_cell_motility	55	5	12.5204	-4.33958	0.0025
GO:0010817_regulation_of_hormone_levels	231	13	3.71389	-4.33328	0.001304
GO:0009914_hormone_transport	115	9	5.16467	-4.22901	0.001667
GO:0040013_negative_regulation_of_locomotion	58	5	11.8728	-4.22725	0.003636
GO:0051271_negative_regulation_of_cellular_component_movement	59	5	11.6716	-4.19123	0.004118
GO:0014910_regulation_of_smooth_muscle_cell_migration	12	3	34.4312	-4.11399	0.006
GO:0032964_collagen_biosynthetic_process	13	3	31.7826	-4.00231	0.007568
GO:0043588_skin_development	13	3	31.7826	-4.00231	0.007568
GO:0000070_mitotic_sister_chromatid_segregation	35	4	15.74	-3.94893	0.007895
GO:0048856_anatomical_structure_development	1853	27	2.00678	-3.91473	0.007692
GO:0000819_sister_chromatid_segregation	36	4	15.3027	-3.90015	0.0075
GO:0014909_smooth_muscle_cell_migration	14	3	29.5124	-3.89983	0.007805
GO:0045765_regulation_of_angiogenesis	69	5	9.98005	-3.86438	0.007619
GO:0014812_muscle_cell_migration	16	3	25.8234	-3.71727	0.00907
GO:0050000_chromosome_localization	17	3	24.3043	-3.63521	0.010222
GO:0051303_establishment_of_chromosome_localization	17	3	24.3043	-3.63521	0.010222
GO:0032879_regulation_of_localization	586	13	3.05532	-3.59029	0.01
GO:0001525_angiogenesis	124	6	6.66409	-3.57218	0.009787
GO:0048523_negative_regulation_of_cellular_process	1517	23	2.08811	-3.55725	0.01
GO:0030199_collagen_fibril_organization	19	3	21.746	-3.48592	0.01
GO:0032963_collagen_metabolic_process	19	3	21.746	-3.48592	0.01
GO:0044259_multicellular_organismal_macromolecule_metabolic_process	19	3	21.746	-3.48592	0.01
GO:0000278_mitotic_cell_cycle	526	12	3.14201	-3.44917	0.010385
GO:0009605_response_to_external_stimulus	607	13	2.94962	-3.44144	0.010377
GO:0071842_cellular_component_organization_at_cellular_level	1546	23	2.04894	-3.43442	0.010185
GO:0042542_response_to_hydrogen_peroxide	20	3	20.6587	-3.41759	0.010727
GO:0000236_mitotic_prometaphase	86	5	8.00725	-3.41452	0.010526
GO:0043062_extracellular_structure_organization	86	5	8.00725	-3.41452	0.010526
GO:0051239_regulation_of_multicellular_organismal_process	615	13	2.91125	-3.38659	0.010345
GO:0051046_regulation_of_secretion	181	10	3.64602	-3.38158	0.0168
GO:0032502_developmental_process	2111	28	1.82676	-3.34897	0.011017
GO:0071841_cellular_component_organization_or_biogenesis_at_cellular_level	1571	23	2.01634	-3.33154	0.011333
GO:0006935_chemotaxis	392	10	3.51338	-3.31008	0.011129
GO:0042330_taxis	392	10	3.51338	-3.31008	0.011129
GO:0048660_regulation_of_smooth_muscle_cell_proliferation	22	3	18.7806	-3.29149	0.01127
GO:0014912_negative_regulation_of_smooth_muscle_cell_migration	5	2	55.0899	-3.29045	0.012812
GO:0007155_cell_adhesion	400	10	3.44312	-3.24131	0.013385
GO:0044236_multicellular_organismal_metabolic_process	23	3	17.9641	-3.23305	0.013433
GO:0048659_smooth_muscle_cell_proliferation	23	3	17.9641	-3.23305	0.013433
GO:0022610_biological_adhesion	401	10	3.43453	-3.23284	0.013235
GO:0022403_cell_cycle_phase	557	12	2.96714	-3.22473	0.013043
GO:0048514_blood_vessel_morphogenesis	145	6	5.69895	-3.20843	0.012857
GO:0021700_developmental_maturation	28	4	9.42758	-3.10776	0.032308
GO:0016043_cellular_component_organization	2311	29	1.72826	-3.06027	0.019859
GO:0006950_response_to_stress	1537	22	1.97134	-3.04883	0.019722
GO:0065008_regulation_of_biological_quality	1443	21	2.00431	-3.0064	0.020548
GO:0044057_regulation_of_system_process	135	8	3.9107	-2.99825	0.038519
GO:0051238_sequestering_of_metal_ion	30	4	8.79907	-2.99135	0.038571
GO:2000026_regulation_of_multicellular_organismal_development	356	9	3.4818	-2.99099	0.020405
GO:0071840_cellular_component_organization_or_biogenesis	2337	29	1.70904	-2.97727	0.020267
GO:0043066_negative_regulation_of_apoptosis	289	8	3.81245	-2.95487	0.022895
GO:0043069_negative_regulation_of_programmed_cell_death	292	8	3.77328	-2.92603	0.023117
GO:0060341_regulation_of_cellular_localization	246	11	2.95091	-2.8991	0.044483
GO:0007088_regulation_of_mitosis	66	4	8.34695	-2.88356	0.023544
GO:0051783_regulation_of_nuclear_division	66	4	8.34695	-2.88356	0.023544
GO:0060548_negative_regulation_of_cell_death	298	8	3.69731	-2.86947	0.02325
GO:0048489_synaptic_vesicle_transport	15	3	13.1986	-2.86757	0.048
GO:0055082_cellular_chemical_homeostasis	250	11	2.90369	-2.8428	0.048387
GO:0046879_hormone_secretion	111	7	4.16172	-2.83879	0.046875
GO:0022603_regulation_of_anatomical_structure_morphogenesis	171	6	4.83244	-2.83565	0.027778
GO:0051656_establishment_of_organelle_localization	68	4	8.10145	-2.83522	0.027805
GO:0042981_regulation_of_apoptosis	707	13	2.53242	-2.82065	0.027952
GO:0030168_platelet_activation	235	7	4.10244	-2.81961	0.027619
GO:0042476_odontogenesis	32	3	12.9117	-2.80608	0.028
GO:0043067_regulation_of_programmed_cell_death	712	13	2.51464	-2.79297	0.027674
GO:0051592_response_to_calcium_ion	34	4	7.76389	-2.78325	0.047353
GO:0060402_calcium_ion_transport_into_cytosol	34	4	7.76389	-2.78325	0.047353
GO:0017157_regulation_of_exocytosis	16	3	12.3737	-2.78221	0.048857
GO:0030071_regulation_of_mitotic_metaphase_anaphase_transition	33	3	12.5204	-2.76694	0.028161
GO:0010941_regulation_of_cell_death	719	13	2.49015	-2.75468	0.027841
GO:0043567_regulation_of_insulin-like_growth_factor_receptor_signaling_pathway	9	2	30.6055	-2.74232	0.03
GO:0048246_macrophage_chemotaxis	9	2	30.6055	-2.74232	0.03
GO:0031577_spindle_checkpoint	34	3	12.1522	-2.72907	0.03011
GO:0008283_cell_proliferation	820	14	2.3514	-2.70437	0.030543
GO:0033002_muscle_cell_proliferation	35	3	11.805	-2.6924	0.031828
GO:0042127_regulation_of_cell_proliferation	557	11	2.71988	-2.68198	0.031809
GO:0048585_negative_regulation_of_response_to_stimulus	75	4	7.34531	-2.67782	0.031579
GO:0007096_regulation_of_exit_from_mitosis	10	2	27.5449	-2.64745	0.034792
GO:0000302_response_to_reactive_oxygen_species	37	3	11.1669	-2.62238	0.035773
GO:0006915_apoptosis	837	14	2.30364	-2.62085	0.035408
GO:0012501_programmed_cell_death	844	14	2.28453	-2.58722	0.036364
GO:0002376_immune_system_process	1058	16	2.08279	-2.50026	0.0443
GO:0007091_mitotic_metaphase_anaphase_transition	41	3	10.0774	-2.49404	0.044851
GO:0008219_cell_death	866	14	2.22649	-2.48428	0.047379
GO:0016265_death	866	14	2.22649	-2.48428	0.047379
GO:0022402_cell_cycle_process	685	12	2.41269	-2.45624	0.048462
GO:0033043_regulation_of_organelle_organization	204	6	4.05072	-2.45064	0.048095
GO:0031589_cell-substrate_adhesion	87	4	6.33217	-2.44332	0.047664
GO:0051640_organelle_localization	87	4	6.33217	-2.44332	0.047664
GO:0034599_cellular_response_to_oxidative_stress	43	3	9.6087	-2.43493	0.0475
GO:0006996_organelle_organization	1076	16	2.04795	-2.42672	0.047156
GO:0010458_exit_from_mitosis	13	2	21.1884	-2.41468	0.04875
GO:0018149_peptide_cross-linking	13	2	21.1884	-2.41468	0.04875
GO:0048730_epidermis_morphogenesis	13	2	21.1884	-2.41468	0.04875
GO:0051179_localization	2174	26	1.64712	-2.41236	0.048319
GO:0050793_regulation_of_developmental_process	433	9	2.86264	-2.41017	0.047895

## Sheet: ProtGB
GeneOntology	TotalGenes	DifferentialGenes	Enrichment	Log10(p)	FDR
GO:0023046_signaling_process	41	13	1.99639	-2.58808	0.245
GO:0023060_signal_transmission	41	13	1.99639	-2.58808	0.245
GO:0007268_synaptic_transmission	18	7	2.44856	-1.95735	0.583333
GO:0006457_protein_folding	14	6	2.69841	-1.94546	0.46
GO:0003008_system_process	27	9	2.09877	-1.94138	0.37
GO:0007267_cell-cell_signaling	23	8	2.19002	-1.86688	0.396667
GO:0019226_transmission_of_nerve_impulse	20	7	2.2037	-1.67318	0.431429
GO:0000086_G2_M_transition_of_mitotic_cell_cycle	8	4	3.14815	-1.64071	0.413333
GO:0034622_cellular_macromolecular_complex_assembly	8	4	3.14815	-1.64071	0.413333
GO:0065007_biological_regulation	87	19	1.37505	-1.62425	0.376
GO:0050877_neurological_system_process	21	7	2.09877	-1.54855	0.390909
GO:0007269_neurotransmitter_secretion	5	3	3.77778	-1.53825	0.453846
GO:0044057_regulation_of_system_process	5	3	3.77778	-1.53825	0.453846
GO:0023052_signaling	53	13	1.54438	-1.45968	0.455714
GO:0051084_'de_novo'_posttranslational_protein_folding	9	4	2.79835	-1.43632	0.435882
GO:0051325_interphase	9	4	2.79835	-1.43632	0.435882
GO:0051329_interphase_of_mitotic_cell_cycle	9	4	2.79835	-1.43632	0.435882
GO:0050789_regulation_of_biological_process	71	16	1.41888	-1.43328	0.412222
GO:0050794_regulation_of_cellular_process	65	15	1.45299	-1.43219	0.391579
GO:0051641_cellular_localization	37	10	1.7017	-1.43111	0.375
GO:0007154_cell_communication	32	9	1.77083	-1.41617	0.360476
GO:0071844_cellular_component_assembly_at_cellular_level	18	6	2.09877	-1.36093	0.365909
GO:0065008_regulation_of_biological_quality	49	12	1.54195	-1.3419	0.354348
