# Supplementary material for: Integration of transcriptome and proteome profiles in glioblastoma: looking for the missing link
Source: BMC Mol Biol. 2018 Nov 21;19:13. doi: 10.1186/s12867-018-0115-6 (PMC6249855; doi:10.1186/s12867-018-0115-6)
Supplement: Supplementary file 4 — Additional file 4: Table S3. List of identified TFBS located upstream of deregulated proteins’ coding region. [file 12867_2018_115_MOESM4_ESM.xlsx]

## Sheet: TFBSs
Org	GeneID	Gene	mRNA	Model	Factor	Strand	Chrom	Start	End	Region	Score	E-value	Conserved
Hs	4155	MBP	NM_001025101	MA0097	bZIP911	+	chr18	74736861	74736872	Intron 3	10.8	0.049	-
Hs	226	ALDOA	NM_184043	M00480	LUN-1	+	chr16	30073601	30073616	Promoter	19.7	0.00048	-
Hs	498	ATP5A1	NM_001001937	M00480	LUN-1	+	chr18	43673536	43673551	Intron 3	19.7	0.00048	-
Hs	498	ATP5A1	NM_001001937	M00480	LUN-1	+	chr18	43686183	43686198	Promoter	19.7	0.00048	-
Hs	498	ATP5A1	NM_004046	M00480	LUN-1	+	chr18	43673536	43673551	Intron 2	19.7	0.00048	-
Hs	3098	HK1	NM_033497	M00480	LUN-1	+	chr10	71054224	71054239	Intron 3	19.7	0.00048	-
Hs	3098	HK1	NM_033498	M00480	LUN-1	+	chr10	71054224	71054239	Intron 3	19.7	0.00048	-
Hs	3098	HK1	NM_033500	M00480	LUN-1	+	chr10	71054224	71054239	Intron 3	19.7	0.00048	-
Hs	4155	MBP	NM_001025081	M00480	LUN-1	-	chr18	74708138	74708152	Intron 2	16.6	0.0039	-
Hs	4155	MBP	NM_001025101	M00480	LUN-1	-	chr18	74708138	74708152	Intron 4	16.6	0.0039	-
Hs	4155	MBP	NM_002385	M00480	LUN-1	-	chr18	74708138	74708152	Intron 2	16.6	0.0039	-
Hs	3320	HSP90AA1	NM_001017963	M00480	LUN-1	-	chr14	102579974	102579989	Intron 1	15.1	0.011	-
Hs	7532	YWHAG	NM_012479	M00480	LUN-1	-	chr7	75978113	75978128	Intron 1	15.1	0.011	-
Hs	7001	PRDX2	NM_005809	M00480	LUN-1	+	chr19	12913794	12913809	Promoter	15	0.012	-
Hs	6812	STXBP1	NM_001032221	M00480	LUN-1	-	chr9	130390014	130390029	Intron 1	15	0.012	-
Hs	6812	STXBP1	NM_003165	M00480	LUN-1	-	chr9	130390014	130390029	Intron 1	15	0.012	-
Hs	8361	HIST1H4F	NM_003540	M00480	LUN-1	+	chr6	26241741	26241756	Downstream	14.1	0.023	-
Hs	4155	MBP	NM_001025101	M00480	LUN-1	+	chr18	74833146	74833162	Intron 1	13.2	0.042	-
Hs	3320	HSP90AA1	NM_001017963	M00480	LUN-1	-	chr14	102554407	102554421	Intron 2	13.2	0.043	-
Hs	3320	HSP90AA1	NM_005348	M00480	LUN-1	-	chr14	102554407	102554421	Promoter	13.2	0.043	-
Hs	3098	HK1	NM_000188	M00480	LUN-1	-	chr10	71152042	71152057	Coding exon 15	13.2	0.044	-
Hs	3098	HK1	NM_033496	M00480	LUN-1	-	chr10	71152042	71152057	Coding exon 15	13.2	0.044	-
Hs	3098	HK1	NM_033497	M00480	LUN-1	-	chr10	71152042	71152057	Coding exon 18	13.2	0.044	-
Hs	3098	HK1	NM_033498	M00480	LUN-1	-	chr10	71152042	71152057	Coding exon 18	13.2	0.044	-
Hs	3098	HK1	NM_033500	M00480	LUN-1	-	chr10	71152042	71152057	Coding exon 19	13.2	0.044	-
Hs	4155	MBP	NM_001025101	M00480	LUN-1	-	chr18	74775041	74775057	Intron 3	13	0.048	-
Hs	6853	SYN1	NM_006950	T01973	NIL	-	chrX	47479469	47479489	Promoter	23.2	6e-05	-
Hs	6853	SYN1	NM_133499	T01973	NIL	-	chrX	47479469	47479489	Promoter	23.2	6e-05	-
Hs	10382	TUBB4	NM_006087	M00512	PPARG	+	chr19	6494845	6494862	3' UTR 4	15.2	0.011	-
Hs	10382	TUBB4	NM_006087	MA0065	PPARG::RXRA	+	chr19	6494845	6494861	3' UTR 4	12.5	0.015	-
Hs	10382	TUBB4	NM_006087	MA0065	PPARG::RXRA	+	chr19	6494568	6494584	3' UTR 4	12.4	0.016	-
Hs	4155	MBP	NM_001025081	MA0065	PPARG::RXRA	+	chr18	74695824	74695840	Intron 6	11.9	0.023	-
Hs	4155	MBP	NM_001025101	MA0065	PPARG::RXRA	+	chr18	74695824	74695840	Intron 8	11.9	0.023	-
Hs	4155	MBP	NM_002385	MA0065	PPARG::RXRA	+	chr18	74695824	74695840	Intron 5	11.9	0.023	-
Hs	2664	GDI1	NM_001493	MA0065	PPARG::RXRA	+	chrX	153673715	153673731	Downstream	11	0.044	-
Hs	6853	SYN1	NM_006950	M00026	RSRFC4	-	chrX	47459025	47459038	Intron 5	13.6	0.032	-
Hs	6853	SYN1	NM_133499	M00026	RSRFC4	-	chrX	47459025	47459038	Intron 5	13.6	0.032	-
Hs	213	ALB	NM_000477	T04734	Topors-isoform1	-	chr4	74271558	74271579	Intron 2	26.1	8e-06	-
Hs	213	ALB	NM_000477	T04734	Topors-isoform1	-	chr4	74278415	74278436	Intron 7	26.1	8e-06	-
Hs	226	ALDOA	NM_000034	T04734	Topors-isoform1	+	chr16	30062598	30062619	Promoter	26.1	8e-06	-
Hs	226	ALDOA	NM_000034	T04734	Topors-isoform1	-	chr16	30068175	30068196	Intron 4	26.1	8e-06	-
Hs	226	ALDOA	NM_000034	T04734	Topors-isoform1	-	chr16	30070056	30070077	Intron 4	26.1	8e-06	-
Hs	226	ALDOA	NM_000034	T04734	Topors-isoform1	+	chr16	30070562	30070583	Intron 4	26.1	8e-06	-
Hs	226	ALDOA	NM_000034	T04734	Topors-isoform1	-	chr16	30071553	30071574	Intron 4	26.1	8e-06	-
Hs	226	ALDOA	NM_000034	T04734	Topors-isoform1	+	chr16	30073267	30073288	Intron 4	26.1	8e-06	-
Hs	226	ALDOA	NM_000034	T04734	Topors-isoform1	+	chr16	30073907	30073928	Intron 4	26.1	8e-06	-
Hs	226	ALDOA	NM_000034	T04734	Topors-isoform1	-	chr16	30079638	30079659	Intron 8	26.1	8e-06	-
Hs	226	ALDOA	NM_184041	T04734	Topors-isoform1	-	chr16	30079638	30079659	Intron 3	26.1	8e-06	-
Hs	226	ALDOA	NM_184043	T04734	Topors-isoform1	+	chr16	30073907	30073928	Promoter	26.1	8e-06	-
Hs	226	ALDOA	NM_184043	T04734	Topors-isoform1	-	chr16	30079638	30079659	Intron 3	26.1	8e-06	-
Hs	476	ATP1A1	NM_000701	T04734	Topors-isoform1	-	chr1	116914170	116914191	Promoter	26.1	8e-06	-
Hs	476	ATP1A1	NM_000701	T04734	Topors-isoform1	+	chr1	116924542	116924563	Intron 1	26.1	8e-06	-
Hs	476	ATP1A1	NM_000701	T04734	Topors-isoform1	-	chr1	116940182	116940203	Intron 14	26.1	8e-06	-
Hs	477	ATP1A2	NM_000702	T04734	Topors-isoform1	-	chr1	160096514	160096535	Intron 7	26.1	8e-06	-
Hs	477	ATP1A2	NM_000702	T04734	Topors-isoform1	+	chr1	160108375	160108396	Intron 20	26.1	8e-06	-
Hs	477	ATP1A2	NM_000702	T04734	Topors-isoform1	+	chr1	160112339	160112360	3' UTR 23	26.1	8e-06	-
Hs	478	ATP1A3	NM_152296	T04734	Topors-isoform1	-	chr19	42470128	42470149	Downstream	26.1	8e-06	-
Hs	478	ATP1A3	NM_152296	T04734	Topors-isoform1	+	chr19	42476662	42476683	Intron 16	26.1	8e-06	-
Hs	478	ATP1A3	NM_152296	T04734	Topors-isoform1	+	chr19	42481581	42481602	Intron 14	26.1	8e-06	-
Hs	478	ATP1A3	NM_152296	T04734	Topors-isoform1	+	chr19	42484509	42484530	Intron 11	26.1	8e-06	-
Hs	478	ATP1A3	NM_152296	T04734	Topors-isoform1	+	chr19	42484807	42484828	Intron 11	26.1	8e-06	-
Hs	478	ATP1A3	NM_152296	T04734	Topors-isoform1	+	chr19	42486521	42486542	Intron 8	26.1	8e-06	-
Hs	478	ATP1A3	NM_152296	T04734	Topors-isoform1	-	chr19	42490845	42490866	Intron 4	26.1	8e-06	-
Hs	478	ATP1A3	NM_152296	T04734	Topors-isoform1	-	chr19	42493724	42493745	Intron 1	26.1	8e-06	-
Hs	498	ATP5A1	NM_001001937	T04734	Topors-isoform1	+	chr18	43665641	43665662	Intron 11	26.1	8e-06	-
Hs	498	ATP5A1	NM_001001937	T04734	Topors-isoform1	+	chr18	43667589	43667610	Intron 7	26.1	8e-06	-
Hs	498	ATP5A1	NM_001001937	T04734	Topors-isoform1	+	chr18	43674378	43674399	Intron 3	26.1	8e-06	-
Hs	498	ATP5A1	NM_001001937	T04734	Topors-isoform1	+	chr18	43676210	43676231	Intron 2	26.1	8e-06	-
Hs	498	ATP5A1	NM_001001937	T04734	Topors-isoform1	+	chr18	43679960	43679981	Intron 1	26.1	8e-06	-
Hs	498	ATP5A1	NM_001001937	T04734	Topors-isoform1	+	chr18	43681604	43681625	Intron 1	26.1	8e-06	-
Hs	498	ATP5A1	NM_001001937	T04734	Topors-isoform1	+	chr18	43683310	43683331	Intron 1	26.1	8e-06	-
Hs	498	ATP5A1	NM_001001937	T04734	Topors-isoform1	+	chr18	43683625	43683646	Intron 1	26.1	8e-06	-
Hs	498	ATP5A1	NM_004046	T04734	Topors-isoform1	+	chr18	43665641	43665662	Intron 10	26.1	8e-06	-
Hs	498	ATP5A1	NM_004046	T04734	Topors-isoform1	+	chr18	43667589	43667610	Intron 6	26.1	8e-06	-
Hs	498	ATP5A1	NM_004046	T04734	Topors-isoform1	+	chr18	43674378	43674399	Intron 2	26.1	8e-06	-
Hs	498	ATP5A1	NM_004046	T04734	Topors-isoform1	+	chr18	43676210	43676231	Intron 1	26.1	8e-06	-
Hs	498	ATP5A1	NM_004046	T04734	Topors-isoform1	+	chr18	43679960	43679981	Promoter	26.1	8e-06	-
Hs	2023	ENO1	NM_001428	T04734	Topors-isoform1	-	chr1	8920189	8920210	Downstream	26.1	8e-06	-
Hs	2023	ENO1	NM_001428	T04734	Topors-isoform1	-	chr1	8920325	8920346	Downstream	26.1	8e-06	-
Hs	2023	ENO1	NM_001428	T04734	Topors-isoform1	+	chr1	8936700	8936721	Intron 1	26.1	8e-06	-
Hs	2023	ENO1	NM_001428	T04734	Topors-isoform1	+	chr1	8937658	8937679	Intron 1	26.1	8e-06	-
Hs	2664	GDI1	NM_001493	T04734	Topors-isoform1	+	chrX	153667767	153667788	Intron 4	26.1	8e-06	-
Hs	2670	GFAP	NM_002055	T04734	Topors-isoform1	+	chr17	42985972	42985993	Intron 7	26.1	8e-06	-
Hs	2670	GFAP	NM_002055	T04734	Topors-isoform1	-	chr17	42989744	42989765	Intron 4	26.1	8e-06	-
Hs	2670	GFAP	NM_002055	T04734	Topors-isoform1	+	chr17	42993243	42993264	Promoter	26.1	8e-06	-
Hs	8368	HIST1H4L	NM_003546	T04734	Topors-isoform1	-	chr6	27842998	27843019	Promoter	26.1	8e-06	-
Hs	8364	HIST1H4C	NM_003542	T04734	Topors-isoform1	+	chr6	26104777	26104798	Downstream	26.1	8e-06	-
Hs	8360	HIST1H4D	NM_003539	T04734	Topors-isoform1	+	chr6	26191076	26191097	Promoter	26.1	8e-06	-
Hs	8367	HIST1H4E	NM_003545	T04734	Topors-isoform1	-	chr6	26204257	26204278	Promoter	26.1	8e-06	-
Hs	8362	HIST1H4K	NM_003541	T04734	Topors-isoform1	-	chr6	27797510	27797531	Downstream	26.1	8e-06	-
Hs	8362	HIST1H4K	NM_003541	T04734	Topors-isoform1	-	chr6	27800470	27800491	Promoter	26.1	8e-06	-
Hs	3098	HK1	NM_000188	T04734	Topors-isoform1	+	chr10	71082747	71082768	Intron 1	26.1	8e-06	-
Hs	3098	HK1	NM_000188	T04734	Topors-isoform1	+	chr10	71084090	71084111	Intron 1	26.1	8e-06	-
Hs	3098	HK1	NM_000188	T04734	Topors-isoform1	-	chr10	71089170	71089191	Intron 1	26.1	8e-06	-
Hs	3098	HK1	NM_000188	T04734	Topors-isoform1	-	chr10	71092386	71092407	Intron 1	26.1	8e-06	-
Hs	3098	HK1	NM_000188	T04734	Topors-isoform1	+	chr10	71093612	71093633	Intron 1	26.1	8e-06	-
Hs	3098	HK1	NM_000188	T04734	Topors-isoform1	-	chr10	71096200	71096221	Intron 1	26.1	8e-06	-
Hs	3098	HK1	NM_000188	T04734	Topors-isoform1	-	chr10	71107020	71107041	Intron 2	26.1	8e-06	-
Hs	3098	HK1	NM_000188	T04734	Topors-isoform1	+	chr10	71108310	71108331	Intron 2	26.1	8e-06	-
Hs	3098	HK1	NM_000188	T04734	Topors-isoform1	+	chr10	71110670	71110691	Intron 2	26.1	8e-06	-
Hs	3098	HK1	NM_000188	T04734	Topors-isoform1	+	chr10	71111007	71111028	Intron 2	26.1	8e-06	-
Hs	3098	HK1	NM_000188	T04734	Topors-isoform1	+	chr10	71115936	71115957	Intron 2	26.1	8e-06	-
Hs	3098	HK1	NM_000188	T04734	Topors-isoform1	-	chr10	71117462	71117483	Intron 2	26.1	8e-06	-
Hs	3098	HK1	NM_000188	T04734	Topors-isoform1	+	chr10	71125377	71125398	Intron 4	26.1	8e-06	-
Hs	3098	HK1	NM_000188	T04734	Topors-isoform1	-	chr10	71138429	71138450	Intron 8	26.1	8e-06	-
Hs	3098	HK1	NM_000188	T04734	Topors-isoform1	+	chr10	71140802	71140823	Intron 9	26.1	8e-06	-
Hs	3098	HK1	NM_000188	T04734	Topors-isoform1	+	chr10	71146283	71146304	Intron 13	26.1	8e-06	-
Hs	3098	HK1	NM_000188	T04734	Topors-isoform1	-	chr10	71153306	71153327	Intron 15	26.1	8e-06	-
Hs	3098	HK1	NM_000188	T04734	Topors-isoform1	+	chr10	71153542	71153563	Intron 15	26.1	8e-06	-
Hs	3098	HK1	NM_000188	T04734	Topors-isoform1	+	chr10	71155077	71155098	Intron 16	26.1	8e-06	-
Hs	3098	HK1	NM_033496	T04734	Topors-isoform1	-	chr10	71074675	71074696	Promoter	26.1	8e-06	-
Hs	3098	HK1	NM_033496	T04734	Topors-isoform1	+	chr10	71082747	71082768	Intron 1	26.1	8e-06	-
Hs	3098	HK1	NM_033496	T04734	Topors-isoform1	+	chr10	71084090	71084111	Intron 1	26.1	8e-06	-
Hs	3098	HK1	NM_033496	T04734	Topors-isoform1	-	chr10	71089170	71089191	Intron 1	26.1	8e-06	-
Hs	3098	HK1	NM_033496	T04734	Topors-isoform1	-	chr10	71092386	71092407	Intron 1	26.1	8e-06	-
Hs	3098	HK1	NM_033496	T04734	Topors-isoform1	+	chr10	71093612	71093633	Intron 1	26.1	8e-06	-
Hs	3098	HK1	NM_033496	T04734	Topors-isoform1	-	chr10	71096200	71096221	Intron 1	26.1	8e-06	-
Hs	3098	HK1	NM_033496	T04734	Topors-isoform1	-	chr10	71107020	71107041	Intron 2	26.1	8e-06	-
Hs	3098	HK1	NM_033496	T04734	Topors-isoform1	+	chr10	71108310	71108331	Intron 2	26.1	8e-06	-
Hs	3098	HK1	NM_033496	T04734	Topors-isoform1	+	chr10	71110670	71110691	Intron 2	26.1	8e-06	-
Hs	3098	HK1	NM_033496	T04734	Topors-isoform1	+	chr10	71111007	71111028	Intron 2	26.1	8e-06	-
Hs	3098	HK1	NM_033496	T04734	Topors-isoform1	+	chr10	71115936	71115957	Intron 2	26.1	8e-06	-
Hs	3098	HK1	NM_033496	T04734	Topors-isoform1	-	chr10	71117462	71117483	Intron 2	26.1	8e-06	-
Hs	3098	HK1	NM_033496	T04734	Topors-isoform1	+	chr10	71125377	71125398	Intron 4	26.1	8e-06	-
Hs	3098	HK1	NM_033496	T04734	Topors-isoform1	-	chr10	71138429	71138450	Intron 8	26.1	8e-06	-
Hs	3098	HK1	NM_033496	T04734	Topors-isoform1	+	chr10	71140802	71140823	Intron 9	26.1	8e-06	-
Hs	3098	HK1	NM_033496	T04734	Topors-isoform1	+	chr10	71146283	71146304	Intron 13	26.1	8e-06	-
Hs	3098	HK1	NM_033496	T04734	Topors-isoform1	-	chr10	71153306	71153327	Intron 15	26.1	8e-06	-
Hs	3098	HK1	NM_033496	T04734	Topors-isoform1	+	chr10	71153542	71153563	Intron 15	26.1	8e-06	-
Hs	3098	HK1	NM_033496	T04734	Topors-isoform1	+	chr10	71155077	71155098	Intron 16	26.1	8e-06	-
Hs	3098	HK1	NM_033497	T04734	Topors-isoform1	+	chr10	71034097	71034118	Intron 1	26.1	8e-06	-
Hs	3098	HK1	NM_033497	T04734	Topors-isoform1	+	chr10	71035589	71035610	Intron 1	26.1	8e-06	-
Hs	3098	HK1	NM_033497	T04734	Topors-isoform1	+	chr10	71036158	71036179	Intron 1	26.1	8e-06	-
Hs	3098	HK1	NM_033497	T04734	Topors-isoform1	+	chr10	71037532	71037553	Intron 1	26.1	8e-06	-
Hs	3098	HK1	NM_033497	T04734	Topors-isoform1	-	chr10	71040126	71040147	Intron 1	26.1	8e-06	-
Hs	3098	HK1	NM_033497	T04734	Topors-isoform1	+	chr10	71045997	71046018	Intron 2	26.1	8e-06	-
Hs	3098	HK1	NM_033497	T04734	Topors-isoform1	+	chr10	71047638	71047659	Intron 2	26.1	8e-06	-
Hs	3098	HK1	NM_033497	T04734	Topors-isoform1	-	chr10	71048795	71048816	Intron 3	26.1	8e-06	-
Hs	3098	HK1	NM_033497	T04734	Topors-isoform1	-	chr10	71053870	71053891	Intron 3	26.1	8e-06	-
Hs	3098	HK1	NM_033497	T04734	Topors-isoform1	+	chr10	71057710	71057731	Intron 4	26.1	8e-06	-
Hs	3098	HK1	NM_033497	T04734	Topors-isoform1	-	chr10	71059669	71059690	Intron 4	26.1	8e-06	-
Hs	3098	HK1	NM_033497	T04734	Topors-isoform1	+	chr10	71060744	71060765	Intron 4	26.1	8e-06	-
Hs	3098	HK1	NM_033497	T04734	Topors-isoform1	+	chr10	71065856	71065877	Intron 4	26.1	8e-06	-
Hs	3098	HK1	NM_033497	T04734	Topors-isoform1	-	chr10	71071644	71071665	Intron 4	26.1	8e-06	-
Hs	3098	HK1	NM_033497	T04734	Topors-isoform1	-	chr10	71072248	71072269	Intron 4	26.1	8e-06	-
Hs	3098	HK1	NM_033497	T04734	Topors-isoform1	-	chr10	71073504	71073525	Intron 4	26.1	8e-06	-
Hs	3098	HK1	NM_033497	T04734	Topors-isoform1	-	chr10	71074675	71074696	Intron 4	26.1	8e-06	-
Hs	3098	HK1	NM_033497	T04734	Topors-isoform1	+	chr10	71082747	71082768	Intron 4	26.1	8e-06	-
Hs	3098	HK1	NM_033497	T04734	Topors-isoform1	+	chr10	71084090	71084111	Intron 4	26.1	8e-06	-
Hs	3098	HK1	NM_033497	T04734	Topors-isoform1	-	chr10	71089170	71089191	Intron 4	26.1	8e-06	-
Hs	3098	HK1	NM_033497	T04734	Topors-isoform1	-	chr10	71092386	71092407	Intron 4	26.1	8e-06	-
Hs	3098	HK1	NM_033497	T04734	Topors-isoform1	+	chr10	71093612	71093633	Intron 4	26.1	8e-06	-
Hs	3098	HK1	NM_033497	T04734	Topors-isoform1	-	chr10	71096200	71096221	Intron 4	26.1	8e-06	-
Hs	3098	HK1	NM_033497	T04734	Topors-isoform1	-	chr10	71107020	71107041	Intron 5	26.1	8e-06	-
Hs	3098	HK1	NM_033497	T04734	Topors-isoform1	+	chr10	71108310	71108331	Intron 5	26.1	8e-06	-
Hs	3098	HK1	NM_033497	T04734	Topors-isoform1	+	chr10	71110670	71110691	Intron 5	26.1	8e-06	-
Hs	3098	HK1	NM_033497	T04734	Topors-isoform1	+	chr10	71111007	71111028	Intron 5	26.1	8e-06	-
Hs	3098	HK1	NM_033497	T04734	Topors-isoform1	+	chr10	71115936	71115957	Intron 5	26.1	8e-06	-
Hs	3098	HK1	NM_033497	T04734	Topors-isoform1	-	chr10	71117462	71117483	Intron 5	26.1	8e-06	-
Hs	3098	HK1	NM_033497	T04734	Topors-isoform1	+	chr10	71125377	71125398	Intron 7	26.1	8e-06	-
Hs	3098	HK1	NM_033497	T04734	Topors-isoform1	-	chr10	71138429	71138450	Intron 11	26.1	8e-06	-
Hs	3098	HK1	NM_033497	T04734	Topors-isoform1	+	chr10	71140802	71140823	Intron 12	26.1	8e-06	-
Hs	3098	HK1	NM_033497	T04734	Topors-isoform1	+	chr10	71146283	71146304	Intron 16	26.1	8e-06	-
Hs	3098	HK1	NM_033497	T04734	Topors-isoform1	-	chr10	71153306	71153327	Intron 18	26.1	8e-06	-
Hs	3098	HK1	NM_033497	T04734	Topors-isoform1	+	chr10	71153542	71153563	Intron 18	26.1	8e-06	-
Hs	3098	HK1	NM_033497	T04734	Topors-isoform1	+	chr10	71155077	71155098	Intron 19	26.1	8e-06	-
Hs	3098	HK1	NM_033498	T04734	Topors-isoform1	+	chr10	71034097	71034118	Intron 1	26.1	8e-06	-
Hs	3098	HK1	NM_033498	T04734	Topors-isoform1	+	chr10	71035589	71035610	Intron 1	26.1	8e-06	-
Hs	3098	HK1	NM_033498	T04734	Topors-isoform1	+	chr10	71036158	71036179	Intron 1	26.1	8e-06	-
Hs	3098	HK1	NM_033498	T04734	Topors-isoform1	+	chr10	71037532	71037553	Intron 1	26.1	8e-06	-
Hs	3098	HK1	NM_033498	T04734	Topors-isoform1	-	chr10	71040126	71040147	Intron 1	26.1	8e-06	-
Hs	3098	HK1	NM_033498	T04734	Topors-isoform1	+	chr10	71045997	71046018	Intron 2	26.1	8e-06	-
Hs	3098	HK1	NM_033498	T04734	Topors-isoform1	+	chr10	71047638	71047659	Intron 2	26.1	8e-06	-
Hs	3098	HK1	NM_033498	T04734	Topors-isoform1	-	chr10	71048795	71048816	Intron 3	26.1	8e-06	-
Hs	3098	HK1	NM_033498	T04734	Topors-isoform1	-	chr10	71053870	71053891	Intron 3	26.1	8e-06	-
Hs	3098	HK1	NM_033498	T04734	Topors-isoform1	+	chr10	71057710	71057731	Intron 4	26.1	8e-06	-
Hs	3098	HK1	NM_033498	T04734	Topors-isoform1	-	chr10	71059669	71059690	Intron 4	26.1	8e-06	-
Hs	3098	HK1	NM_033498	T04734	Topors-isoform1	+	chr10	71060744	71060765	Intron 4	26.1	8e-06	-
Hs	3098	HK1	NM_033498	T04734	Topors-isoform1	+	chr10	71065856	71065877	Intron 4	26.1	8e-06	-
Hs	3098	HK1	NM_033498	T04734	Topors-isoform1	-	chr10	71071644	71071665	Intron 4	26.1	8e-06	-
Hs	3098	HK1	NM_033498	T04734	Topors-isoform1	-	chr10	71072248	71072269	Intron 4	26.1	8e-06	-
Hs	3098	HK1	NM_033498	T04734	Topors-isoform1	-	chr10	71073504	71073525	Intron 4	26.1	8e-06	-
Hs	3098	HK1	NM_033498	T04734	Topors-isoform1	-	chr10	71074675	71074696	Intron 4	26.1	8e-06	-
Hs	3098	HK1	NM_033498	T04734	Topors-isoform1	+	chr10	71082747	71082768	Intron 4	26.1	8e-06	-
Hs	3098	HK1	NM_033498	T04734	Topors-isoform1	+	chr10	71084090	71084111	Intron 4	26.1	8e-06	-
Hs	3098	HK1	NM_033498	T04734	Topors-isoform1	-	chr10	71089170	71089191	Intron 4	26.1	8e-06	-
Hs	3098	HK1	NM_033498	T04734	Topors-isoform1	-	chr10	71092386	71092407	Intron 4	26.1	8e-06	-
Hs	3098	HK1	NM_033498	T04734	Topors-isoform1	+	chr10	71093612	71093633	Intron 4	26.1	8e-06	-
Hs	3098	HK1	NM_033498	T04734	Topors-isoform1	-	chr10	71096200	71096221	Intron 4	26.1	8e-06	-
Hs	3098	HK1	NM_033498	T04734	Topors-isoform1	-	chr10	71107020	71107041	Intron 5	26.1	8e-06	-
Hs	3098	HK1	NM_033498	T04734	Topors-isoform1	+	chr10	71108310	71108331	Intron 5	26.1	8e-06	-
Hs	3098	HK1	NM_033498	T04734	Topors-isoform1	+	chr10	71110670	71110691	Intron 5	26.1	8e-06	-
Hs	3098	HK1	NM_033498	T04734	Topors-isoform1	+	chr10	71111007	71111028	Intron 5	26.1	8e-06	-
Hs	3098	HK1	NM_033498	T04734	Topors-isoform1	+	chr10	71115936	71115957	Intron 5	26.1	8e-06	-
Hs	3098	HK1	NM_033498	T04734	Topors-isoform1	-	chr10	71117462	71117483	Intron 5	26.1	8e-06	-
Hs	3098	HK1	NM_033498	T04734	Topors-isoform1	+	chr10	71125377	71125398	Intron 7	26.1	8e-06	-
Hs	3098	HK1	NM_033498	T04734	Topors-isoform1	-	chr10	71138429	71138450	Intron 11	26.1	8e-06	-
Hs	3098	HK1	NM_033498	T04734	Topors-isoform1	+	chr10	71140802	71140823	Intron 12	26.1	8e-06	-
Hs	3098	HK1	NM_033498	T04734	Topors-isoform1	+	chr10	71146283	71146304	Intron 16	26.1	8e-06	-
Hs	3098	HK1	NM_033498	T04734	Topors-isoform1	-	chr10	71153306	71153327	Intron 18	26.1	8e-06	-
Hs	3098	HK1	NM_033498	T04734	Topors-isoform1	+	chr10	71153542	71153563	Intron 18	26.1	8e-06	-
Hs	3098	HK1	NM_033498	T04734	Topors-isoform1	+	chr10	71155077	71155098	Intron 19	26.1	8e-06	-
Hs	3098	HK1	NM_033500	T04734	Topors-isoform1	+	chr10	71034097	71034118	Intron 1	26.1	8e-06	-
Hs	3098	HK1	NM_033500	T04734	Topors-isoform1	+	chr10	71035589	71035610	Intron 1	26.1	8e-06	-
Hs	3098	HK1	NM_033500	T04734	Topors-isoform1	+	chr10	71036158	71036179	Intron 1	26.1	8e-06	-
Hs	3098	HK1	NM_033500	T04734	Topors-isoform1	+	chr10	71037532	71037553	Intron 1	26.1	8e-06	-
Hs	3098	HK1	NM_033500	T04734	Topors-isoform1	-	chr10	71040126	71040147	Intron 1	26.1	8e-06	-
Hs	3098	HK1	NM_033500	T04734	Topors-isoform1	+	chr10	71045997	71046018	Intron 2	26.1	8e-06	-
Hs	3098	HK1	NM_033500	T04734	Topors-isoform1	+	chr10	71047638	71047659	Intron 2	26.1	8e-06	-
Hs	3098	HK1	NM_033500	T04734	Topors-isoform1	-	chr10	71048795	71048816	Intron 3	26.1	8e-06	-
Hs	3098	HK1	NM_033500	T04734	Topors-isoform1	-	chr10	71053870	71053891	Intron 3	26.1	8e-06	-
Hs	3098	HK1	NM_033500	T04734	Topors-isoform1	+	chr10	71057710	71057731	Intron 4	26.1	8e-06	-
Hs	3098	HK1	NM_033500	T04734	Topors-isoform1	-	chr10	71059669	71059690	Intron 4	26.1	8e-06	-
Hs	3098	HK1	NM_033500	T04734	Topors-isoform1	+	chr10	71060744	71060765	Intron 5	26.1	8e-06	-
Hs	3098	HK1	NM_033500	T04734	Topors-isoform1	+	chr10	71065856	71065877	Intron 5	26.1	8e-06	-
Hs	3098	HK1	NM_033500	T04734	Topors-isoform1	-	chr10	71071644	71071665	Intron 5	26.1	8e-06	-
Hs	3098	HK1	NM_033500	T04734	Topors-isoform1	-	chr10	71072248	71072269	Intron 5	26.1	8e-06	-
Hs	3098	HK1	NM_033500	T04734	Topors-isoform1	-	chr10	71073504	71073525	Intron 5	26.1	8e-06	-
Hs	3098	HK1	NM_033500	T04734	Topors-isoform1	-	chr10	71074675	71074696	Intron 5	26.1	8e-06	-
Hs	3098	HK1	NM_033500	T04734	Topors-isoform1	+	chr10	71082747	71082768	Intron 5	26.1	8e-06	-
Hs	3098	HK1	NM_033500	T04734	Topors-isoform1	+	chr10	71084090	71084111	Intron 5	26.1	8e-06	-
Hs	3098	HK1	NM_033500	T04734	Topors-isoform1	-	chr10	71089170	71089191	Intron 5	26.1	8e-06	-
Hs	3098	HK1	NM_033500	T04734	Topors-isoform1	-	chr10	71092386	71092407	Intron 5	26.1	8e-06	-
Hs	3098	HK1	NM_033500	T04734	Topors-isoform1	+	chr10	71093612	71093633	Intron 5	26.1	8e-06	-
Hs	3098	HK1	NM_033500	T04734	Topors-isoform1	-	chr10	71096200	71096221	Intron 5	26.1	8e-06	-
Hs	3098	HK1	NM_033500	T04734	Topors-isoform1	-	chr10	71107020	71107041	Intron 6	26.1	8e-06	-
Hs	3098	HK1	NM_033500	T04734	Topors-isoform1	+	chr10	71108310	71108331	Intron 6	26.1	8e-06	-
Hs	3098	HK1	NM_033500	T04734	Topors-isoform1	+	chr10	71110670	71110691	Intron 6	26.1	8e-06	-
Hs	3098	HK1	NM_033500	T04734	Topors-isoform1	+	chr10	71111007	71111028	Intron 6	26.1	8e-06	-
Hs	3098	HK1	NM_033500	T04734	Topors-isoform1	+	chr10	71115936	71115957	Intron 6	26.1	8e-06	-
Hs	3098	HK1	NM_033500	T04734	Topors-isoform1	-	chr10	71117462	71117483	Intron 6	26.1	8e-06	-
Hs	3098	HK1	NM_033500	T04734	Topors-isoform1	+	chr10	71125377	71125398	Intron 8	26.1	8e-06	-
Hs	3098	HK1	NM_033500	T04734	Topors-isoform1	-	chr10	71138429	71138450	Intron 12	26.1	8e-06	-
Hs	3098	HK1	NM_033500	T04734	Topors-isoform1	+	chr10	71140802	71140823	Intron 13	26.1	8e-06	-
Hs	3098	HK1	NM_033500	T04734	Topors-isoform1	+	chr10	71146283	71146304	Intron 17	26.1	8e-06	-
Hs	3098	HK1	NM_033500	T04734	Topors-isoform1	-	chr10	71153306	71153327	Intron 19	26.1	8e-06	-
Hs	3098	HK1	NM_033500	T04734	Topors-isoform1	+	chr10	71153542	71153563	Intron 19	26.1	8e-06	-
Hs	3098	HK1	NM_033500	T04734	Topors-isoform1	+	chr10	71155077	71155098	Intron 20	26.1	8e-06	-
Hs	3320	HSP90AA1	NM_001017963	T04734	Topors-isoform1	-	chr14	102555511	102555532	Intron 2	26.1	8e-06	-
Hs	3320	HSP90AA1	NM_001017963	T04734	Topors-isoform1	-	chr14	102557041	102557062	Intron 2	26.1	8e-06	-
Hs	3320	HSP90AA1	NM_001017963	T04734	Topors-isoform1	+	chr14	102557703	102557724	Intron 2	26.1	8e-06	-
Hs	3320	HSP90AA1	NM_001017963	T04734	Topors-isoform1	-	chr14	102558217	102558238	Intron 2	26.1	8e-06	-
Hs	3320	HSP90AA1	NM_001017963	T04734	Topors-isoform1	-	chr14	102563576	102563597	Intron 2	26.1	8e-06	-
Hs	3320	HSP90AA1	NM_001017963	T04734	Topors-isoform1	+	chr14	102565639	102565660	Intron 2	26.1	8e-06	-
Hs	3320	HSP90AA1	NM_001017963	T04734	Topors-isoform1	+	chr14	102569259	102569280	Intron 1	26.1	8e-06	-
Hs	3320	HSP90AA1	NM_001017963	T04734	Topors-isoform1	+	chr14	102571279	102571300	Intron 1	26.1	8e-06	-
Hs	3320	HSP90AA1	NM_001017963	T04734	Topors-isoform1	-	chr14	102573913	102573934	Intron 1	26.1	8e-06	-
Hs	3320	HSP90AA1	NM_001017963	T04734	Topors-isoform1	-	chr14	102575125	102575146	Intron 1	26.1	8e-06	-
Hs	3320	HSP90AA1	NM_001017963	T04734	Topors-isoform1	-	chr14	102576523	102576544	Intron 1	26.1	8e-06	-
Hs	3320	HSP90AA1	NM_001017963	T04734	Topors-isoform1	-	chr14	102577308	102577329	Intron 1	26.1	8e-06	-
Hs	3320	HSP90AA1	NM_001017963	T04734	Topors-isoform1	+	chr14	102581215	102581236	Intron 1	26.1	8e-06	-
Hs	3320	HSP90AA1	NM_001017963	T04734	Topors-isoform1	-	chr14	102582543	102582564	Intron 1	26.1	8e-06	-
Hs	3320	HSP90AA1	NM_001017963	T04734	Topors-isoform1	+	chr14	102587023	102587044	Intron 1	26.1	8e-06	-
Hs	3320	HSP90AA1	NM_001017963	T04734	Topors-isoform1	-	chr14	102591584	102591605	Intron 1	26.1	8e-06	-
Hs	3320	HSP90AA1	NM_001017963	T04734	Topors-isoform1	-	chr14	102594237	102594258	Intron 1	26.1	8e-06	-
Hs	3320	HSP90AA1	NM_001017963	T04734	Topors-isoform1	-	chr14	102596093	102596114	Intron 1	26.1	8e-06	-
Hs	3320	HSP90AA1	NM_001017963	T04734	Topors-isoform1	+	chr14	102599360	102599381	Intron 1	26.1	8e-06	-
Hs	3320	HSP90AA1	NM_001017963	T04734	Topors-isoform1	-	chr14	102600073	102600094	Intron 1	26.1	8e-06	-
Hs	4155	MBP	NM_001025081	T04734	Topors-isoform1	-	chr18	74709891	74709912	Intron 2	26.1	8e-06	-
Hs	4155	MBP	NM_001025081	T04734	Topors-isoform1	-	chr18	74711658	74711679	Intron 2	26.1	8e-06	-
Hs	4155	MBP	NM_001025101	T04734	Topors-isoform1	-	chr18	74709891	74709912	Intron 4	26.1	8e-06	-
Hs	4155	MBP	NM_001025101	T04734	Topors-isoform1	-	chr18	74711658	74711679	Intron 4	26.1	8e-06	-
Hs	4155	MBP	NM_001025101	T04734	Topors-isoform1	-	chr18	74770041	74770062	Intron 3	26.1	8e-06	-
Hs	4155	MBP	NM_001025101	T04734	Topors-isoform1	-	chr18	74772660	74772681	Intron 3	26.1	8e-06	-
Hs	4155	MBP	NM_001025101	T04734	Topors-isoform1	-	chr18	74794061	74794082	Intron 2	26.1	8e-06	-
Hs	4155	MBP	NM_001025101	T04734	Topors-isoform1	-	chr18	74797891	74797912	Intron 2	26.1	8e-06	-
Hs	4155	MBP	NM_001025101	T04734	Topors-isoform1	-	chr18	74806183	74806204	Intron 2	26.1	8e-06	-
Hs	4155	MBP	NM_001025101	T04734	Topors-isoform1	-	chr18	74834752	74834773	Intron 1	26.1	8e-06	-
Hs	4155	MBP	NM_001025101	T04734	Topors-isoform1	+	chr18	74841729	74841750	Intron 1	26.1	8e-06	-
Hs	4155	MBP	NM_002385	T04734	Topors-isoform1	-	chr18	74709891	74709912	Intron 2	26.1	8e-06	-
Hs	4155	MBP	NM_002385	T04734	Topors-isoform1	-	chr18	74711658	74711679	Intron 2	26.1	8e-06	-
Hs	5223	PGAM1	NM_002629	T04734	Topors-isoform1	-	chr10	99184344	99184365	Promoter	26.1	8e-06	-
Hs	5223	PGAM1	NM_002629	T04734	Topors-isoform1	+	chr10	99184869	99184890	Promoter	26.1	8e-06	-
Hs	5223	PGAM1	NM_002629	T04734	Topors-isoform1	-	chr10	99189114	99189135	Intron 1	26.1	8e-06	-
Hs	5223	PGAM1	NM_002629	T04734	Topors-isoform1	-	chr10	99193741	99193762	Downstream	26.1	8e-06	-
Hs	7001	PRDX2	NM_005809	T04734	Topors-isoform1	-	chr19	12906292	12906313	Downstream	26.1	8e-06	-
Hs	7001	PRDX2	NM_005809	T04734	Topors-isoform1	-	chr19	12906601	12906622	Downstream	26.1	8e-06	-
Hs	7001	PRDX2	NM_005809	T04734	Topors-isoform1	-	chr19	12908378	12908399	Intron 5	26.1	8e-06	-
Hs	7001	PRDX2	NM_005809	T04734	Topors-isoform1	-	chr19	12909966	12909987	Intron 5	26.1	8e-06	-
Hs	7001	PRDX2	NM_005809	T04734	Topors-isoform1	+	chr19	12914468	12914489	Promoter	26.1	8e-06	-
Hs	292	SLC25A5	NM_001152	T04734	Topors-isoform1	-	chrX	118606363	118606384	Downstream	26.1	8e-06	-
Hs	6812	STXBP1	NM_001032221	T04734	Topors-isoform1	+	chr9	130382629	130382650	Intron 1	26.1	8e-06	-
Hs	6812	STXBP1	NM_001032221	T04734	Topors-isoform1	+	chr9	130383438	130383459	Intron 1	26.1	8e-06	-
Hs	6812	STXBP1	NM_001032221	T04734	Topors-isoform1	+	chr9	130386223	130386244	Intron 1	26.1	8e-06	-
Hs	6812	STXBP1	NM_001032221	T04734	Topors-isoform1	+	chr9	130386964	130386985	Intron 1	26.1	8e-06	-
Hs	6812	STXBP1	NM_001032221	T04734	Topors-isoform1	-	chr9	130395388	130395409	Intron 1	26.1	8e-06	-
Hs	6812	STXBP1	NM_001032221	T04734	Topors-isoform1	-	chr9	130398513	130398534	Intron 1	26.1	8e-06	-
Hs	6812	STXBP1	NM_001032221	T04734	Topors-isoform1	-	chr9	130402760	130402781	Intron 1	26.1	8e-06	-
Hs	6812	STXBP1	NM_001032221	T04734	Topors-isoform1	-	chr9	130405873	130405894	Intron 1	26.1	8e-06	-
Hs	6812	STXBP1	NM_001032221	T04734	Topors-isoform1	-	chr9	130409342	130409363	Intron 1	26.1	8e-06	-
Hs	6812	STXBP1	NM_001032221	T04734	Topors-isoform1	-	chr9	130410999	130411020	Intron 1	26.1	8e-06	-
Hs	6812	STXBP1	NM_001032221	T04734	Topors-isoform1	-	chr9	130411762	130411783	Intron 1	26.1	8e-06	-
Hs	6812	STXBP1	NM_001032221	T04734	Topors-isoform1	-	chr9	130412058	130412079	Intron 1	26.1	8e-06	-
Hs	6812	STXBP1	NM_001032221	T04734	Topors-isoform1	+	chr9	130419107	130419128	Intron 3	26.1	8e-06	-
Hs	6812	STXBP1	NM_001032221	T04734	Topors-isoform1	-	chr9	130420393	130420414	Intron 3	26.1	8e-06	-
Hs	6812	STXBP1	NM_001032221	T04734	Topors-isoform1	+	chr9	130423018	130423039	Intron 5	26.1	8e-06	-
Hs	6812	STXBP1	NM_001032221	T04734	Topors-isoform1	+	chr9	130424572	130424593	Intron 6	26.1	8e-06	-
Hs	6812	STXBP1	NM_001032221	T04734	Topors-isoform1	-	chr9	130429224	130429245	Intron 9	26.1	8e-06	-
Hs	6812	STXBP1	NM_001032221	T04734	Topors-isoform1	+	chr9	130431154	130431175	Intron 10	26.1	8e-06	-
Hs	6812	STXBP1	NM_001032221	T04734	Topors-isoform1	-	chr9	130431989	130432010	Intron 10	26.1	8e-06	-
Hs	6812	STXBP1	NM_001032221	T04734	Topors-isoform1	+	chr9	130432746	130432767	Intron 11	26.1	8e-06	-
Hs	6812	STXBP1	NM_001032221	T04734	Topors-isoform1	-	chr9	130440099	130440120	Intron 15	26.1	8e-06	-
Hs	6812	STXBP1	NM_001032221	T04734	Topors-isoform1	-	chr9	130440460	130440481	Intron 15	26.1	8e-06	-
Hs	6812	STXBP1	NM_001032221	T04734	Topors-isoform1	-	chr9	130448183	130448204	Intron 18	26.1	8e-06	-
Hs	6812	STXBP1	NM_003165	T04734	Topors-isoform1	+	chr9	130382629	130382650	Intron 1	26.1	8e-06	-
Hs	6812	STXBP1	NM_003165	T04734	Topors-isoform1	+	chr9	130383438	130383459	Intron 1	26.1	8e-06	-
Hs	6812	STXBP1	NM_003165	T04734	Topors-isoform1	+	chr9	130386223	130386244	Intron 1	26.1	8e-06	-
Hs	6812	STXBP1	NM_003165	T04734	Topors-isoform1	+	chr9	130386964	130386985	Intron 1	26.1	8e-06	-
Hs	6812	STXBP1	NM_003165	T04734	Topors-isoform1	-	chr9	130395388	130395409	Intron 1	26.1	8e-06	-
Hs	6812	STXBP1	NM_003165	T04734	Topors-isoform1	-	chr9	130398513	130398534	Intron 1	26.1	8e-06	-
Hs	6812	STXBP1	NM_003165	T04734	Topors-isoform1	-	chr9	130402760	130402781	Intron 1	26.1	8e-06	-
Hs	6812	STXBP1	NM_003165	T04734	Topors-isoform1	-	chr9	130405873	130405894	Intron 1	26.1	8e-06	-
Hs	6812	STXBP1	NM_003165	T04734	Topors-isoform1	-	chr9	130409342	130409363	Intron 1	26.1	8e-06	-
Hs	6812	STXBP1	NM_003165	T04734	Topors-isoform1	-	chr9	130410999	130411020	Intron 1	26.1	8e-06	-
Hs	6812	STXBP1	NM_003165	T04734	Topors-isoform1	-	chr9	130411762	130411783	Intron 1	26.1	8e-06	-
Hs	6812	STXBP1	NM_003165	T04734	Topors-isoform1	-	chr9	130412058	130412079	Intron 1	26.1	8e-06	-
Hs	6812	STXBP1	NM_003165	T04734	Topors-isoform1	+	chr9	130419107	130419128	Intron 3	26.1	8e-06	-
Hs	6812	STXBP1	NM_003165	T04734	Topors-isoform1	-	chr9	130420393	130420414	Intron 3	26.1	8e-06	-
Hs	6812	STXBP1	NM_003165	T04734	Topors-isoform1	+	chr9	130423018	130423039	Intron 5	26.1	8e-06	-
Hs	6812	STXBP1	NM_003165	T04734	Topors-isoform1	+	chr9	130424572	130424593	Intron 6	26.1	8e-06	-
Hs	6812	STXBP1	NM_003165	T04734	Topors-isoform1	-	chr9	130429224	130429245	Intron 9	26.1	8e-06	-
Hs	6812	STXBP1	NM_003165	T04734	Topors-isoform1	+	chr9	130431154	130431175	Intron 10	26.1	8e-06	-
Hs	6812	STXBP1	NM_003165	T04734	Topors-isoform1	-	chr9	130431989	130432010	Intron 10	26.1	8e-06	-
Hs	6812	STXBP1	NM_003165	T04734	Topors-isoform1	+	chr9	130432746	130432767	Intron 11	26.1	8e-06	-
Hs	6812	STXBP1	NM_003165	T04734	Topors-isoform1	-	chr9	130440099	130440120	Intron 15	26.1	8e-06	-
Hs	6812	STXBP1	NM_003165	T04734	Topors-isoform1	-	chr9	130440460	130440481	Intron 15	26.1	8e-06	-
Hs	6812	STXBP1	NM_003165	T04734	Topors-isoform1	-	chr9	130448183	130448204	Intron 19	26.1	8e-06	-
Hs	6853	SYN1	NM_006950	T04734	Topors-isoform1	-	chrX	47439675	47439696	Intron 5	26.1	8e-06	-
Hs	6853	SYN1	NM_006950	T04734	Topors-isoform1	-	chrX	47450537	47450558	Intron 5	26.1	8e-06	-
Hs	6853	SYN1	NM_006950	T04734	Topors-isoform1	+	chrX	47450863	47450884	Intron 5	26.1	8e-06	-
Hs	6853	SYN1	NM_006950	T04734	Topors-isoform1	-	chrX	47454379	47454400	Intron 5	26.1	8e-06	-
Hs	6853	SYN1	NM_006950	T04734	Topors-isoform1	+	chrX	47461802	47461823	Intron 5	26.1	8e-06	-
Hs	6853	SYN1	NM_006950	T04734	Topors-isoform1	-	chrX	47465545	47465566	Intron 3	26.1	8e-06	-
Hs	6853	SYN1	NM_006950	T04734	Topors-isoform1	+	chrX	47472275	47472296	Intron 1	26.1	8e-06	-
Hs	6853	SYN1	NM_133499	T04734	Topors-isoform1	-	chrX	47439675	47439696	Intron 5	26.1	8e-06	-
Hs	6853	SYN1	NM_133499	T04734	Topors-isoform1	-	chrX	47450537	47450558	Intron 5	26.1	8e-06	-
Hs	6853	SYN1	NM_133499	T04734	Topors-isoform1	+	chrX	47450863	47450884	Intron 5	26.1	8e-06	-
Hs	6853	SYN1	NM_133499	T04734	Topors-isoform1	-	chrX	47454379	47454400	Intron 5	26.1	8e-06	-
Hs	6853	SYN1	NM_133499	T04734	Topors-isoform1	+	chrX	47461802	47461823	Intron 5	26.1	8e-06	-
Hs	6853	SYN1	NM_133499	T04734	Topors-isoform1	-	chrX	47465545	47465566	Intron 3	26.1	8e-06	-
Hs	6853	SYN1	NM_133499	T04734	Topors-isoform1	+	chrX	47472275	47472296	Intron 1	26.1	8e-06	-
Hs	7280	TUBB2A	NM_001069	T04734	Topors-isoform1	+	chr6	3159387	3159408	Promoter	26.1	8e-06	-
Hs	10383	TUBB2C	NM_006088	T04734	Topors-isoform1	+	chr9	140133818	140133839	Promoter	26.1	8e-06	-
Hs	10382	TUBB4	NM_006087	T04734	Topors-isoform1	+	chr19	6496384	6496405	Intron 3	26.1	8e-06	-
Hs	10382	TUBB4	NM_006087	T04734	Topors-isoform1	-	chr19	6500055	6500076	Intron 3	26.1	8e-06	-
Hs	10382	TUBB4	NM_006087	T04734	Topors-isoform1	-	chr19	6503361	6503382	Promoter	26.1	8e-06	-
Hs	7529	YWHAB	NM_003404	T04734	Topors-isoform1	+	chr20	43513134	43513155	Promoter	26.1	8e-06	-
Hs	7529	YWHAB	NM_003404	T04734	Topors-isoform1	-	chr20	43519403	43519424	Intron 2	26.1	8e-06	-
Hs	7529	YWHAB	NM_003404	T04734	Topors-isoform1	-	chr20	43522591	43522612	Intron 2	26.1	8e-06	-
Hs	7529	YWHAB	NM_003404	T04734	Topors-isoform1	-	chr20	43527400	43527421	Intron 2	26.1	8e-06	-
Hs	7529	YWHAB	NM_139323	T04734	Topors-isoform1	+	chr20	43513134	43513155	Promoter	26.1	8e-06	-
Hs	7529	YWHAB	NM_139323	T04734	Topors-isoform1	-	chr20	43519403	43519424	Intron 1	26.1	8e-06	-
Hs	7529	YWHAB	NM_139323	T04734	Topors-isoform1	-	chr20	43522591	43522612	Intron 1	26.1	8e-06	-
Hs	7529	YWHAB	NM_139323	T04734	Topors-isoform1	-	chr20	43527400	43527421	Intron 1	26.1	8e-06	-
Hs	7532	YWHAG	NM_012479	T04734	Topors-isoform1	+	chr7	75954884	75954905	Downstream	26.1	8e-06	-
Hs	7532	YWHAG	NM_012479	T04734	Topors-isoform1	-	chr7	75955555	75955576	Downstream	26.1	8e-06	-
Hs	7532	YWHAG	NM_012479	T04734	Topors-isoform1	-	chr7	75964626	75964647	Intron 1	26.1	8e-06	-
Hs	7532	YWHAG	NM_012479	T04734	Topors-isoform1	+	chr7	75965011	75965032	Intron 1	26.1	8e-06	-
Hs	7532	YWHAG	NM_012479	T04734	Topors-isoform1	-	chr7	75966026	75966047	Intron 1	26.1	8e-06	-
Hs	7532	YWHAG	NM_012479	T04734	Topors-isoform1	-	chr7	75967106	75967127	Intron 1	26.1	8e-06	-
Hs	7532	YWHAG	NM_012479	T04734	Topors-isoform1	+	chr7	75968530	75968551	Intron 1	26.1	8e-06	-
Hs	7532	YWHAG	NM_012479	T04734	Topors-isoform1	-	chr7	75974756	75974777	Intron 1	26.1	8e-06	-
Hs	7532	YWHAG	NM_012479	T04734	Topors-isoform1	+	chr7	75975003	75975024	Intron 1	26.1	8e-06	-
Hs	7532	YWHAG	NM_012479	T04734	Topors-isoform1	-	chr7	75977974	75977995	Intron 1	26.1	8e-06	-
Hs	7532	YWHAG	NM_012479	T04734	Topors-isoform1	-	chr7	75978149	75978170	Intron 1	26.1	8e-06	-
Hs	7532	YWHAG	NM_012479	T04734	Topors-isoform1	+	chr7	75978403	75978424	Intron 1	26.1	8e-06	-
Hs	7532	YWHAG	NM_012479	T04734	Topors-isoform1	-	chr7	75982781	75982802	Intron 1	26.1	8e-06	-
Hs	7532	YWHAG	NM_012479	T04734	Topors-isoform1	+	chr7	75983571	75983592	Intron 1	26.1	8e-06	-
Hs	7534	YWHAZ	NM_003406	T04734	Topors-isoform1	+	chr8	101929691	101929712	Downstream	26.1	8e-06	-
Hs	7534	YWHAZ	NM_003406	T04734	Topors-isoform1	-	chr8	101934865	101934886	Intron 5	26.1	8e-06	-
Hs	7534	YWHAZ	NM_003406	T04734	Topors-isoform1	+	chr8	101940703	101940724	Intron 2	26.1	8e-06	-
Hs	7534	YWHAZ	NM_003406	T04734	Topors-isoform1	-	chr8	101942578	101942599	Intron 2	26.1	8e-06	-
Hs	7534	YWHAZ	NM_003406	T04734	Topors-isoform1	+	chr8	101946128	101946149	Intron 2	26.1	8e-06	-
Hs	7534	YWHAZ	NM_003406	T04734	Topors-isoform1	+	chr8	101950102	101950123	Intron 2	26.1	8e-06	-
Hs	7534	YWHAZ	NM_003406	T04734	Topors-isoform1	+	chr8	101953756	101953777	Intron 2	26.1	8e-06	-
Hs	7534	YWHAZ	NM_003406	T04734	Topors-isoform1	+	chr8	101955958	101955979	Intron 2	26.1	8e-06	-
Hs	7534	YWHAZ	NM_003406	T04734	Topors-isoform1	+	chr8	101958510	101958531	Intron 2	26.1	8e-06	-
Hs	7534	YWHAZ	NM_003406	T04734	Topors-isoform1	+	chr8	101959225	101959246	Intron 2	26.1	8e-06	-
Hs	7534	YWHAZ	NM_145690	T04734	Topors-isoform1	+	chr8	101929691	101929712	Downstream	26.1	8e-06	-
Hs	7534	YWHAZ	NM_145690	T04734	Topors-isoform1	-	chr8	101934865	101934886	Intron 5	26.1	8e-06	-
Hs	7534	YWHAZ	NM_145690	T04734	Topors-isoform1	+	chr8	101940703	101940724	Intron 2	26.1	8e-06	-
Hs	7534	YWHAZ	NM_145690	T04734	Topors-isoform1	-	chr8	101942578	101942599	Intron 2	26.1	8e-06	-
Hs	7534	YWHAZ	NM_145690	T04734	Topors-isoform1	+	chr8	101946128	101946149	Intron 2	26.1	8e-06	-
Hs	7534	YWHAZ	NM_145690	T04734	Topors-isoform1	+	chr8	101950102	101950123	Intron 2	26.1	8e-06	-
Hs	7534	YWHAZ	NM_145690	T04734	Topors-isoform1	+	chr8	101953756	101953777	Intron 2	26.1	8e-06	-
Hs	7534	YWHAZ	NM_145690	T04734	Topors-isoform1	+	chr8	101955958	101955979	Intron 2	26.1	8e-06	-
Hs	7534	YWHAZ	NM_145690	T04734	Topors-isoform1	+	chr8	101958510	101958531	Intron 2	26.1	8e-06	-
Hs	7534	YWHAZ	NM_145690	T04734	Topors-isoform1	+	chr8	101959225	101959246	Intron 2	26.1	8e-06	-
Hs	8360	HIST1H4D	NM_003539	T04734	Topors-isoform1	-	chr6	26187061	26187082	Downstream	25.9	9.2e-06	-
Hs	3320	HSP90AA1	NM_001017963	T04734	Topors-isoform1	-	chr14	102585444	102585465	Intron 1	25.9	9.2e-06	-
Hs	6812	STXBP1	NM_001032221	T04734	Topors-isoform1	-	chr9	130385240	130385261	Intron 1	25.9	9.2e-06	-
Hs	6812	STXBP1	NM_003165	T04734	Topors-isoform1	-	chr9	130385240	130385261	Intron 1	25.9	9.2e-06	-
Hs	6853	SYN1	NM_006950	T04734	Topors-isoform1	+	chrX	47448736	47448757	Intron 5	25.9	9.2e-06	-
Hs	6853	SYN1	NM_133499	T04734	Topors-isoform1	+	chrX	47448736	47448757	Intron 5	25.9	9.2e-06	-
Hs	7532	YWHAG	NM_012479	T04734	Topors-isoform1	-	chr7	75989455	75989476	Promoter	25.9	9.2e-06	-
Hs	477	ATP1A2	NM_000702	T04734	Topors-isoform1	+	chr1	160101499	160101520	Intron 13	25.7	1e-05	-
Hs	3320	HSP90AA1	NM_001017963	T04734	Topors-isoform1	+	chr14	102603103	102603124	Intron 1	25.7	1e-05	-
Hs	4155	MBP	NM_001025101	T04734	Topors-isoform1	-	chr18	74762755	74762776	Intron 3	25.6	1.1e-05	-
Hs	213	ALB	NM_000477	T04734	Topors-isoform1	-	chr4	74278281	74278302	Intron 7	25.6	1.2e-05	-
Hs	226	ALDOA	NM_000034	T04734	Topors-isoform1	-	chr16	30068350	30068371	Intron 4	25.6	1.2e-05	-
Hs	226	ALDOA	NM_000034	T04734	Topors-isoform1	+	chr16	30073731	30073752	Intron 4	25.6	1.2e-05	-
Hs	226	ALDOA	NM_000034	T04734	Topors-isoform1	-	chr16	30082344	30082365	Downstream	25.6	1.2e-05	-
Hs	226	ALDOA	NM_184041	T04734	Topors-isoform1	-	chr16	30082344	30082365	Downstream	25.6	1.2e-05	-
Hs	226	ALDOA	NM_184043	T04734	Topors-isoform1	+	chr16	30073731	30073752	Promoter	25.6	1.2e-05	-
Hs	226	ALDOA	NM_184043	T04734	Topors-isoform1	-	chr16	30082344	30082365	Downstream	25.6	1.2e-05	-
Hs	476	ATP1A1	NM_000701	T04734	Topors-isoform1	-	chr1	116940060	116940081	Intron 14	25.6	1.2e-05	-
Hs	478	ATP1A3	NM_152296	T04734	Topors-isoform1	+	chr19	42469030	42469051	Downstream	25.6	1.2e-05	-
Hs	478	ATP1A3	NM_152296	T04734	Topors-isoform1	-	chr19	42469845	42469866	Downstream	25.6	1.2e-05	-
Hs	478	ATP1A3	NM_152296	T04734	Topors-isoform1	+	chr19	42472539	42472560	Intron 20	25.6	1.2e-05	-
Hs	478	ATP1A3	NM_152296	T04734	Topors-isoform1	-	chr19	42487348	42487369	Intron 8	25.6	1.2e-05	-
Hs	498	ATP5A1	NM_001001937	T04734	Topors-isoform1	+	chr18	43680917	43680938	Intron 1	25.6	1.2e-05	-
Hs	3098	HK1	NM_000188	T04734	Topors-isoform1	+	chr10	71082524	71082545	Intron 1	25.6	1.2e-05	-
Hs	3098	HK1	NM_000188	T04734	Topors-isoform1	+	chr10	71155212	71155233	Intron 16	25.6	1.2e-05	-
Hs	3098	HK1	NM_033496	T04734	Topors-isoform1	+	chr10	71082524	71082545	Intron 1	25.6	1.2e-05	-
Hs	3098	HK1	NM_033496	T04734	Topors-isoform1	+	chr10	71155212	71155233	Intron 16	25.6	1.2e-05	-
Hs	3098	HK1	NM_033497	T04734	Topors-isoform1	-	chr10	71046423	71046444	Intron 2	25.6	1.2e-05	-
Hs	3098	HK1	NM_033497	T04734	Topors-isoform1	-	chr10	71059536	71059557	Intron 4	25.6	1.2e-05	-
Hs	3098	HK1	NM_033497	T04734	Topors-isoform1	+	chr10	71061881	71061902	Intron 4	25.6	1.2e-05	-
Hs	3098	HK1	NM_033497	T04734	Topors-isoform1	-	chr10	71064182	71064203	Intron 4	25.6	1.2e-05	-
Hs	3098	HK1	NM_033497	T04734	Topors-isoform1	+	chr10	71069684	71069705	Intron 4	25.6	1.2e-05	-
Hs	3098	HK1	NM_033497	T04734	Topors-isoform1	-	chr10	71073337	71073358	Intron 4	25.6	1.2e-05	-
Hs	3098	HK1	NM_033497	T04734	Topors-isoform1	+	chr10	71082524	71082545	Intron 4	25.6	1.2e-05	-
Hs	3098	HK1	NM_033497	T04734	Topors-isoform1	+	chr10	71155212	71155233	Intron 19	25.6	1.2e-05	-
Hs	3098	HK1	NM_033498	T04734	Topors-isoform1	-	chr10	71046423	71046444	Intron 2	25.6	1.2e-05	-
Hs	3098	HK1	NM_033498	T04734	Topors-isoform1	-	chr10	71059536	71059557	Intron 4	25.6	1.2e-05	-
Hs	3098	HK1	NM_033498	T04734	Topors-isoform1	+	chr10	71061881	71061902	Intron 4	25.6	1.2e-05	-
Hs	3098	HK1	NM_033498	T04734	Topors-isoform1	-	chr10	71064182	71064203	Intron 4	25.6	1.2e-05	-
Hs	3098	HK1	NM_033498	T04734	Topors-isoform1	+	chr10	71069684	71069705	Intron 4	25.6	1.2e-05	-
Hs	3098	HK1	NM_033498	T04734	Topors-isoform1	-	chr10	71073337	71073358	Intron 4	25.6	1.2e-05	-
Hs	3098	HK1	NM_033498	T04734	Topors-isoform1	+	chr10	71082524	71082545	Intron 4	25.6	1.2e-05	-
Hs	3098	HK1	NM_033498	T04734	Topors-isoform1	+	chr10	71155212	71155233	Intron 19	25.6	1.2e-05	-
Hs	3098	HK1	NM_033500	T04734	Topors-isoform1	-	chr10	71046423	71046444	Intron 2	25.6	1.2e-05	-
Hs	3098	HK1	NM_033500	T04734	Topors-isoform1	-	chr10	71059536	71059557	Intron 4	25.6	1.2e-05	-
Hs	3098	HK1	NM_033500	T04734	Topors-isoform1	+	chr10	71061881	71061902	Intron 5	25.6	1.2e-05	-
Hs	3098	HK1	NM_033500	T04734	Topors-isoform1	-	chr10	71064182	71064203	Intron 5	25.6	1.2e-05	-
Hs	3098	HK1	NM_033500	T04734	Topors-isoform1	+	chr10	71069684	71069705	Intron 5	25.6	1.2e-05	-
Hs	3098	HK1	NM_033500	T04734	Topors-isoform1	-	chr10	71073337	71073358	Intron 5	25.6	1.2e-05	-
Hs	3098	HK1	NM_033500	T04734	Topors-isoform1	+	chr10	71082524	71082545	Intron 5	25.6	1.2e-05	-
Hs	3098	HK1	NM_033500	T04734	Topors-isoform1	+	chr10	71155212	71155233	Intron 20	25.6	1.2e-05	-
Hs	3320	HSP90AA1	NM_001017963	T04734	Topors-isoform1	+	chr14	102565773	102565794	Intron 2	25.6	1.2e-05	-
Hs	3312	HSPA8	NM_006597	T04734	Topors-isoform1	+	chr11	122927313	122927334	Downstream	25.6	1.2e-05	-
Hs	4155	MBP	NM_001025081	T04734	Topors-isoform1	-	chr18	74711528	74711549	Intron 2	25.6	1.2e-05	-
Hs	4155	MBP	NM_001025081	T04734	Topors-isoform1	+	chr18	74713684	74713705	Intron 2	25.6	1.2e-05	-
Hs	4155	MBP	NM_001025101	T04734	Topors-isoform1	-	chr18	74711528	74711549	Intron 4	25.6	1.2e-05	-
Hs	4155	MBP	NM_001025101	T04734	Topors-isoform1	+	chr18	74713684	74713705	Intron 4	25.6	1.2e-05	-
Hs	4155	MBP	NM_001025101	T04734	Topors-isoform1	-	chr18	74733558	74733579	Intron 3	25.6	1.2e-05	-
Hs	4155	MBP	NM_002385	T04734	Topors-isoform1	-	chr18	74711528	74711549	Intron 2	25.6	1.2e-05	-
Hs	4155	MBP	NM_002385	T04734	Topors-isoform1	+	chr18	74713684	74713705	Intron 2	25.6	1.2e-05	-
Hs	7001	PRDX2	NM_005809	T04734	Topors-isoform1	-	chr19	12909284	12909305	Intron 5	25.6	1.2e-05	-
Hs	7001	PRDX2	NM_005809	T04734	Topors-isoform1	-	chr19	12909831	12909852	Intron 5	25.6	1.2e-05	-
Hs	6812	STXBP1	NM_001032221	T04734	Topors-isoform1	-	chr9	130399181	130399202	Intron 1	25.6	1.2e-05	-
Hs	6812	STXBP1	NM_001032221	T04734	Topors-isoform1	-	chr9	130405738	130405759	Intron 1	25.6	1.2e-05	-
Hs	6812	STXBP1	NM_001032221	T04734	Topors-isoform1	-	chr9	130421338	130421359	Intron 4	25.6	1.2e-05	-
Hs	6812	STXBP1	NM_001032221	T04734	Topors-isoform1	-	chr9	130431854	130431875	Intron 10	25.6	1.2e-05	-
Hs	6812	STXBP1	NM_001032221	T04734	Topors-isoform1	+	chr9	130432880	130432901	Intron 11	25.6	1.2e-05	-
Hs	6812	STXBP1	NM_003165	T04734	Topors-isoform1	-	chr9	130399181	130399202	Intron 1	25.6	1.2e-05	-
Hs	6812	STXBP1	NM_003165	T04734	Topors-isoform1	-	chr9	130405738	130405759	Intron 1	25.6	1.2e-05	-
Hs	6812	STXBP1	NM_003165	T04734	Topors-isoform1	-	chr9	130421338	130421359	Intron 4	25.6	1.2e-05	-
Hs	6812	STXBP1	NM_003165	T04734	Topors-isoform1	-	chr9	130431854	130431875	Intron 10	25.6	1.2e-05	-
Hs	6812	STXBP1	NM_003165	T04734	Topors-isoform1	+	chr9	130432880	130432901	Intron 11	25.6	1.2e-05	-
Hs	6853	SYN1	NM_006950	T04734	Topors-isoform1	+	chrX	47450998	47451019	Intron 5	25.6	1.2e-05	-
Hs	6853	SYN1	NM_133499	T04734	Topors-isoform1	+	chrX	47450998	47451019	Intron 5	25.6	1.2e-05	-
Hs	6844	VAMP2	NM_014232	T04734	Topors-isoform1	-	chr17	8061293	8061314	Downstream	25.6	1.2e-05	-
Hs	7532	YWHAG	NM_012479	T04734	Topors-isoform1	+	chr7	75983706	75983727	Intron 1	25.6	1.2e-05	-
Hs	7532	YWHAG	NM_012479	T04734	Topors-isoform1	+	chr7	75990255	75990276	Promoter	25.6	1.2e-05	-
Hs	7534	YWHAZ	NM_003406	T04734	Topors-isoform1	+	chr8	101930449	101930470	Downstream	25.6	1.2e-05	-
Hs	7534	YWHAZ	NM_145690	T04734	Topors-isoform1	+	chr8	101930449	101930470	Downstream	25.6	1.2e-05	-
Hs	498	ATP5A1	NM_001001937	T04734	Topors-isoform1	+	chr18	43682656	43682677	Intron 1	25.4	1.3e-05	-
Hs	3098	HK1	NM_033497	T04734	Topors-isoform1	+	chr10	71042946	71042967	Intron 2	25.4	1.3e-05	-
Hs	3098	HK1	NM_033498	T04734	Topors-isoform1	+	chr10	71042946	71042967	Intron 2	25.4	1.3e-05	-
Hs	3098	HK1	NM_033500	T04734	Topors-isoform1	+	chr10	71042946	71042967	Intron 2	25.4	1.3e-05	-
Hs	3320	HSP90AA1	NM_001017963	T04734	Topors-isoform1	-	chr14	102564750	102564771	Intron 2	25.4	1.3e-05	-
Hs	6812	STXBP1	NM_001032221	T04734	Topors-isoform1	-	chr9	130390383	130390404	Intron 1	25.4	1.3e-05	-
Hs	6812	STXBP1	NM_003165	T04734	Topors-isoform1	-	chr9	130390383	130390404	Intron 1	25.4	1.3e-05	-
Hs	6853	SYN1	NM_006950	T04734	Topors-isoform1	-	chrX	47463903	47463924	Intron 5	25.4	1.3e-05	-
Hs	6853	SYN1	NM_133499	T04734	Topors-isoform1	-	chrX	47463903	47463924	Intron 5	25.4	1.3e-05	-
Hs	3320	HSP90AA1	NM_001017963	T04734	Topors-isoform1	+	chr14	102572150	102572171	Intron 1	25.5	1.3e-05	-
Hs	3320	HSP90AA1	NM_001017963	T04734	Topors-isoform1	-	chr14	102570803	102570824	Intron 1	25.3	1.4e-05	-
Hs	478	ATP1A3	NM_152296	T04734	Topors-isoform1	-	chr19	42488630	42488651	Intron 8	25.4	1.4e-05	-
Hs	6812	STXBP1	NM_001032221	T04734	Topors-isoform1	-	chr9	130390785	130390806	Intron 1	25.4	1.4e-05	-
Hs	6812	STXBP1	NM_001032221	T04734	Topors-isoform1	-	chr9	130412403	130412424	Intron 1	25.4	1.4e-05	-
Hs	6812	STXBP1	NM_003165	T04734	Topors-isoform1	-	chr9	130390785	130390806	Intron 1	25.4	1.4e-05	-
Hs	6812	STXBP1	NM_003165	T04734	Topors-isoform1	-	chr9	130412403	130412424	Intron 1	25.4	1.4e-05	-
Hs	8363	HIST1H4J	NM_021968	T04734	Topors-isoform1	-	chr6	27790462	27790483	Promoter	25.2	1.5e-05	-
Hs	3320	HSP90AA1	NM_001017963	T04734	Topors-isoform1	-	chr14	102589258	102589279	Intron 1	25.2	1.5e-05	-
Hs	3098	HK1	NM_000188	T04734	Topors-isoform1	-	chr10	71096066	71096087	Intron 1	24.9	1.9e-05	-
Hs	3098	HK1	NM_033496	T04734	Topors-isoform1	-	chr10	71096066	71096087	Intron 1	24.9	1.9e-05	-
Hs	3098	HK1	NM_033497	T04734	Topors-isoform1	-	chr10	71096066	71096087	Intron 4	24.9	1.9e-05	-
Hs	3098	HK1	NM_033498	T04734	Topors-isoform1	-	chr10	71096066	71096087	Intron 4	24.9	1.9e-05	-
Hs	3098	HK1	NM_033500	T04734	Topors-isoform1	-	chr10	71096066	71096087	Intron 5	24.9	1.9e-05	-
Hs	6812	STXBP1	NM_001032221	T04734	Topors-isoform1	+	chr9	130436365	130436386	Intron 13	24.8	2e-05	-
Hs	6812	STXBP1	NM_003165	T04734	Topors-isoform1	+	chr9	130436365	130436386	Intron 13	24.8	2e-05	-
Hs	477	ATP1A2	NM_000702	T04734	Topors-isoform1	+	chr1	160101357	160101378	Intron 13	24.7	2.1e-05	-
Hs	213	ALB	NM_000477	T04734	Topors-isoform1	-	chr4	74283684	74283705	Intron 11	24.8	2.1e-05	-
Hs	498	ATP5A1	NM_001001937	T04734	Topors-isoform1	+	chr18	43683758	43683779	Intron 1	24.8	2.1e-05	-
Hs	498	ATP5A1	NM_001001937	T04734	Topors-isoform1	-	chr18	43685666	43685687	Promoter	24.8	2.1e-05	-
Hs	2023	ENO1	NM_001428	T04734	Topors-isoform1	+	chr1	8934515	8934536	Intron 2	24.8	2.1e-05	-
Hs	3098	HK1	NM_000188	T04734	Topors-isoform1	-	chr10	71089037	71089058	Intron 1	24.8	2.1e-05	-
Hs	3098	HK1	NM_000188	T04734	Topors-isoform1	+	chr10	71110809	71110830	Intron 2	24.8	2.1e-05	-
Hs	3098	HK1	NM_033496	T04734	Topors-isoform1	-	chr10	71074542	71074563	Promoter	24.8	2.1e-05	-
Hs	3098	HK1	NM_033496	T04734	Topors-isoform1	-	chr10	71089037	71089058	Intron 1	24.8	2.1e-05	-
Hs	3098	HK1	NM_033496	T04734	Topors-isoform1	+	chr10	71110809	71110830	Intron 2	24.8	2.1e-05	-
Hs	3098	HK1	NM_033497	T04734	Topors-isoform1	-	chr10	71039986	71040007	Intron 1	24.8	2.1e-05	-
Hs	3098	HK1	NM_033497	T04734	Topors-isoform1	-	chr10	71051945	71051966	Intron 3	24.8	2.1e-05	-
Hs	3098	HK1	NM_033497	T04734	Topors-isoform1	-	chr10	71074542	71074563	Intron 4	24.8	2.1e-05	-
Hs	3098	HK1	NM_033497	T04734	Topors-isoform1	-	chr10	71089037	71089058	Intron 4	24.8	2.1e-05	-
Hs	3098	HK1	NM_033497	T04734	Topors-isoform1	+	chr10	71110809	71110830	Intron 5	24.8	2.1e-05	-
Hs	3098	HK1	NM_033498	T04734	Topors-isoform1	-	chr10	71039986	71040007	Intron 1	24.8	2.1e-05	-
Hs	3098	HK1	NM_033498	T04734	Topors-isoform1	-	chr10	71051945	71051966	Intron 3	24.8	2.1e-05	-
Hs	3098	HK1	NM_033498	T04734	Topors-isoform1	-	chr10	71074542	71074563	Intron 4	24.8	2.1e-05	-
Hs	3098	HK1	NM_033498	T04734	Topors-isoform1	-	chr10	71089037	71089058	Intron 4	24.8	2.1e-05	-
Hs	3098	HK1	NM_033498	T04734	Topors-isoform1	+	chr10	71110809	71110830	Intron 5	24.8	2.1e-05	-
Hs	3098	HK1	NM_033500	T04734	Topors-isoform1	-	chr10	71039986	71040007	Intron 1	24.8	2.1e-05	-
Hs	3098	HK1	NM_033500	T04734	Topors-isoform1	-	chr10	71051945	71051966	Intron 3	24.8	2.1e-05	-
Hs	3098	HK1	NM_033500	T04734	Topors-isoform1	-	chr10	71074542	71074563	Intron 5	24.8	2.1e-05	-
Hs	3098	HK1	NM_033500	T04734	Topors-isoform1	-	chr10	71089037	71089058	Intron 5	24.8	2.1e-05	-
Hs	3098	HK1	NM_033500	T04734	Topors-isoform1	+	chr10	71110809	71110830	Intron 6	24.8	2.1e-05	-
Hs	3320	HSP90AA1	NM_001017963	T04734	Topors-isoform1	-	chr14	102573780	102573801	Intron 1	24.8	2.1e-05	-
Hs	3320	HSP90AA1	NM_001017963	T04734	Topors-isoform1	-	chr14	102591447	102591468	Intron 1	24.8	2.1e-05	-
Hs	4155	MBP	NM_001025101	T04734	Topors-isoform1	-	chr18	74793926	74793947	Intron 2	24.8	2.1e-05	-
Hs	7001	PRDX2	NM_005809	T04734	Topors-isoform1	-	chr19	12906467	12906488	Downstream	24.8	2.1e-05	-
Hs	292	SLC25A5	NM_001152	T04734	Topors-isoform1	-	chrX	118605868	118605889	Downstream	24.8	2.1e-05	-
Hs	6812	STXBP1	NM_001032221	T04734	Topors-isoform1	+	chr9	130387101	130387122	Intron 1	24.8	2.1e-05	-
Hs	6812	STXBP1	NM_001032221	T04734	Topors-isoform1	+	chr9	130424707	130424728	Intron 6	24.8	2.1e-05	-
Hs	6812	STXBP1	NM_003165	T04734	Topors-isoform1	+	chr9	130387101	130387122	Intron 1	24.8	2.1e-05	-
Hs	6812	STXBP1	NM_003165	T04734	Topors-isoform1	+	chr9	130424707	130424728	Intron 6	24.8	2.1e-05	-
Hs	6853	SYN1	NM_006950	T04734	Topors-isoform1	+	chrX	47453811	47453832	Intron 5	24.8	2.1e-05	-
Hs	6853	SYN1	NM_006950	T04734	Topors-isoform1	-	chrX	47463770	47463791	Intron 5	24.8	2.1e-05	-
Hs	6853	SYN1	NM_133499	T04734	Topors-isoform1	+	chrX	47453811	47453832	Intron 5	24.8	2.1e-05	-
Hs	6853	SYN1	NM_133499	T04734	Topors-isoform1	-	chrX	47463770	47463791	Intron 5	24.8	2.1e-05	-
Hs	7532	YWHAG	NM_012479	T04734	Topors-isoform1	-	chr7	75970309	75970330	Intron 1	24.8	2.1e-05	-
Hs	226	ALDOA	NM_000034	T04734	Topors-isoform1	+	chr16	30065519	30065540	Intron 2	24.6	2.3e-05	-
Hs	3098	HK1	NM_000188	T04734	Topors-isoform1	-	chr10	71085709	71085730	Intron 1	24.6	2.3e-05	-
Hs	3098	HK1	NM_000188	T04734	Topors-isoform1	-	chr10	71107443	71107464	Intron 2	24.6	2.3e-05	-
Hs	3098	HK1	NM_000188	T04734	Topors-isoform1	-	chr10	71125840	71125861	Intron 4	24.6	2.3e-05	-
Hs	3098	HK1	NM_000188	T04734	Topors-isoform1	-	chr10	71147163	71147184	Intron 13	24.6	2.3e-05	-
Hs	3098	HK1	NM_033496	T04734	Topors-isoform1	-	chr10	71085709	71085730	Intron 1	24.6	2.3e-05	-
Hs	3098	HK1	NM_033496	T04734	Topors-isoform1	-	chr10	71107443	71107464	Intron 2	24.6	2.3e-05	-
Hs	3098	HK1	NM_033496	T04734	Topors-isoform1	-	chr10	71125840	71125861	Intron 4	24.6	2.3e-05	-
Hs	3098	HK1	NM_033496	T04734	Topors-isoform1	-	chr10	71147163	71147184	Intron 13	24.6	2.3e-05	-
Hs	3098	HK1	NM_033497	T04734	Topors-isoform1	-	chr10	71085709	71085730	Intron 4	24.6	2.3e-05	-
Hs	3098	HK1	NM_033497	T04734	Topors-isoform1	-	chr10	71107443	71107464	Intron 5	24.6	2.3e-05	-
Hs	3098	HK1	NM_033497	T04734	Topors-isoform1	-	chr10	71125840	71125861	Intron 7	24.6	2.3e-05	-
Hs	3098	HK1	NM_033497	T04734	Topors-isoform1	-	chr10	71147163	71147184	Intron 16	24.6	2.3e-05	-
Hs	3098	HK1	NM_033498	T04734	Topors-isoform1	-	chr10	71085709	71085730	Intron 4	24.6	2.3e-05	-
Hs	3098	HK1	NM_033498	T04734	Topors-isoform1	-	chr10	71107443	71107464	Intron 5	24.6	2.3e-05	-
Hs	3098	HK1	NM_033498	T04734	Topors-isoform1	-	chr10	71125840	71125861	Intron 7	24.6	2.3e-05	-
Hs	3098	HK1	NM_033498	T04734	Topors-isoform1	-	chr10	71147163	71147184	Intron 16	24.6	2.3e-05	-
Hs	3098	HK1	NM_033500	T04734	Topors-isoform1	-	chr10	71085709	71085730	Intron 5	24.6	2.3e-05	-
Hs	3098	HK1	NM_033500	T04734	Topors-isoform1	-	chr10	71107443	71107464	Intron 6	24.6	2.3e-05	-
Hs	3098	HK1	NM_033500	T04734	Topors-isoform1	-	chr10	71125840	71125861	Intron 8	24.6	2.3e-05	-
Hs	3098	HK1	NM_033500	T04734	Topors-isoform1	-	chr10	71147163	71147184	Intron 17	24.6	2.3e-05	-
Hs	6812	STXBP1	NM_001032221	T04734	Topors-isoform1	-	chr9	130402300	130402321	Intron 1	24.6	2.3e-05	-
Hs	6812	STXBP1	NM_003165	T04734	Topors-isoform1	-	chr9	130402300	130402321	Intron 1	24.6	2.3e-05	-
Hs	478	ATP1A3	NM_152296	T04734	Topors-isoform1	-	chr19	42475361	42475382	Intron 16	24.4	2.6e-05	-
Hs	3098	HK1	NM_033497	T04734	Topors-isoform1	-	chr10	71049481	71049502	Intron 3	24.4	2.6e-05	-
Hs	3098	HK1	NM_033498	T04734	Topors-isoform1	-	chr10	71049481	71049502	Intron 3	24.4	2.6e-05	-
Hs	3098	HK1	NM_033500	T04734	Topors-isoform1	-	chr10	71049481	71049502	Intron 3	24.4	2.6e-05	-
Hs	6812	STXBP1	NM_001032221	T04734	Topors-isoform1	-	chr9	130387544	130387565	Intron 1	24.4	2.6e-05	-
Hs	6812	STXBP1	NM_003165	T04734	Topors-isoform1	-	chr9	130387544	130387565	Intron 1	24.4	2.6e-05	-
Hs	498	ATP5A1	NM_001001937	T04734	Topors-isoform1	+	chr18	43680095	43680116	Intron 1	24.3	2.8e-05	-
Hs	498	ATP5A1	NM_004046	T04734	Topors-isoform1	+	chr18	43680095	43680116	Promoter	24.3	2.8e-05	-
Hs	3098	HK1	NM_000188	T04734	Topors-isoform1	+	chr10	71111143	71111164	Intron 2	24.3	2.8e-05	-
Hs	3098	HK1	NM_000188	T04734	Topors-isoform1	-	chr10	71152856	71152877	Intron 15	24.3	2.8e-05	-
Hs	3098	HK1	NM_033496	T04734	Topors-isoform1	+	chr10	71111143	71111164	Intron 2	24.3	2.8e-05	-
Hs	3098	HK1	NM_033496	T04734	Topors-isoform1	-	chr10	71152856	71152877	Intron 15	24.3	2.8e-05	-
Hs	3098	HK1	NM_033497	T04734	Topors-isoform1	+	chr10	71111143	71111164	Intron 5	24.3	2.8e-05	-
Hs	3098	HK1	NM_033497	T04734	Topors-isoform1	-	chr10	71152856	71152877	Intron 18	24.3	2.8e-05	-
Hs	3098	HK1	NM_033498	T04734	Topors-isoform1	+	chr10	71111143	71111164	Intron 5	24.3	2.8e-05	-
Hs	3098	HK1	NM_033498	T04734	Topors-isoform1	-	chr10	71152856	71152877	Intron 18	24.3	2.8e-05	-
Hs	3098	HK1	NM_033500	T04734	Topors-isoform1	+	chr10	71111143	71111164	Intron 6	24.3	2.8e-05	-
Hs	3098	HK1	NM_033500	T04734	Topors-isoform1	-	chr10	71152856	71152877	Intron 19	24.3	2.8e-05	-
Hs	7529	YWHAB	NM_003404	T04734	Topors-isoform1	-	chr20	43529535	43529556	Intron 2	24.3	2.8e-05	-
Hs	7529	YWHAB	NM_139323	T04734	Topors-isoform1	-	chr20	43529535	43529556	Intron 1	24.3	2.8e-05	-
Hs	7532	YWHAG	NM_012479	T04734	Topors-isoform1	+	chr7	75979189	75979210	Intron 1	24.3	2.8e-05	-
Hs	2023	ENO1	NM_001428	T04734	Topors-isoform1	-	chr1	8929737	8929758	Intron 4	24.3	2.9e-05	-
Hs	3098	HK1	NM_033497	T04734	Topors-isoform1	-	chr10	71033090	71033111	Intron 1	24.3	2.9e-05	-
Hs	3098	HK1	NM_033498	T04734	Topors-isoform1	-	chr10	71033090	71033111	Intron 1	24.3	2.9e-05	-
Hs	3098	HK1	NM_033500	T04734	Topors-isoform1	-	chr10	71033090	71033111	Intron 1	24.3	2.9e-05	-
Hs	3320	HSP90AA1	NM_001017963	T04734	Topors-isoform1	+	chr14	102600366	102600387	Intron 1	24.3	2.9e-05	-
Hs	498	ATP5A1	NM_001001937	T04734	Topors-isoform1	+	chr18	43662395	43662416	Downstream	24.2	3.1e-05	-
Hs	498	ATP5A1	NM_004046	T04734	Topors-isoform1	+	chr18	43662395	43662416	Downstream	24.2	3.1e-05	-
Hs	3320	HSP90AA1	NM_001017963	T04734	Topors-isoform1	+	chr14	102589611	102589632	Intron 1	24.2	3.1e-05	-
Hs	7532	YWHAG	NM_012479	T04734	Topors-isoform1	+	chr7	75972332	75972353	Intron 1	24.2	3.1e-05	-
Hs	226	ALDOA	NM_000034	T04734	Topors-isoform1	+	chr16	30063761	30063782	Promoter	24.1	3.2e-05	-
Hs	498	ATP5A1	NM_001001937	T04734	Topors-isoform1	+	chr18	43662760	43662781	Downstream	24.1	3.2e-05	-
Hs	498	ATP5A1	NM_004046	T04734	Topors-isoform1	+	chr18	43662760	43662781	Downstream	24.1	3.2e-05	-
Hs	2023	ENO1	NM_001428	T04734	Topors-isoform1	-	chr1	8929872	8929893	Intron 4	24.1	3.2e-05	-
Hs	3320	HSP90AA1	NM_001017963	T04734	Topors-isoform1	-	chr14	102590783	102590804	Intron 1	24.1	3.2e-05	-
Hs	5223	PGAM1	NM_002629	T04734	Topors-isoform1	+	chr10	99194385	99194406	Downstream	24.1	3.2e-05	-
Hs	6812	STXBP1	NM_001032221	T04734	Topors-isoform1	-	chr9	130388520	130388541	Intron 1	24.1	3.2e-05	-
Hs	6812	STXBP1	NM_001032221	T04734	Topors-isoform1	-	chr9	130394807	130394828	Intron 1	24.1	3.2e-05	-
Hs	6812	STXBP1	NM_001032221	T04734	Topors-isoform1	-	chr9	130418625	130418646	Intron 3	24.1	3.2e-05	-
Hs	6812	STXBP1	NM_003165	T04734	Topors-isoform1	-	chr9	130388520	130388541	Intron 1	24.1	3.2e-05	-
Hs	6812	STXBP1	NM_003165	T04734	Topors-isoform1	-	chr9	130394807	130394828	Intron 1	24.1	3.2e-05	-
Hs	6812	STXBP1	NM_003165	T04734	Topors-isoform1	-	chr9	130418625	130418646	Intron 3	24.1	3.2e-05	-
Hs	10382	TUBB4	NM_006087	T04734	Topors-isoform1	+	chr19	6499079	6499100	Intron 3	24.1	3.2e-05	-
Hs	3320	HSP90AA1	NM_001017963	T04734	Topors-isoform1	-	chr14	102563442	102563463	Intron 2	24.1	3.3e-05	-
Hs	3320	HSP90AA1	NM_001017963	T04734	Topors-isoform1	-	chr14	102585310	102585331	Intron 1	24	3.5e-05	-
Hs	226	ALDOA	NM_000034	T04734	Topors-isoform1	+	chr16	30063896	30063917	Promoter	23.9	3.8e-05	-
Hs	476	ATP1A1	NM_000701	T04734	Topors-isoform1	+	chr1	116928626	116928647	Intron 3	23.9	3.8e-05	-
Hs	498	ATP5A1	NM_001001937	T04734	Topors-isoform1	+	chr18	43667724	43667745	Intron 7	23.9	3.8e-05	-
Hs	498	ATP5A1	NM_001001937	T04734	Topors-isoform1	+	chr18	43672015	43672036	Intron 3	23.9	3.8e-05	-
Hs	498	ATP5A1	NM_001001937	T04734	Topors-isoform1	+	chr18	43676827	43676848	Intron 2	23.9	3.8e-05	-
Hs	498	ATP5A1	NM_004046	T04734	Topors-isoform1	+	chr18	43667724	43667745	Intron 6	23.9	3.8e-05	-
Hs	498	ATP5A1	NM_004046	T04734	Topors-isoform1	+	chr18	43672015	43672036	Intron 2	23.9	3.8e-05	-
Hs	498	ATP5A1	NM_004046	T04734	Topors-isoform1	+	chr18	43676827	43676848	Intron 1	23.9	3.8e-05	-
Hs	2023	ENO1	NM_001428	T04734	Topors-isoform1	+	chr1	8922085	8922106	Intron 11	23.9	3.8e-05	-
Hs	2023	ENO1	NM_001428	T04734	Topors-isoform1	+	chr1	8937812	8937833	Intron 1	23.9	3.8e-05	-
Hs	2664	GDI1	NM_001493	T04734	Topors-isoform1	+	chrX	153667901	153667922	Intron 4	23.9	3.8e-05	-
Hs	3098	HK1	NM_033497	T04734	Topors-isoform1	-	chr10	71031738	71031759	Intron 1	23.9	3.8e-05	-
Hs	3098	HK1	NM_033497	T04734	Topors-isoform1	+	chr10	71036293	71036314	Intron 1	23.9	3.8e-05	-
Hs	3098	HK1	NM_033497	T04734	Topors-isoform1	+	chr10	71057845	71057866	Intron 4	23.9	3.8e-05	-
Hs	3098	HK1	NM_033497	T04734	Topors-isoform1	+	chr10	71060880	71060901	Intron 4	23.9	3.8e-05	-
Hs	3098	HK1	NM_033497	T04734	Topors-isoform1	+	chr10	71061208	71061229	Intron 4	23.9	3.8e-05	-
Hs	3098	HK1	NM_033497	T04734	Topors-isoform1	+	chr10	71065487	71065508	Intron 4	23.9	3.8e-05	-
Hs	3098	HK1	NM_033498	T04734	Topors-isoform1	-	chr10	71031738	71031759	Intron 1	23.9	3.8e-05	-
Hs	3098	HK1	NM_033498	T04734	Topors-isoform1	+	chr10	71036293	71036314	Intron 1	23.9	3.8e-05	-
Hs	3098	HK1	NM_033498	T04734	Topors-isoform1	+	chr10	71057845	71057866	Intron 4	23.9	3.8e-05	-
Hs	3098	HK1	NM_033498	T04734	Topors-isoform1	+	chr10	71060880	71060901	Intron 4	23.9	3.8e-05	-
Hs	3098	HK1	NM_033498	T04734	Topors-isoform1	+	chr10	71061208	71061229	Intron 4	23.9	3.8e-05	-
Hs	3098	HK1	NM_033498	T04734	Topors-isoform1	+	chr10	71065487	71065508	Intron 4	23.9	3.8e-05	-
Hs	3098	HK1	NM_033500	T04734	Topors-isoform1	-	chr10	71031738	71031759	Intron 1	23.9	3.8e-05	-
Hs	3098	HK1	NM_033500	T04734	Topors-isoform1	+	chr10	71036293	71036314	Intron 1	23.9	3.8e-05	-
Hs	3098	HK1	NM_033500	T04734	Topors-isoform1	+	chr10	71057845	71057866	Intron 4	23.9	3.8e-05	-
Hs	3098	HK1	NM_033500	T04734	Topors-isoform1	+	chr10	71060880	71060901	Intron 5	23.9	3.8e-05	-
Hs	3098	HK1	NM_033500	T04734	Topors-isoform1	+	chr10	71061208	71061229	Intron 5	23.9	3.8e-05	-
Hs	3098	HK1	NM_033500	T04734	Topors-isoform1	+	chr10	71065487	71065508	Intron 5	23.9	3.8e-05	-
Hs	3320	HSP90AA1	NM_001017963	T04734	Topors-isoform1	-	chr14	102555376	102555397	Intron 2	23.9	3.8e-05	-
Hs	3320	HSP90AA1	NM_001017963	T04734	Topors-isoform1	+	chr14	102559724	102559745	Intron 2	23.9	3.8e-05	-
Hs	3320	HSP90AA1	NM_001017963	T04734	Topors-isoform1	-	chr14	102570665	102570686	Intron 1	23.9	3.8e-05	-
Hs	3320	HSP90AA1	NM_001017963	T04734	Topors-isoform1	-	chr14	102579836	102579857	Intron 1	23.9	3.8e-05	-
Hs	3320	HSP90AA1	NM_001017963	T04734	Topors-isoform1	-	chr14	102589123	102589144	Intron 1	23.9	3.8e-05	-
Hs	3320	HSP90AA1	NM_001017963	T04734	Topors-isoform1	+	chr14	102594844	102594865	Intron 1	23.9	3.8e-05	-
Hs	3320	HSP90AA1	NM_005348	T04734	Topors-isoform1	-	chr14	102555376	102555397	Promoter	23.9	3.8e-05	-
Hs	4155	MBP	NM_001025101	T04734	Topors-isoform1	-	chr18	74834617	74834638	Intron 1	23.9	3.8e-05	-
Hs	5223	PGAM1	NM_002629	T04734	Topors-isoform1	+	chr10	99185004	99185025	Promoter	23.9	3.8e-05	-
Hs	5223	PGAM1	NM_002629	T04734	Topors-isoform1	+	chr10	99186669	99186690	Intron 1	23.9	3.8e-05	-
Hs	6812	STXBP1	NM_001032221	T04734	Topors-isoform1	+	chr9	130377112	130377133	Intron 1	23.9	3.8e-05	-
Hs	6812	STXBP1	NM_001032221	T04734	Topors-isoform1	-	chr9	130381109	130381130	Intron 1	23.9	3.8e-05	-
Hs	6812	STXBP1	NM_001032221	T04734	Topors-isoform1	+	chr9	130387991	130388012	Intron 1	23.9	3.8e-05	-
Hs	6812	STXBP1	NM_001032221	T04734	Topors-isoform1	+	chr9	130394180	130394201	Intron 1	23.9	3.8e-05	-
Hs	6812	STXBP1	NM_001032221	T04734	Topors-isoform1	-	chr9	130399500	130399521	Intron 1	23.9	3.8e-05	-
Hs	6812	STXBP1	NM_001032221	T04734	Topors-isoform1	-	chr9	130418480	130418501	Intron 3	23.9	3.8e-05	-
Hs	6812	STXBP1	NM_001032221	T04734	Topors-isoform1	+	chr9	130423152	130423173	Intron 5	23.9	3.8e-05	-
Hs	6812	STXBP1	NM_001032221	T04734	Topors-isoform1	-	chr9	130429090	130429111	Intron 9	23.9	3.8e-05	-
Hs	6812	STXBP1	NM_003165	T04734	Topors-isoform1	+	chr9	130377112	130377133	Intron 1	23.9	3.8e-05	-
Hs	6812	STXBP1	NM_003165	T04734	Topors-isoform1	-	chr9	130381109	130381130	Intron 1	23.9	3.8e-05	-
Hs	6812	STXBP1	NM_003165	T04734	Topors-isoform1	+	chr9	130387991	130388012	Intron 1	23.9	3.8e-05	-
Hs	6812	STXBP1	NM_003165	T04734	Topors-isoform1	+	chr9	130394180	130394201	Intron 1	23.9	3.8e-05	-
Hs	6812	STXBP1	NM_003165	T04734	Topors-isoform1	-	chr9	130399500	130399521	Intron 1	23.9	3.8e-05	-
Hs	6812	STXBP1	NM_003165	T04734	Topors-isoform1	-	chr9	130418480	130418501	Intron 3	23.9	3.8e-05	-
Hs	6812	STXBP1	NM_003165	T04734	Topors-isoform1	+	chr9	130423152	130423173	Intron 5	23.9	3.8e-05	-
Hs	6812	STXBP1	NM_003165	T04734	Topors-isoform1	-	chr9	130429090	130429111	Intron 9	23.9	3.8e-05	-
Hs	6853	SYN1	NM_006950	T04734	Topors-isoform1	+	chrX	47456612	47456633	Intron 5	23.9	3.8e-05	-
Hs	6853	SYN1	NM_006950	T04734	Topors-isoform1	-	chrX	47465410	47465431	Intron 3	23.9	3.8e-05	-
Hs	6853	SYN1	NM_006950	T04734	Topors-isoform1	+	chrX	47472410	47472431	Intron 1	23.9	3.8e-05	-
Hs	6853	SYN1	NM_133499	T04734	Topors-isoform1	+	chrX	47456612	47456633	Intron 5	23.9	3.8e-05	-
Hs	6853	SYN1	NM_133499	T04734	Topors-isoform1	-	chrX	47465410	47465431	Intron 3	23.9	3.8e-05	-
Hs	6853	SYN1	NM_133499	T04734	Topors-isoform1	+	chrX	47472410	47472431	Intron 1	23.9	3.8e-05	-
Hs	10383	TUBB2C	NM_006088	T04734	Topors-isoform1	+	chr9	140133948	140133969	Promoter	23.9	3.8e-05	-
Hs	10382	TUBB4	NM_006087	T04734	Topors-isoform1	-	chr19	6499921	6499942	Intron 3	23.9	3.8e-05	-
Hs	10382	TUBB4	NM_006087	T04734	Topors-isoform1	-	chr19	6503224	6503245	Promoter	23.9	3.8e-05	-
Hs	6844	VAMP2	NM_014232	T04734	Topors-isoform1	-	chr17	8061621	8061642	Downstream	23.9	3.8e-05	-
Hs	7529	YWHAB	NM_003404	T04734	Topors-isoform1	-	chr20	43522458	43522479	Intron 2	23.9	3.8e-05	-
Hs	7529	YWHAB	NM_139323	T04734	Topors-isoform1	-	chr20	43522458	43522479	Intron 1	23.9	3.8e-05	-
Hs	7532	YWHAG	NM_012479	T04734	Topors-isoform1	-	chr7	75962139	75962160	Intron 1	23.9	3.8e-05	-
Hs	7532	YWHAG	NM_012479	T04734	Topors-isoform1	+	chr7	75968665	75968686	Intron 1	23.9	3.8e-05	-
Hs	7532	YWHAG	NM_012479	T04734	Topors-isoform1	+	chr7	75969284	75969305	Intron 1	23.9	3.8e-05	-
Hs	7534	YWHAZ	NM_003406	T04734	Topors-isoform1	-	chr8	101934732	101934753	Intron 5	23.9	3.8e-05	-
Hs	7534	YWHAZ	NM_003406	T04734	Topors-isoform1	+	chr8	101945465	101945486	Intron 2	23.9	3.8e-05	-
Hs	7534	YWHAZ	NM_003406	T04734	Topors-isoform1	+	chr8	101947259	101947280	Intron 2	23.9	3.8e-05	-
Hs	7534	YWHAZ	NM_145690	T04734	Topors-isoform1	-	chr8	101934732	101934753	Intron 5	23.9	3.8e-05	-
Hs	7534	YWHAZ	NM_145690	T04734	Topors-isoform1	+	chr8	101945465	101945486	Intron 2	23.9	3.8e-05	-
Hs	7534	YWHAZ	NM_145690	T04734	Topors-isoform1	+	chr8	101947259	101947280	Intron 2	23.9	3.8e-05	-
Hs	3098	HK1	NM_000188	T04734	Topors-isoform1	-	chr10	71092253	71092274	Intron 1	23.9	3.9e-05	-
Hs	3098	HK1	NM_033496	T04734	Topors-isoform1	-	chr10	71092253	71092274	Intron 1	23.9	3.9e-05	-
Hs	3098	HK1	NM_033497	T04734	Topors-isoform1	-	chr10	71092253	71092274	Intron 4	23.9	3.9e-05	-
Hs	3098	HK1	NM_033498	T04734	Topors-isoform1	-	chr10	71092253	71092274	Intron 4	23.9	3.9e-05	-
Hs	3098	HK1	NM_033500	T04734	Topors-isoform1	-	chr10	71092253	71092274	Intron 5	23.9	3.9e-05	-
Hs	3320	HSP90AA1	NM_001017963	T04734	Topors-isoform1	-	chr14	102599939	102599960	Intron 1	23.9	3.9e-05	-
Hs	7532	YWHAG	NM_012479	T04734	Topors-isoform1	-	chr7	75982085	75982106	Intron 1	23.9	3.9e-05	-
Hs	3320	HSP90AA1	NM_001017963	T04734	Topors-isoform1	-	chr14	102556905	102556926	Intron 2	23.8	4e-05	-
Hs	6812	STXBP1	NM_001032221	T04734	Topors-isoform1	+	chr9	130406356	130406377	Intron 1	23.8	4e-05	-
Hs	6812	STXBP1	NM_003165	T04734	Topors-isoform1	+	chr9	130406356	130406377	Intron 1	23.8	4e-05	-
Hs	7534	YWHAZ	NM_003406	T04734	Topors-isoform1	+	chr8	101952129	101952150	Intron 2	23.8	4e-05	-
Hs	7534	YWHAZ	NM_145690	T04734	Topors-isoform1	+	chr8	101952129	101952150	Intron 2	23.8	4e-05	-
Hs	3320	HSP90AA1	NM_001017963	T04734	Topors-isoform1	-	chr14	102590647	102590668	Intron 1	23.8	4.1e-05	-
Hs	478	ATP1A3	NM_152296	T04734	Topors-isoform1	-	chr19	42487483	42487504	Intron 8	23.6	4.5e-05	-
Hs	498	ATP5A1	NM_001001937	T04734	Topors-isoform1	+	chr18	43663830	43663851	Downstream	23.6	4.6e-05	-
Hs	498	ATP5A1	NM_004046	T04734	Topors-isoform1	+	chr18	43663830	43663851	Downstream	23.6	4.6e-05	-
Hs	8364	HIST1H4C	NM_003542	T04734	Topors-isoform1	+	chr6	26105379	26105400	Downstream	23.6	4.6e-05	-
Hs	3098	HK1	NM_000188	T04734	Topors-isoform1	-	chr10	71096514	71096535	Intron 1	23.6	4.8e-05	-
Hs	3098	HK1	NM_033496	T04734	Topors-isoform1	-	chr10	71096514	71096535	Intron 1	23.6	4.8e-05	-
Hs	3098	HK1	NM_033497	T04734	Topors-isoform1	-	chr10	71096514	71096535	Intron 4	23.6	4.8e-05	-
Hs	3098	HK1	NM_033498	T04734	Topors-isoform1	-	chr10	71096514	71096535	Intron 4	23.6	4.8e-05	-
Hs	3098	HK1	NM_033500	T04734	Topors-isoform1	-	chr10	71096514	71096535	Intron 5	23.6	4.8e-05	-
Hs	4155	MBP	NM_001025101	T04734	Topors-isoform1	+	chr18	74841883	74841904	Intron 1	23.6	4.8e-05	-
Hs	6853	SYN1	NM_006950	T04734	Topors-isoform1	+	chrX	47467479	47467500	Intron 1	23.6	4.8e-05	-
Hs	6853	SYN1	NM_133499	T04734	Topors-isoform1	+	chrX	47467479	47467500	Intron 1	23.6	4.8e-05	-
Hs	7529	YWHAB	NM_003404	T04734	Topors-isoform1	-	chr20	43527267	43527288	Intron 2	23.6	4.8e-05	-
Hs	7529	YWHAB	NM_139323	T04734	Topors-isoform1	-	chr20	43527267	43527288	Intron 1	23.6	4.8e-05	-
Hs	7532	YWHAG	NM_012479	T04734	Topors-isoform1	+	chr7	75980039	75980060	Intron 1	23.6	4.8e-05	-
Hs	213	ALB	NM_000477	T04734	Topors-isoform1	-	chr4	74280425	74280446	Intron 8	23.5	5.1e-05	-
Hs	3098	HK1	NM_000188	T04734	Topors-isoform1	-	chr10	71162001	71162022	Downstream	23.5	5.1e-05	-
Hs	3098	HK1	NM_033496	T04734	Topors-isoform1	-	chr10	71162001	71162022	Downstream	23.5	5.1e-05	-
Hs	3098	HK1	NM_033497	T04734	Topors-isoform1	-	chr10	71052082	71052103	Intron 3	23.5	5.1e-05	-
Hs	3098	HK1	NM_033497	T04734	Topors-isoform1	-	chr10	71069190	71069211	Intron 4	23.5	5.1e-05	-
Hs	3098	HK1	NM_033497	T04734	Topors-isoform1	-	chr10	71162001	71162022	Downstream	23.5	5.1e-05	-
Hs	3098	HK1	NM_033498	T04734	Topors-isoform1	-	chr10	71052082	71052103	Intron 3	23.5	5.1e-05	-
Hs	3098	HK1	NM_033498	T04734	Topors-isoform1	-	chr10	71069190	71069211	Intron 4	23.5	5.1e-05	-
Hs	3098	HK1	NM_033498	T04734	Topors-isoform1	-	chr10	71162001	71162022	Downstream	23.5	5.1e-05	-
Hs	3098	HK1	NM_033500	T04734	Topors-isoform1	-	chr10	71052082	71052103	Intron 3	23.5	5.1e-05	-
Hs	3098	HK1	NM_033500	T04734	Topors-isoform1	-	chr10	71069190	71069211	Intron 5	23.5	5.1e-05	-
Hs	3098	HK1	NM_033500	T04734	Topors-isoform1	-	chr10	71162001	71162022	Downstream	23.5	5.1e-05	-
Hs	3320	HSP90AA1	NM_001017963	T04734	Topors-isoform1	-	chr14	102586077	102586098	Intron 1	23.5	5.1e-05	-
Hs	10382	TUBB4	NM_006087	T04734	Topors-isoform1	-	chr19	6497530	6497551	Intron 3	23.5	5.1e-05	-
Hs	7532	YWHAG	NM_012479	T04734	Topors-isoform1	+	chr7	75970453	75970474	Intron 1	23.5	5.1e-05	-
Hs	477	ATP1A2	NM_000702	T04734	Topors-isoform1	+	chr1	160115047	160115068	Downstream	23.4	5.4e-05	-
Hs	3098	HK1	NM_033497	T04734	Topors-isoform1	+	chr10	71069435	71069456	Intron 4	23.3	5.8e-05	-
Hs	3098	HK1	NM_033498	T04734	Topors-isoform1	+	chr10	71069435	71069456	Intron 4	23.3	5.8e-05	-
Hs	3098	HK1	NM_033500	T04734	Topors-isoform1	+	chr10	71069435	71069456	Intron 5	23.3	5.8e-05	-
Hs	3098	HK1	NM_000188	T04734	Topors-isoform1	-	chr10	71085060	71085081	Intron 1	23.2	6.1e-05	-
Hs	3098	HK1	NM_000188	T04734	Topors-isoform1	-	chr10	71106375	71106396	Intron 2	23.2	6.1e-05	-
Hs	3098	HK1	NM_033496	T04734	Topors-isoform1	-	chr10	71085060	71085081	Intron 1	23.2	6.1e-05	-
Hs	3098	HK1	NM_033496	T04734	Topors-isoform1	-	chr10	71106375	71106396	Intron 2	23.2	6.1e-05	-
Hs	3098	HK1	NM_033497	T04734	Topors-isoform1	-	chr10	71085060	71085081	Intron 4	23.2	6.1e-05	-
Hs	3098	HK1	NM_033497	T04734	Topors-isoform1	-	chr10	71106375	71106396	Intron 5	23.2	6.1e-05	-
Hs	3098	HK1	NM_033498	T04734	Topors-isoform1	-	chr10	71085060	71085081	Intron 4	23.2	6.1e-05	-
Hs	3098	HK1	NM_033498	T04734	Topors-isoform1	-	chr10	71106375	71106396	Intron 5	23.2	6.1e-05	-
Hs	3098	HK1	NM_033500	T04734	Topors-isoform1	-	chr10	71085060	71085081	Intron 5	23.2	6.1e-05	-
Hs	3098	HK1	NM_033500	T04734	Topors-isoform1	-	chr10	71106375	71106396	Intron 6	23.2	6.1e-05	-
Hs	4155	MBP	NM_001025101	T04734	Topors-isoform1	+	chr18	74789060	74789081	Intron 2	23.2	6.1e-05	-
Hs	7532	YWHAG	NM_012479	T04734	Topors-isoform1	-	chr7	75982221	75982242	Intron 1	23.2	6.1e-05	-
Hs	7534	YWHAZ	NM_003406	T04734	Topors-isoform1	+	chr8	101930314	101930335	Downstream	23.2	6.1e-05	-
Hs	7534	YWHAZ	NM_145690	T04734	Topors-isoform1	+	chr8	101930314	101930335	Downstream	23.2	6.1e-05	-
Hs	213	ALB	NM_000477	T04734	Topors-isoform1	-	chr4	74271426	74271447	Intron 2	23.1	6.6e-05	-
Hs	226	ALDOA	NM_000034	T04734	Topors-isoform1	+	chr16	30070697	30070718	Intron 4	23.1	6.6e-05	-
Hs	226	ALDOA	NM_000034	T04734	Topors-isoform1	-	chr16	30079504	30079525	Intron 8	23.1	6.6e-05	-
Hs	226	ALDOA	NM_184041	T04734	Topors-isoform1	-	chr16	30079504	30079525	Intron 3	23.1	6.6e-05	-
Hs	226	ALDOA	NM_184043	T04734	Topors-isoform1	-	chr16	30079504	30079525	Intron 3	23.1	6.6e-05	-
Hs	478	ATP1A3	NM_152296	T04734	Topors-isoform1	-	chr19	42479322	42479343	Intron 16	23.1	6.6e-05	-
Hs	478	ATP1A3	NM_152296	T04734	Topors-isoform1	-	chr19	42493589	42493610	Intron 1	23.1	6.6e-05	-
Hs	498	ATP5A1	NM_001001937	T04734	Topors-isoform1	-	chr18	43675399	43675420	Intron 2	23.1	6.6e-05	-
Hs	498	ATP5A1	NM_001001937	T04734	Topors-isoform1	+	chr18	43682018	43682039	Intron 1	23.1	6.6e-05	-
Hs	498	ATP5A1	NM_004046	T04734	Topors-isoform1	-	chr18	43675399	43675420	Intron 1	23.1	6.6e-05	-
Hs	8368	HIST1H4L	NM_003546	T04734	Topors-isoform1	-	chr6	27839156	27839177	Downstream	23.1	6.6e-05	-
Hs	8361	HIST1H4F	NM_003540	T04734	Topors-isoform1	+	chr6	26242206	26242227	Downstream	23.1	6.6e-05	-
Hs	121504	HIST4H4	NM_175054	T04734	Topors-isoform1	+	chr12	14925549	14925570	Promoter	23.1	6.6e-05	-
Hs	3098	HK1	NM_000188	T04734	Topors-isoform1	+	chr10	71159146	71159167	Intron 17	23.1	6.6e-05	-
Hs	3098	HK1	NM_033496	T04734	Topors-isoform1	+	chr10	71159146	71159167	Intron 17	23.1	6.6e-05	-
Hs	3098	HK1	NM_033497	T04734	Topors-isoform1	-	chr10	71053736	71053757	Intron 3	23.1	6.6e-05	-
Hs	3098	HK1	NM_033497	T04734	Topors-isoform1	-	chr10	71071511	71071532	Intron 4	23.1	6.6e-05	-
Hs	3098	HK1	NM_033497	T04734	Topors-isoform1	+	chr10	71159146	71159167	Intron 20	23.1	6.6e-05	-
Hs	3098	HK1	NM_033498	T04734	Topors-isoform1	-	chr10	71053736	71053757	Intron 3	23.1	6.6e-05	-
Hs	3098	HK1	NM_033498	T04734	Topors-isoform1	-	chr10	71071511	71071532	Intron 4	23.1	6.6e-05	-
Hs	3098	HK1	NM_033498	T04734	Topors-isoform1	+	chr10	71159146	71159167	Intron 20	23.1	6.6e-05	-
Hs	3098	HK1	NM_033500	T04734	Topors-isoform1	-	chr10	71053736	71053757	Intron 3	23.1	6.6e-05	-
Hs	3098	HK1	NM_033500	T04734	Topors-isoform1	-	chr10	71071511	71071532	Intron 5	23.1	6.6e-05	-
Hs	3098	HK1	NM_033500	T04734	Topors-isoform1	+	chr10	71159146	71159167	Intron 21	23.1	6.6e-05	-
Hs	3320	HSP90AA1	NM_001017963	T04734	Topors-isoform1	+	chr14	102557841	102557862	Intron 2	23.1	6.6e-05	-
Hs	3320	HSP90AA1	NM_001017963	T04734	Topors-isoform1	-	chr14	102564617	102564638	Intron 2	23.1	6.6e-05	-
Hs	3320	HSP90AA1	NM_001017963	T04734	Topors-isoform1	-	chr14	102588736	102588757	Intron 1	23.1	6.6e-05	-
Hs	3320	HSP90AA1	NM_001017963	T04734	Topors-isoform1	-	chr14	102594107	102594128	Intron 1	23.1	6.6e-05	-
Hs	3320	HSP90AA1	NM_001017963	T04734	Topors-isoform1	+	chr14	102602784	102602805	Intron 1	23.1	6.6e-05	-
Hs	3320	HSP90AA1	NM_001017963	T04734	Topors-isoform1	+	chr14	102604230	102604251	Intron 1	23.1	6.6e-05	-
Hs	4155	MBP	NM_001025101	T04734	Topors-isoform1	-	chr18	74760994	74761015	Intron 3	23.1	6.6e-05	-
Hs	4155	MBP	NM_001025101	T04734	Topors-isoform1	-	chr18	74769901	74769922	Intron 3	23.1	6.6e-05	-
Hs	292	SLC25A5	NM_001152	T04734	Topors-isoform1	-	chrX	118606230	118606251	Downstream	23.1	6.6e-05	-
Hs	6812	STXBP1	NM_001032221	T04734	Topors-isoform1	+	chr9	130385551	130385572	Intron 1	23.1	6.6e-05	-
Hs	6812	STXBP1	NM_001032221	T04734	Topors-isoform1	-	chr9	130402631	130402652	Intron 1	23.1	6.6e-05	-
Hs	6812	STXBP1	NM_001032221	T04734	Topors-isoform1	-	chr9	130409220	130409241	Intron 1	23.1	6.6e-05	-
Hs	6812	STXBP1	NM_003165	T04734	Topors-isoform1	+	chr9	130385551	130385572	Intron 1	23.1	6.6e-05	-
Hs	6812	STXBP1	NM_003165	T04734	Topors-isoform1	-	chr9	130402631	130402652	Intron 1	23.1	6.6e-05	-
Hs	6812	STXBP1	NM_003165	T04734	Topors-isoform1	-	chr9	130409220	130409241	Intron 1	23.1	6.6e-05	-
Hs	6853	SYN1	NM_006950	T04734	Topors-isoform1	-	chrX	47452392	47452413	Intron 5	23.1	6.6e-05	-
Hs	6853	SYN1	NM_006950	T04734	Topors-isoform1	+	chrX	47461919	47461940	Intron 5	23.1	6.6e-05	-
Hs	6853	SYN1	NM_133499	T04734	Topors-isoform1	-	chrX	47452392	47452413	Intron 5	23.1	6.6e-05	-
Hs	6853	SYN1	NM_133499	T04734	Topors-isoform1	+	chrX	47461919	47461940	Intron 5	23.1	6.6e-05	-
Hs	7280	TUBB2A	NM_001069	T04734	Topors-isoform1	+	chr6	3159522	3159543	Promoter	23.1	6.6e-05	-
Hs	10382	TUBB4	NM_006087	T04734	Topors-isoform1	+	chr19	6497822	6497843	Intron 3	23.1	6.6e-05	-
Hs	7532	YWHAG	NM_012479	T04734	Topors-isoform1	+	chr7	75978537	75978558	Intron 1	23.1	6.6e-05	-
Hs	7534	YWHAZ	NM_003406	T04734	Topors-isoform1	+	chr8	101956093	101956114	Intron 2	23.1	6.6e-05	-
Hs	7534	YWHAZ	NM_145690	T04734	Topors-isoform1	+	chr8	101956093	101956114	Intron 2	23.1	6.6e-05	-
Hs	498	ATP5A1	NM_001001937	T04734	Topors-isoform1	+	chr18	43681736	43681757	Intron 1	23.1	6.7e-05	-
Hs	8368	HIST1H4L	NM_003546	T04734	Topors-isoform1	-	chr6	27842863	27842884	Promoter	22.9	7.6e-05	-
Hs	6812	STXBP1	NM_001032221	T04734	Topors-isoform1	-	chr9	130418122	130418143	Intron 3	22.9	7.6e-05	-
Hs	6812	STXBP1	NM_003165	T04734	Topors-isoform1	-	chr9	130418122	130418143	Intron 3	22.9	7.6e-05	-
Hs	6812	STXBP1	NM_001032221	T04734	Topors-isoform1	-	chr9	130415529	130415550	Intron 2	22.8	7.8e-05	-
Hs	6812	STXBP1	NM_003165	T04734	Topors-isoform1	-	chr9	130415529	130415550	Intron 2	22.8	7.8e-05	-
Hs	6853	SYN1	NM_006950	T04734	Topors-isoform1	-	chrX	47462714	47462735	Intron 5	22.8	8.2e-05	-
Hs	6853	SYN1	NM_133499	T04734	Topors-isoform1	-	chrX	47462714	47462735	Intron 5	22.8	8.2e-05	-
Hs	8361	HIST1H4F	NM_003540	T04734	Topors-isoform1	+	chr6	26240001	26240022	Promoter	22.6	9.2e-05	-
Hs	3098	HK1	NM_000188	T04734	Topors-isoform1	-	chr10	71112002	71112023	Intron 2	22.6	9.2e-05	-
Hs	3098	HK1	NM_033496	T04734	Topors-isoform1	-	chr10	71112002	71112023	Intron 2	22.6	9.2e-05	-
Hs	3098	HK1	NM_033497	T04734	Topors-isoform1	+	chr10	71042616	71042637	Intron 2	22.6	9.2e-05	-
Hs	3098	HK1	NM_033497	T04734	Topors-isoform1	-	chr10	71112002	71112023	Intron 5	22.6	9.2e-05	-
Hs	3098	HK1	NM_033498	T04734	Topors-isoform1	+	chr10	71042616	71042637	Intron 2	22.6	9.2e-05	-
Hs	3098	HK1	NM_033498	T04734	Topors-isoform1	-	chr10	71112002	71112023	Intron 5	22.6	9.2e-05	-
Hs	3098	HK1	NM_033500	T04734	Topors-isoform1	+	chr10	71042616	71042637	Intron 2	22.6	9.2e-05	-
Hs	3098	HK1	NM_033500	T04734	Topors-isoform1	-	chr10	71112002	71112023	Intron 6	22.6	9.2e-05	-
Hs	3320	HSP90AA1	NM_001017963	T04734	Topors-isoform1	+	chr14	102594708	102594729	Intron 1	22.6	9.2e-05	-
Hs	4155	MBP	NM_001025081	T04734	Topors-isoform1	+	chr18	74713550	74713571	Intron 2	22.6	9.2e-05	-
Hs	4155	MBP	NM_001025101	T04734	Topors-isoform1	+	chr18	74713550	74713571	Intron 4	22.6	9.2e-05	-
Hs	4155	MBP	NM_002385	T04734	Topors-isoform1	+	chr18	74713550	74713571	Intron 2	22.6	9.2e-05	-
Hs	6812	STXBP1	NM_001032221	T04734	Topors-isoform1	+	chr9	130383095	130383116	Intron 1	22.6	9.2e-05	-
Hs	6812	STXBP1	NM_001032221	T04734	Topors-isoform1	-	chr9	130411413	130411434	Intron 1	22.6	9.2e-05	-
Hs	6812	STXBP1	NM_001032221	T04734	Topors-isoform1	+	chr9	130442891	130442912	Intron 17	22.6	9.2e-05	-
Hs	6812	STXBP1	NM_003165	T04734	Topors-isoform1	+	chr9	130383095	130383116	Intron 1	22.6	9.2e-05	-
Hs	6812	STXBP1	NM_003165	T04734	Topors-isoform1	-	chr9	130411413	130411434	Intron 1	22.6	9.2e-05	-
Hs	6812	STXBP1	NM_003165	T04734	Topors-isoform1	+	chr9	130442891	130442912	Intron 17	22.6	9.2e-05	-
Hs	6853	SYN1	NM_006950	T04734	Topors-isoform1	+	chrX	47453674	47453695	Intron 5	22.6	9.2e-05	-
Hs	6853	SYN1	NM_133499	T04734	Topors-isoform1	+	chrX	47453674	47453695	Intron 5	22.6	9.2e-05	-
Hs	478	ATP1A3	NM_152296	T04734	Topors-isoform1	+	chr19	42478126	42478147	Intron 16	22.5	9.7e-05	-
Hs	3320	HSP90AA1	NM_001017963	T04734	Topors-isoform1	-	chr14	102549209	102549230	Intron 10	22.5	9.7e-05	-
Hs	3320	HSP90AA1	NM_005348	T04734	Topors-isoform1	-	chr14	102549209	102549230	Intron 9	22.5	9.7e-05	-
Hs	3320	HSP90AA1	NM_001017963	T04734	Topors-isoform1	-	chr14	102579071	102579092	Intron 1	22.4	0.0001	-
Hs	498	ATP5A1	NM_001001937	T04734	Topors-isoform1	+	chr18	43665131	43665152	Intron 11	22.5	0.0001	-
Hs	498	ATP5A1	NM_004046	T04734	Topors-isoform1	+	chr18	43665131	43665152	Intron 10	22.5	0.0001	-
Hs	3098	HK1	NM_033497	T04734	Topors-isoform1	+	chr10	71044313	71044334	Intron 2	22.5	0.0001	-
Hs	3098	HK1	NM_033498	T04734	Topors-isoform1	+	chr10	71044313	71044334	Intron 2	22.5	0.0001	-
Hs	3098	HK1	NM_033500	T04734	Topors-isoform1	+	chr10	71044313	71044334	Intron 2	22.5	0.0001	-
Hs	6853	SYN1	NM_006950	T04734	Topors-isoform1	+	chrX	47448879	47448900	Intron 5	22.3	0.00011	-
Hs	6853	SYN1	NM_133499	T04734	Topors-isoform1	+	chrX	47448879	47448900	Intron 5	22.3	0.00011	-
Hs	4155	MBP	NM_001025101	T04734	Topors-isoform1	-	chr18	74792892	74792913	Intron 2	22.4	0.00011	-
Hs	478	ATP1A3	NM_152296	T04734	Topors-isoform1	-	chr19	42481213	42481234	Intron 14	22.2	0.00012	-
Hs	498	ATP5A1	NM_001001937	T04734	Topors-isoform1	+	chr18	43680782	43680803	Intron 1	22.2	0.00012	-
Hs	498	ATP5A1	NM_001001937	T04734	Topors-isoform1	+	chr18	43681884	43681905	Intron 1	22.2	0.00012	-
Hs	2023	ENO1	NM_001428	T04734	Topors-isoform1	-	chr1	8932695	8932716	Intron 2	22.2	0.00012	-
Hs	8362	HIST1H4K	NM_003541	T04734	Topors-isoform1	-	chr6	27800910	27800931	Promoter	22.2	0.00012	-
Hs	3098	HK1	NM_000188	T04734	Topors-isoform1	+	chr10	71113088	71113109	Intron 2	22.2	0.00012	-
Hs	3098	HK1	NM_033496	T04734	Topors-isoform1	+	chr10	71113088	71113109	Intron 2	22.2	0.00012	-
Hs	3098	HK1	NM_033497	T04734	Topors-isoform1	-	chr10	71031486	71031507	Intron 1	22.2	0.00012	-
Hs	3098	HK1	NM_033497	T04734	Topors-isoform1	-	chr10	71033361	71033382	Intron 1	22.2	0.00012	-
Hs	3098	HK1	NM_033497	T04734	Topors-isoform1	-	chr10	71046557	71046578	Intron 2	22.2	0.00012	-
Hs	3098	HK1	NM_033497	T04734	Topors-isoform1	+	chr10	71069301	71069322	Intron 4	22.2	0.00012	-
Hs	3098	HK1	NM_033497	T04734	Topors-isoform1	+	chr10	71113088	71113109	Intron 5	22.2	0.00012	-
Hs	3098	HK1	NM_033498	T04734	Topors-isoform1	-	chr10	71031486	71031507	Intron 1	22.2	0.00012	-
Hs	3098	HK1	NM_033498	T04734	Topors-isoform1	-	chr10	71033361	71033382	Intron 1	22.2	0.00012	-
Hs	3098	HK1	NM_033498	T04734	Topors-isoform1	-	chr10	71046557	71046578	Intron 2	22.2	0.00012	-
Hs	3098	HK1	NM_033498	T04734	Topors-isoform1	+	chr10	71069301	71069322	Intron 4	22.2	0.00012	-
Hs	3098	HK1	NM_033498	T04734	Topors-isoform1	+	chr10	71113088	71113109	Intron 5	22.2	0.00012	-
Hs	3098	HK1	NM_033500	T04734	Topors-isoform1	-	chr10	71031486	71031507	Intron 1	22.2	0.00012	-
Hs	3098	HK1	NM_033500	T04734	Topors-isoform1	-	chr10	71033361	71033382	Intron 1	22.2	0.00012	-
Hs	3098	HK1	NM_033500	T04734	Topors-isoform1	-	chr10	71046557	71046578	Intron 2	22.2	0.00012	-
Hs	3098	HK1	NM_033500	T04734	Topors-isoform1	+	chr10	71069301	71069322	Intron 5	22.2	0.00012	-
Hs	3098	HK1	NM_033500	T04734	Topors-isoform1	+	chr10	71113088	71113109	Intron 6	22.2	0.00012	-
Hs	3320	HSP90AA1	NM_001017963	T04734	Topors-isoform1	-	chr14	102567015	102567036	Intron 2	22.2	0.00012	-
Hs	3320	HSP90AA1	NM_001017963	T04734	Topors-isoform1	-	chr14	102590373	102590394	Intron 1	22.2	0.00012	-
Hs	3312	HSPA8	NM_006597	T04734	Topors-isoform1	+	chr11	122927185	122927206	Downstream	22.2	0.00012	-
Hs	4155	MBP	NM_001025101	T04734	Topors-isoform1	-	chr18	74825150	74825171	Intron 1	22.2	0.00012	-
Hs	7001	PRDX2	NM_005809	T04734	Topors-isoform1	-	chr19	12909418	12909439	Intron 5	22.2	0.00012	-
Hs	6812	STXBP1	NM_001032221	T04734	Topors-isoform1	+	chr9	130392530	130392551	Intron 1	22.2	0.00012	-
Hs	6812	STXBP1	NM_001032221	T04734	Topors-isoform1	-	chr9	130456464	130456485	Downstream	22.2	0.00012	-
Hs	6812	STXBP1	NM_003165	T04734	Topors-isoform1	+	chr9	130392530	130392551	Intron 1	22.2	0.00012	-
Hs	6812	STXBP1	NM_003165	T04734	Topors-isoform1	-	chr9	130456464	130456485	Downstream	22.2	0.00012	-
Hs	6844	VAMP2	NM_014232	T04734	Topors-isoform1	-	chr17	8061759	8061780	Downstream	22.2	0.00012	-
Hs	226	ALDOA	NM_000034	T04734	Topors-isoform1	+	chr16	30073598	30073619	Intron 4	22.1	0.00013	-
Hs	478	ATP1A3	NM_152296	T04734	Topors-isoform1	-	chr19	42477661	42477682	Intron 16	22.1	0.00013	-
Hs	478	ATP1A3	NM_152296	T04734	Topors-isoform1	-	chr19	42483712	42483733	Intron 11	22.1	0.00013	-
Hs	498	ATP5A1	NM_001001937	T04734	Topors-isoform1	+	chr18	43663149	43663170	Downstream	22.1	0.00013	-
Hs	498	ATP5A1	NM_004046	T04734	Topors-isoform1	+	chr18	43663149	43663170	Downstream	22.1	0.00013	-
Hs	4155	MBP	NM_001025101	T04734	Topors-isoform1	+	chr18	74832999	74833020	Intron 1	22.1	0.00013	-
Hs	6812	STXBP1	NM_001032221	T04734	Topors-isoform1	-	chr9	130389001	130389022	Intron 1	22.1	0.00013	-
Hs	6812	STXBP1	NM_001032221	T04734	Topors-isoform1	-	chr9	130421474	130421495	Intron 4	22.1	0.00013	-
Hs	6812	STXBP1	NM_001032221	T04734	Topors-isoform1	+	chr9	130434936	130434957	Intron 12	22.1	0.00013	-
Hs	6812	STXBP1	NM_003165	T04734	Topors-isoform1	-	chr9	130389001	130389022	Intron 1	22.1	0.00013	-
Hs	6812	STXBP1	NM_003165	T04734	Topors-isoform1	-	chr9	130421474	130421495	Intron 4	22.1	0.00013	-
Hs	6812	STXBP1	NM_003165	T04734	Topors-isoform1	+	chr9	130434936	130434957	Intron 12	22.1	0.00013	-
Hs	6853	SYN1	NM_006950	T04734	Topors-isoform1	+	chrX	47456476	47456497	Intron 5	22.1	0.00013	-
Hs	6853	SYN1	NM_133499	T04734	Topors-isoform1	+	chrX	47456476	47456497	Intron 5	22.1	0.00013	-
Hs	7532	YWHAG	NM_012479	T04734	Topors-isoform1	+	chr7	75989814	75989835	Promoter	22.1	0.00013	-
Hs	478	ATP1A3	NM_152296	T04734	Topors-isoform1	+	chr19	42478039	42478060	Intron 16	22	0.00014	-
Hs	8361	HIST1H4F	NM_003540	T04734	Topors-isoform1	+	chr6	26239672	26239693	Promoter	22	0.00014	-
Hs	3098	HK1	NM_000188	T04734	Topors-isoform1	+	chr10	71151141	71151162	Intron 14	22	0.00014	-
Hs	3098	HK1	NM_033496	T04734	Topors-isoform1	+	chr10	71151141	71151162	Intron 14	22	0.00014	-
Hs	3098	HK1	NM_033497	T04734	Topors-isoform1	-	chr10	71058814	71058835	Intron 4	22	0.00014	-
Hs	3098	HK1	NM_033497	T04734	Topors-isoform1	+	chr10	71151141	71151162	Intron 17	22	0.00014	-
Hs	3098	HK1	NM_033498	T04734	Topors-isoform1	-	chr10	71058814	71058835	Intron 4	22	0.00014	-
Hs	3098	HK1	NM_033498	T04734	Topors-isoform1	+	chr10	71151141	71151162	Intron 17	22	0.00014	-
Hs	3098	HK1	NM_033500	T04734	Topors-isoform1	-	chr10	71058814	71058835	Intron 4	22	0.00014	-
Hs	3098	HK1	NM_033500	T04734	Topors-isoform1	+	chr10	71151141	71151162	Intron 18	22	0.00014	-
Hs	3320	HSP90AA1	NM_001017963	T04734	Topors-isoform1	+	chr14	102570019	102570040	Intron 1	22	0.00014	-
Hs	6844	VAMP2	NM_014232	T04734	Topors-isoform1	+	chr17	8060831	8060852	Downstream	22	0.00014	-
Hs	7534	YWHAZ	NM_003406	T04734	Topors-isoform1	-	chr8	101941681	101941702	Intron 2	22	0.00014	-
Hs	7534	YWHAZ	NM_145690	T04734	Topors-isoform1	-	chr8	101941681	101941702	Intron 2	22	0.00014	-
Hs	498	ATP5A1	NM_001001937	T04734	Topors-isoform1	+	chr18	43676344	43676365	Intron 2	21.9	0.00015	-
Hs	498	ATP5A1	NM_004046	T04734	Topors-isoform1	+	chr18	43676344	43676365	Intron 1	21.9	0.00015	-
Hs	3098	HK1	NM_000188	T04734	Topors-isoform1	+	chr10	71118497	71118518	Intron 2	21.9	0.00015	-
Hs	3098	HK1	NM_033496	T04734	Topors-isoform1	+	chr10	71118497	71118518	Intron 2	21.9	0.00015	-
Hs	3098	HK1	NM_033497	T04734	Topors-isoform1	+	chr10	71118497	71118518	Intron 5	21.9	0.00015	-
Hs	3098	HK1	NM_033498	T04734	Topors-isoform1	+	chr10	71118497	71118518	Intron 5	21.9	0.00015	-
Hs	3098	HK1	NM_033500	T04734	Topors-isoform1	+	chr10	71118497	71118518	Intron 6	21.9	0.00015	-
Hs	478	ATP1A3	NM_152296	T04734	Topors-isoform1	-	chr19	42475037	42475058	Intron 16	21.8	0.00016	-
Hs	498	ATP5A1	NM_001001937	T04734	Topors-isoform1	-	chr18	43682408	43682429	Intron 1	21.8	0.00016	-
Hs	3098	HK1	NM_033497	T04734	Topors-isoform1	+	chr10	71034232	71034253	Intron 1	21.8	0.00016	-
Hs	3098	HK1	NM_033497	T04734	Topors-isoform1	+	chr10	71070055	71070076	Intron 4	21.8	0.00016	-
Hs	3098	HK1	NM_033498	T04734	Topors-isoform1	+	chr10	71034232	71034253	Intron 1	21.8	0.00016	-
Hs	3098	HK1	NM_033498	T04734	Topors-isoform1	+	chr10	71070055	71070076	Intron 4	21.8	0.00016	-
Hs	3098	HK1	NM_033500	T04734	Topors-isoform1	+	chr10	71034232	71034253	Intron 1	21.8	0.00016	-
Hs	3098	HK1	NM_033500	T04734	Topors-isoform1	+	chr10	71070055	71070076	Intron 5	21.8	0.00016	-
Hs	3320	HSP90AA1	NM_001017963	T04734	Topors-isoform1	-	chr14	102576875	102576896	Intron 1	21.8	0.00016	-
Hs	3320	HSP90AA1	NM_001017963	T04734	Topors-isoform1	-	chr14	102593118	102593139	Intron 1	21.8	0.00016	-
Hs	7529	YWHAB	NM_003404	T04734	Topors-isoform1	-	chr20	43519863	43519884	Intron 2	21.8	0.00016	-
Hs	7529	YWHAB	NM_139323	T04734	Topors-isoform1	-	chr20	43519863	43519884	Intron 1	21.8	0.00016	-
Hs	3098	HK1	NM_000188	T04734	Topors-isoform1	-	chr10	71132878	71132899	Intron 7	21.9	0.00016	-
Hs	3098	HK1	NM_033496	T04734	Topors-isoform1	-	chr10	71132878	71132899	Intron 7	21.9	0.00016	-
Hs	3098	HK1	NM_033497	T04734	Topors-isoform1	-	chr10	71132878	71132899	Intron 10	21.9	0.00016	-
Hs	3098	HK1	NM_033498	T04734	Topors-isoform1	-	chr10	71132878	71132899	Intron 10	21.9	0.00016	-
Hs	3098	HK1	NM_033500	T04734	Topors-isoform1	-	chr10	71132878	71132899	Intron 11	21.9	0.00016	-
Hs	3098	HK1	NM_000188	T04734	Topors-isoform1	-	chr10	71096654	71096675	Intron 1	21.6	0.00018	-
Hs	3098	HK1	NM_000188	T04734	Topors-isoform1	-	chr10	71156694	71156715	Intron 16	21.6	0.00018	-
Hs	3098	HK1	NM_000188	T04734	Topors-isoform1	-	chr10	71162351	71162372	Downstream	21.6	0.00018	-
Hs	3098	HK1	NM_033496	T04734	Topors-isoform1	-	chr10	71096654	71096675	Intron 1	21.6	0.00018	-
Hs	3098	HK1	NM_033496	T04734	Topors-isoform1	-	chr10	71156694	71156715	Intron 16	21.6	0.00018	-
Hs	3098	HK1	NM_033496	T04734	Topors-isoform1	-	chr10	71162351	71162372	Downstream	21.6	0.00018	-
Hs	3098	HK1	NM_033497	T04734	Topors-isoform1	-	chr10	71096654	71096675	Intron 4	21.6	0.00018	-
Hs	3098	HK1	NM_033497	T04734	Topors-isoform1	-	chr10	71156694	71156715	Intron 19	21.6	0.00018	-
Hs	3098	HK1	NM_033497	T04734	Topors-isoform1	-	chr10	71162351	71162372	Downstream	21.6	0.00018	-
Hs	3098	HK1	NM_033498	T04734	Topors-isoform1	-	chr10	71096654	71096675	Intron 4	21.6	0.00018	-
Hs	3098	HK1	NM_033498	T04734	Topors-isoform1	-	chr10	71156694	71156715	Intron 19	21.6	0.00018	-
Hs	3098	HK1	NM_033498	T04734	Topors-isoform1	-	chr10	71162351	71162372	Downstream	21.6	0.00018	-
Hs	3098	HK1	NM_033500	T04734	Topors-isoform1	-	chr10	71096654	71096675	Intron 5	21.6	0.00018	-
Hs	3098	HK1	NM_033500	T04734	Topors-isoform1	-	chr10	71156694	71156715	Intron 20	21.6	0.00018	-
Hs	3098	HK1	NM_033500	T04734	Topors-isoform1	-	chr10	71162351	71162372	Downstream	21.6	0.00018	-
Hs	6853	SYN1	NM_006950	T04734	Topors-isoform1	+	chrX	47475049	47475070	Intron 1	21.6	0.00018	-
Hs	6853	SYN1	NM_133499	T04734	Topors-isoform1	+	chrX	47475049	47475070	Intron 1	21.6	0.00018	-
Hs	7529	YWHAB	NM_003404	T04734	Topors-isoform1	-	chr20	43519999	43520020	Intron 2	21.6	0.00018	-
Hs	7529	YWHAB	NM_003404	T04734	Topors-isoform1	-	chr20	43529668	43529689	Intron 2	21.6	0.00018	-
Hs	7529	YWHAB	NM_139323	T04734	Topors-isoform1	-	chr20	43519999	43520020	Intron 1	21.6	0.00018	-
Hs	7529	YWHAB	NM_139323	T04734	Topors-isoform1	-	chr20	43529668	43529689	Intron 1	21.6	0.00018	-
Hs	7534	YWHAZ	NM_003406	T04734	Topors-isoform1	+	chr8	101938616	101938637	Intron 2	21.6	0.00018	-
Hs	7534	YWHAZ	NM_145690	T04734	Topors-isoform1	+	chr8	101938616	101938637	Intron 2	21.6	0.00018	-
Hs	498	ATP5A1	NM_001001937	T04734	Topors-isoform1	+	chr18	43671882	43671903	Intron 3	21.5	0.00019	-
Hs	498	ATP5A1	NM_004046	T04734	Topors-isoform1	+	chr18	43671882	43671903	Intron 2	21.5	0.00019	-
Hs	8360	HIST1H4D	NM_003539	T04734	Topors-isoform1	+	chr6	26188541	26188562	Downstream	21.5	0.00019	-
Hs	3098	HK1	NM_033497	T04734	Topors-isoform1	-	chr10	71031873	71031894	Intron 1	21.5	0.00019	-
Hs	3098	HK1	NM_033498	T04734	Topors-isoform1	-	chr10	71031873	71031894	Intron 1	21.5	0.00019	-
Hs	3098	HK1	NM_033500	T04734	Topors-isoform1	-	chr10	71031873	71031894	Intron 1	21.5	0.00019	-
Hs	3320	HSP90AA1	NM_001017963	T04734	Topors-isoform1	+	chr14	102559591	102559612	Intron 2	21.5	0.00019	-
Hs	6812	STXBP1	NM_001032221	T04734	Topors-isoform1	-	chr9	130382023	130382044	Intron 1	21.5	0.00019	-
Hs	6812	STXBP1	NM_003165	T04734	Topors-isoform1	-	chr9	130382023	130382044	Intron 1	21.5	0.00019	-
Hs	3320	HSP90AA1	NM_001017963	T04734	Topors-isoform1	+	chr14	102602649	102602670	Intron 1	21.6	0.00019	-
Hs	3098	HK1	NM_000188	T04734	Topors-isoform1	+	chr10	71118361	71118382	Intron 2	21.5	0.0002	-
Hs	3098	HK1	NM_000188	T04734	Topors-isoform1	-	chr10	71141563	71141584	Intron 9	21.5	0.0002	-
Hs	3098	HK1	NM_033496	T04734	Topors-isoform1	+	chr10	71118361	71118382	Intron 2	21.5	0.0002	-
Hs	3098	HK1	NM_033496	T04734	Topors-isoform1	-	chr10	71141563	71141584	Intron 9	21.5	0.0002	-
Hs	3098	HK1	NM_033497	T04734	Topors-isoform1	+	chr10	71069920	71069941	Intron 4	21.5	0.0002	-
Hs	3098	HK1	NM_033497	T04734	Topors-isoform1	+	chr10	71118361	71118382	Intron 5	21.5	0.0002	-
Hs	3098	HK1	NM_033497	T04734	Topors-isoform1	-	chr10	71141563	71141584	Intron 12	21.5	0.0002	-
Hs	3098	HK1	NM_033498	T04734	Topors-isoform1	+	chr10	71069920	71069941	Intron 4	21.5	0.0002	-
Hs	3098	HK1	NM_033498	T04734	Topors-isoform1	+	chr10	71118361	71118382	Intron 5	21.5	0.0002	-
Hs	3098	HK1	NM_033498	T04734	Topors-isoform1	-	chr10	71141563	71141584	Intron 12	21.5	0.0002	-
Hs	3098	HK1	NM_033500	T04734	Topors-isoform1	+	chr10	71069920	71069941	Intron 5	21.5	0.0002	-
Hs	3098	HK1	NM_033500	T04734	Topors-isoform1	+	chr10	71118361	71118382	Intron 6	21.5	0.0002	-
Hs	3098	HK1	NM_033500	T04734	Topors-isoform1	-	chr10	71141563	71141584	Intron 13	21.5	0.0002	-
Hs	3320	HSP90AA1	NM_001017963	T04734	Topors-isoform1	-	chr14	102558524	102558545	Intron 2	21.5	0.0002	-
Hs	3320	HSP90AA1	NM_001017963	T04734	Topors-isoform1	-	chr14	102579614	102579635	Intron 1	21.5	0.0002	-
Hs	6812	STXBP1	NM_001032221	T04734	Topors-isoform1	+	chr9	130386608	130386629	Intron 1	21.5	0.0002	-
Hs	6812	STXBP1	NM_003165	T04734	Topors-isoform1	+	chr9	130386608	130386629	Intron 1	21.5	0.0002	-
Hs	7532	YWHAG	NM_012479	T04734	Topors-isoform1	+	chr7	75983129	75983150	Intron 1	21.5	0.0002	-
Hs	226	ALDOA	NM_000034	T04734	Topors-isoform1	+	chr16	30065384	30065405	Intron 2	21.4	0.00021	-
Hs	226	ALDOA	NM_000034	T04734	Topors-isoform1	-	chr16	30067239	30067260	Intron 4	21.4	0.00021	-
Hs	498	ATP5A1	NM_001001937	T04734	Topors-isoform1	+	chr18	43672993	43673014	Intron 3	21.4	0.00021	-
Hs	498	ATP5A1	NM_004046	T04734	Topors-isoform1	+	chr18	43672993	43673014	Intron 2	21.4	0.00021	-
Hs	6812	STXBP1	NM_001032221	T04734	Topors-isoform1	+	chr9	130386743	130386764	Intron 1	21.4	0.00021	-
Hs	6812	STXBP1	NM_003165	T04734	Topors-isoform1	+	chr9	130386743	130386764	Intron 1	21.4	0.00021	-
Hs	6853	SYN1	NM_006950	T04734	Topors-isoform1	+	chrX	47467307	47467328	Intron 1	21.4	0.00021	-
Hs	6853	SYN1	NM_133499	T04734	Topors-isoform1	+	chrX	47467307	47467328	Intron 1	21.4	0.00021	-
Hs	10382	TUBB4	NM_006087	T04734	Topors-isoform1	-	chr19	6503660	6503681	Promoter	21.4	0.00021	-
Hs	6853	SYN1	NM_006950	T04734	Topors-isoform1	+	chrX	47465866	47465887	Intron 3	21.3	0.00022	-
Hs	6853	SYN1	NM_133499	T04734	Topors-isoform1	+	chrX	47465866	47465887	Intron 3	21.3	0.00022	-
Hs	213	ALB	NM_000477	T04734	Topors-isoform1	+	chr4	74271722	74271743	Intron 2	21.4	0.00022	-
Hs	226	ALDOA	NM_000034	T04734	Topors-isoform1	+	chr16	30063431	30063452	Promoter	21.4	0.00022	-
Hs	226	ALDOA	NM_000034	T04734	Topors-isoform1	-	chr16	30071137	30071158	Intron 4	21.4	0.00022	-
Hs	226	ALDOA	NM_000034	T04734	Topors-isoform1	-	chr16	30082828	30082849	Downstream	21.4	0.00022	-
Hs	226	ALDOA	NM_184041	T04734	Topors-isoform1	-	chr16	30082828	30082849	Downstream	21.4	0.00022	-
Hs	226	ALDOA	NM_184043	T04734	Topors-isoform1	-	chr16	30082828	30082849	Downstream	21.4	0.00022	-
Hs	476	ATP1A1	NM_000701	T04734	Topors-isoform1	+	chr1	116928492	116928513	Intron 3	21.4	0.00022	-
Hs	476	ATP1A1	NM_000701	T04734	Topors-isoform1	-	chr1	116938628	116938649	Intron 13	21.4	0.00022	-
Hs	478	ATP1A3	NM_152296	T04734	Topors-isoform1	-	chr19	42469981	42470002	Downstream	21.4	0.00022	-
Hs	478	ATP1A3	NM_152296	T04734	Topors-isoform1	-	chr19	42479456	42479477	Intron 16	21.4	0.00022	-
Hs	498	ATP5A1	NM_001001937	T04734	Topors-isoform1	+	chr18	43673246	43673267	Intron 3	21.4	0.00022	-
Hs	498	ATP5A1	NM_001001937	T04734	Topors-isoform1	+	chr18	43673816	43673837	Intron 3	21.4	0.00022	-
Hs	498	ATP5A1	NM_001001937	T04734	Topors-isoform1	-	chr18	43676108	43676129	Intron 2	21.4	0.00022	-
Hs	498	ATP5A1	NM_004046	T04734	Topors-isoform1	+	chr18	43673246	43673267	Intron 2	21.4	0.00022	-
Hs	498	ATP5A1	NM_004046	T04734	Topors-isoform1	+	chr18	43673816	43673837	Intron 2	21.4	0.00022	-
Hs	498	ATP5A1	NM_004046	T04734	Topors-isoform1	-	chr18	43676108	43676129	Intron 1	21.4	0.00022	-
Hs	2023	ENO1	NM_001428	T04734	Topors-isoform1	-	chr1	8937264	8937285	Intron 1	21.4	0.00022	-
Hs	2670	GFAP	NM_002055	T04734	Topors-isoform1	-	chr17	42994891	42994912	Promoter	21.4	0.00022	-
Hs	8334	HIST1H2AC	NM_003512	T04734	Topors-isoform1	-	chr6	26126220	26126241	Downstream	21.4	0.00022	-
Hs	8360	HIST1H4D	NM_003539	T04734	Topors-isoform1	-	chr6	26189936	26189957	Promoter	21.4	0.00022	-
Hs	3098	HK1	NM_000188	T04734	Topors-isoform1	+	chr10	71082390	71082411	Intron 1	21.4	0.00022	-
Hs	3098	HK1	NM_000188	T04734	Topors-isoform1	-	chr10	71085843	71085864	Intron 1	21.4	0.00022	-
Hs	3098	HK1	NM_000188	T04734	Topors-isoform1	-	chr10	71090889	71090910	Intron 1	21.4	0.00022	-
Hs	3098	HK1	NM_000188	T04734	Topors-isoform1	-	chr10	71101170	71101191	Intron 1	21.4	0.00022	-
Hs	3098	HK1	NM_000188	T04734	Topors-isoform1	+	chr10	71114567	71114588	Intron 2	21.4	0.00022	-
Hs	3098	HK1	NM_000188	T04734	Topors-isoform1	+	chr10	71115289	71115310	Intron 2	21.4	0.00022	-
Hs	3098	HK1	NM_033496	T04734	Topors-isoform1	+	chr10	71082390	71082411	Intron 1	21.4	0.00022	-
Hs	3098	HK1	NM_033496	T04734	Topors-isoform1	-	chr10	71085843	71085864	Intron 1	21.4	0.00022	-
Hs	3098	HK1	NM_033496	T04734	Topors-isoform1	-	chr10	71090889	71090910	Intron 1	21.4	0.00022	-
Hs	3098	HK1	NM_033496	T04734	Topors-isoform1	-	chr10	71101170	71101191	Intron 1	21.4	0.00022	-
Hs	3098	HK1	NM_033496	T04734	Topors-isoform1	+	chr10	71114567	71114588	Intron 2	21.4	0.00022	-
Hs	3098	HK1	NM_033496	T04734	Topors-isoform1	+	chr10	71115289	71115310	Intron 2	21.4	0.00022	-
Hs	3098	HK1	NM_033497	T04734	Topors-isoform1	+	chr10	71027943	71027964	Promoter	21.4	0.00022	-
Hs	3098	HK1	NM_033497	T04734	Topors-isoform1	+	chr10	71030080	71030101	Intron 1	21.4	0.00022	-
Hs	3098	HK1	NM_033497	T04734	Topors-isoform1	-	chr10	71033225	71033246	Intron 1	21.4	0.00022	-
Hs	3098	HK1	NM_033497	T04734	Topors-isoform1	+	chr10	71044934	71044955	Intron 2	21.4	0.00022	-
Hs	3098	HK1	NM_033497	T04734	Topors-isoform1	+	chr10	71057394	71057415	Intron 4	21.4	0.00022	-
Hs	3098	HK1	NM_033497	T04734	Topors-isoform1	-	chr10	71059373	71059394	Intron 4	21.4	0.00022	-
Hs	3098	HK1	NM_033497	T04734	Topors-isoform1	-	chr10	71059809	71059830	Intron 4	21.4	0.00022	-
Hs	3098	HK1	NM_033497	T04734	Topors-isoform1	+	chr10	71065354	71065375	Intron 4	21.4	0.00022	-
Hs	3098	HK1	NM_033497	T04734	Topors-isoform1	-	chr10	71067848	71067869	Intron 4	21.4	0.00022	-
Hs	3098	HK1	NM_033497	T04734	Topors-isoform1	+	chr10	71069546	71069567	Intron 4	21.4	0.00022	-
Hs	3098	HK1	NM_033497	T04734	Topors-isoform1	+	chr10	71070556	71070577	Intron 4	21.4	0.00022	-
Hs	3098	HK1	NM_033497	T04734	Topors-isoform1	+	chr10	71082390	71082411	Intron 4	21.4	0.00022	-
Hs	3098	HK1	NM_033497	T04734	Topors-isoform1	-	chr10	71085843	71085864	Intron 4	21.4	0.00022	-
Hs	3098	HK1	NM_033497	T04734	Topors-isoform1	-	chr10	71090889	71090910	Intron 4	21.4	0.00022	-
Hs	3098	HK1	NM_033497	T04734	Topors-isoform1	-	chr10	71101170	71101191	Intron 4	21.4	0.00022	-
Hs	3098	HK1	NM_033497	T04734	Topors-isoform1	+	chr10	71114567	71114588	Intron 5	21.4	0.00022	-
Hs	3098	HK1	NM_033497	T04734	Topors-isoform1	+	chr10	71115289	71115310	Intron 5	21.4	0.00022	-
Hs	3098	HK1	NM_033498	T04734	Topors-isoform1	+	chr10	71027943	71027964	Promoter	21.4	0.00022	-
Hs	3098	HK1	NM_033498	T04734	Topors-isoform1	+	chr10	71030080	71030101	Intron 1	21.4	0.00022	-
Hs	3098	HK1	NM_033498	T04734	Topors-isoform1	-	chr10	71033225	71033246	Intron 1	21.4	0.00022	-
Hs	3098	HK1	NM_033498	T04734	Topors-isoform1	+	chr10	71044934	71044955	Intron 2	21.4	0.00022	-
Hs	3098	HK1	NM_033498	T04734	Topors-isoform1	+	chr10	71057394	71057415	Intron 4	21.4	0.00022	-
Hs	3098	HK1	NM_033498	T04734	Topors-isoform1	-	chr10	71059373	71059394	Intron 4	21.4	0.00022	-
Hs	3098	HK1	NM_033498	T04734	Topors-isoform1	-	chr10	71059809	71059830	Intron 4	21.4	0.00022	-
Hs	3098	HK1	NM_033498	T04734	Topors-isoform1	+	chr10	71065354	71065375	Intron 4	21.4	0.00022	-
Hs	3098	HK1	NM_033498	T04734	Topors-isoform1	-	chr10	71067848	71067869	Intron 4	21.4	0.00022	-
Hs	3098	HK1	NM_033498	T04734	Topors-isoform1	+	chr10	71069546	71069567	Intron 4	21.4	0.00022	-
Hs	3098	HK1	NM_033498	T04734	Topors-isoform1	+	chr10	71070556	71070577	Intron 4	21.4	0.00022	-
Hs	3098	HK1	NM_033498	T04734	Topors-isoform1	+	chr10	71082390	71082411	Intron 4	21.4	0.00022	-
Hs	3098	HK1	NM_033498	T04734	Topors-isoform1	-	chr10	71085843	71085864	Intron 4	21.4	0.00022	-
Hs	3098	HK1	NM_033498	T04734	Topors-isoform1	-	chr10	71090889	71090910	Intron 4	21.4	0.00022	-
Hs	3098	HK1	NM_033498	T04734	Topors-isoform1	-	chr10	71101170	71101191	Intron 4	21.4	0.00022	-
Hs	3098	HK1	NM_033498	T04734	Topors-isoform1	+	chr10	71114567	71114588	Intron 5	21.4	0.00022	-
Hs	3098	HK1	NM_033498	T04734	Topors-isoform1	+	chr10	71115289	71115310	Intron 5	21.4	0.00022	-
Hs	3098	HK1	NM_033500	T04734	Topors-isoform1	+	chr10	71027943	71027964	Promoter	21.4	0.00022	-
Hs	3098	HK1	NM_033500	T04734	Topors-isoform1	+	chr10	71030080	71030101	Intron 1	21.4	0.00022	-
Hs	3098	HK1	NM_033500	T04734	Topors-isoform1	-	chr10	71033225	71033246	Intron 1	21.4	0.00022	-
Hs	3098	HK1	NM_033500	T04734	Topors-isoform1	+	chr10	71044934	71044955	Intron 2	21.4	0.00022	-
Hs	3098	HK1	NM_033500	T04734	Topors-isoform1	+	chr10	71057394	71057415	Intron 4	21.4	0.00022	-
Hs	3098	HK1	NM_033500	T04734	Topors-isoform1	-	chr10	71059373	71059394	Intron 4	21.4	0.00022	-
Hs	3098	HK1	NM_033500	T04734	Topors-isoform1	-	chr10	71059809	71059830	Intron 4	21.4	0.00022	-
Hs	3098	HK1	NM_033500	T04734	Topors-isoform1	+	chr10	71065354	71065375	Intron 5	21.4	0.00022	-
Hs	3098	HK1	NM_033500	T04734	Topors-isoform1	-	chr10	71067848	71067869	Intron 5	21.4	0.00022	-
Hs	3098	HK1	NM_033500	T04734	Topors-isoform1	+	chr10	71069546	71069567	Intron 5	21.4	0.00022	-
Hs	3098	HK1	NM_033500	T04734	Topors-isoform1	+	chr10	71070556	71070577	Intron 5	21.4	0.00022	-
Hs	3098	HK1	NM_033500	T04734	Topors-isoform1	+	chr10	71082390	71082411	Intron 5	21.4	0.00022	-
Hs	3098	HK1	NM_033500	T04734	Topors-isoform1	-	chr10	71085843	71085864	Intron 5	21.4	0.00022	-
Hs	3098	HK1	NM_033500	T04734	Topors-isoform1	-	chr10	71090889	71090910	Intron 5	21.4	0.00022	-
Hs	3098	HK1	NM_033500	T04734	Topors-isoform1	-	chr10	71101170	71101191	Intron 5	21.4	0.00022	-
Hs	3098	HK1	NM_033500	T04734	Topors-isoform1	+	chr10	71114567	71114588	Intron 6	21.4	0.00022	-
Hs	3098	HK1	NM_033500	T04734	Topors-isoform1	+	chr10	71115289	71115310	Intron 6	21.4	0.00022	-
Hs	3320	HSP90AA1	NM_001017963	T04734	Topors-isoform1	-	chr14	102545732	102545753	Downstream	21.4	0.00022	-
Hs	3320	HSP90AA1	NM_001017963	T04734	Topors-isoform1	-	chr14	102545855	102545876	Downstream	21.4	0.00022	-
Hs	3320	HSP90AA1	NM_001017963	T04734	Topors-isoform1	-	chr14	102550636	102550657	Intron 7	21.4	0.00022	-
Hs	3320	HSP90AA1	NM_001017963	T04734	Topors-isoform1	+	chr14	102566267	102566288	Intron 2	21.4	0.00022	-
Hs	3320	HSP90AA1	NM_001017963	T04734	Topors-isoform1	-	chr14	102577171	102577192	Intron 1	21.4	0.00022	-
Hs	3320	HSP90AA1	NM_001017963	T04734	Topors-isoform1	-	chr14	102578764	102578785	Intron 1	21.4	0.00022	-
Hs	3320	HSP90AA1	NM_001017963	T04734	Topors-isoform1	-	chr14	102580300	102580321	Intron 1	21.4	0.00022	-
Hs	3320	HSP90AA1	NM_001017963	T04734	Topors-isoform1	+	chr14	102581080	102581101	Intron 1	21.4	0.00022	-
Hs	3320	HSP90AA1	NM_001017963	T04734	Topors-isoform1	-	chr14	102584831	102584852	Intron 1	21.4	0.00022	-
Hs	3320	HSP90AA1	NM_001017963	T04734	Topors-isoform1	+	chr14	102586444	102586465	Intron 1	21.4	0.00022	-
Hs	3320	HSP90AA1	NM_001017963	T04734	Topors-isoform1	-	chr14	102588871	102588892	Intron 1	21.4	0.00022	-
Hs	3320	HSP90AA1	NM_001017963	T04734	Topors-isoform1	+	chr14	102594572	102594593	Intron 1	21.4	0.00022	-
Hs	3320	HSP90AA1	NM_001017963	T04734	Topors-isoform1	+	chr14	102598449	102598470	Intron 1	21.4	0.00022	-
Hs	3320	HSP90AA1	NM_001017963	T04734	Topors-isoform1	-	chr14	102603913	102603934	Intron 1	21.4	0.00022	-
Hs	3320	HSP90AA1	NM_001017963	T04734	Topors-isoform1	+	chr14	102604097	102604118	Intron 1	21.4	0.00022	-
Hs	3320	HSP90AA1	NM_005348	T04734	Topors-isoform1	-	chr14	102545732	102545753	Downstream	21.4	0.00022	-
Hs	3320	HSP90AA1	NM_005348	T04734	Topors-isoform1	-	chr14	102545855	102545876	Downstream	21.4	0.00022	-
Hs	3320	HSP90AA1	NM_005348	T04734	Topors-isoform1	-	chr14	102550636	102550657	Intron 6	21.4	0.00022	-
Hs	4155	MBP	NM_001025081	T04734	Topors-isoform1	+	chr18	74705252	74705273	Intron 2	21.4	0.00022	-
Hs	4155	MBP	NM_001025101	T04734	Topors-isoform1	+	chr18	74705252	74705273	Intron 4	21.4	0.00022	-
Hs	4155	MBP	NM_001025101	T04734	Topors-isoform1	-	chr18	74741525	74741546	Intron 3	21.4	0.00022	-
Hs	4155	MBP	NM_001025101	T04734	Topors-isoform1	-	chr18	74760673	74760694	Intron 3	21.4	0.00022	-
Hs	4155	MBP	NM_001025101	T04734	Topors-isoform1	-	chr18	74761128	74761149	Intron 3	21.4	0.00022	-
Hs	4155	MBP	NM_001025101	T04734	Topors-isoform1	-	chr18	74761889	74761910	Intron 3	21.4	0.00022	-
Hs	4155	MBP	NM_002385	T04734	Topors-isoform1	+	chr18	74705252	74705273	Intron 2	21.4	0.00022	-
Hs	5223	PGAM1	NM_002629	T04734	Topors-isoform1	+	chr10	99194692	99194713	Downstream	21.4	0.00022	-
Hs	7001	PRDX2	NM_005809	T04734	Topors-isoform1	-	chr19	12909112	12909133	Intron 5	21.4	0.00022	-
Hs	7001	PRDX2	NM_005809	T04734	Topors-isoform1	+	chr19	12913670	12913691	Promoter	21.4	0.00022	-
Hs	292	SLC25A5	NM_001152	T04734	Topors-isoform1	-	chrX	118605999	118606020	Downstream	21.4	0.00022	-
Hs	6812	STXBP1	NM_001032221	T04734	Topors-isoform1	+	chr9	130382490	130382511	Intron 1	21.4	0.00022	-
Hs	6812	STXBP1	NM_001032221	T04734	Topors-isoform1	+	chr9	130384031	130384052	Intron 1	21.4	0.00022	-
Hs	6812	STXBP1	NM_001032221	T04734	Topors-isoform1	+	chr9	130385416	130385437	Intron 1	21.4	0.00022	-
Hs	6812	STXBP1	NM_001032221	T04734	Topors-isoform1	+	chr9	130387858	130387879	Intron 1	21.4	0.00022	-
Hs	6812	STXBP1	NM_001032221	T04734	Topors-isoform1	-	chr9	130397449	130397470	Intron 1	21.4	0.00022	-
Hs	6812	STXBP1	NM_001032221	T04734	Topors-isoform1	-	chr9	130401095	130401116	Intron 1	21.4	0.00022	-
Hs	6812	STXBP1	NM_001032221	T04734	Topors-isoform1	-	chr9	130401637	130401658	Intron 1	21.4	0.00022	-
Hs	6812	STXBP1	NM_001032221	T04734	Topors-isoform1	+	chr9	130406221	130406242	Intron 1	21.4	0.00022	-
Hs	6812	STXBP1	NM_001032221	T04734	Topors-isoform1	-	chr9	130415655	130415676	Intron 2	21.4	0.00022	-
Hs	6812	STXBP1	NM_001032221	T04734	Topors-isoform1	-	chr9	130418257	130418278	Intron 3	21.4	0.00022	-
Hs	6812	STXBP1	NM_001032221	T04734	Topors-isoform1	-	chr9	130421824	130421845	Intron 4	21.4	0.00022	-
Hs	6812	STXBP1	NM_001032221	T04734	Topors-isoform1	-	chr9	130428909	130428930	Intron 9	21.4	0.00022	-
Hs	6812	STXBP1	NM_001032221	T04734	Topors-isoform1	-	chr9	130432648	130432669	Intron 11	21.4	0.00022	-
Hs	6812	STXBP1	NM_001032221	T04734	Topors-isoform1	+	chr9	130436232	130436253	Intron 13	21.4	0.00022	-
Hs	6812	STXBP1	NM_003165	T04734	Topors-isoform1	+	chr9	130382490	130382511	Intron 1	21.4	0.00022	-
Hs	6812	STXBP1	NM_003165	T04734	Topors-isoform1	+	chr9	130384031	130384052	Intron 1	21.4	0.00022	-
Hs	6812	STXBP1	NM_003165	T04734	Topors-isoform1	+	chr9	130385416	130385437	Intron 1	21.4	0.00022	-
Hs	6812	STXBP1	NM_003165	T04734	Topors-isoform1	+	chr9	130387858	130387879	Intron 1	21.4	0.00022	-
Hs	6812	STXBP1	NM_003165	T04734	Topors-isoform1	-	chr9	130397449	130397470	Intron 1	21.4	0.00022	-
Hs	6812	STXBP1	NM_003165	T04734	Topors-isoform1	-	chr9	130401095	130401116	Intron 1	21.4	0.00022	-
Hs	6812	STXBP1	NM_003165	T04734	Topors-isoform1	-	chr9	130401637	130401658	Intron 1	21.4	0.00022	-
Hs	6812	STXBP1	NM_003165	T04734	Topors-isoform1	+	chr9	130406221	130406242	Intron 1	21.4	0.00022	-
Hs	6812	STXBP1	NM_003165	T04734	Topors-isoform1	-	chr9	130415655	130415676	Intron 2	21.4	0.00022	-
Hs	6812	STXBP1	NM_003165	T04734	Topors-isoform1	-	chr9	130418257	130418278	Intron 3	21.4	0.00022	-
Hs	6812	STXBP1	NM_003165	T04734	Topors-isoform1	-	chr9	130421824	130421845	Intron 4	21.4	0.00022	-
Hs	6812	STXBP1	NM_003165	T04734	Topors-isoform1	-	chr9	130428909	130428930	Intron 9	21.4	0.00022	-
Hs	6812	STXBP1	NM_003165	T04734	Topors-isoform1	-	chr9	130432648	130432669	Intron 11	21.4	0.00022	-
Hs	6812	STXBP1	NM_003165	T04734	Topors-isoform1	+	chr9	130436232	130436253	Intron 13	21.4	0.00022	-
Hs	6853	SYN1	NM_006950	T04734	Topors-isoform1	+	chrX	47439773	47439794	Intron 5	21.4	0.00022	-
Hs	6853	SYN1	NM_006950	T04734	Topors-isoform1	-	chrX	47452547	47452568	Intron 5	21.4	0.00022	-
Hs	6853	SYN1	NM_006950	T04734	Topors-isoform1	+	chrX	47453373	47453394	Intron 5	21.4	0.00022	-
Hs	6853	SYN1	NM_006950	T04734	Topors-isoform1	+	chrX	47467020	47467041	Intron 1	21.4	0.00022	-
Hs	6853	SYN1	NM_133499	T04734	Topors-isoform1	+	chrX	47439773	47439794	Intron 5	21.4	0.00022	-
Hs	6853	SYN1	NM_133499	T04734	Topors-isoform1	-	chrX	47452547	47452568	Intron 5	21.4	0.00022	-
Hs	6853	SYN1	NM_133499	T04734	Topors-isoform1	+	chrX	47453373	47453394	Intron 5	21.4	0.00022	-
Hs	6853	SYN1	NM_133499	T04734	Topors-isoform1	+	chrX	47467020	47467041	Intron 1	21.4	0.00022	-
Hs	7280	TUBB2A	NM_001069	T04734	Topors-isoform1	+	chr6	3153004	3153025	Downstream	21.4	0.00022	-
Hs	10382	TUBB4	NM_006087	T04734	Topors-isoform1	+	chr19	6492795	6492816	Downstream	21.4	0.00022	-
Hs	10382	TUBB4	NM_006087	T04734	Topors-isoform1	+	chr19	6497966	6497987	Intron 3	21.4	0.00022	-
Hs	7529	YWHAB	NM_003404	T04734	Topors-isoform1	+	chr20	43527501	43527522	Intron 2	21.4	0.00022	-
Hs	7529	YWHAB	NM_139323	T04734	Topors-isoform1	+	chr20	43527501	43527522	Intron 1	21.4	0.00022	-
Hs	7532	YWHAG	NM_012479	T04734	Topors-isoform1	+	chr7	75954264	75954285	Downstream	21.4	0.00022	-
Hs	7532	YWHAG	NM_012479	T04734	Topors-isoform1	-	chr7	75955865	75955886	Downstream	21.4	0.00022	-
Hs	7532	YWHAG	NM_012479	T04734	Topors-isoform1	+	chr7	75972197	75972218	Intron 1	21.4	0.00022	-
Hs	7532	YWHAG	NM_012479	T04734	Topors-isoform1	+	chr7	75976657	75976678	Intron 1	21.4	0.00022	-
Hs	7532	YWHAG	NM_012479	T04734	Topors-isoform1	+	chr7	75990120	75990141	Promoter	21.4	0.00022	-
Hs	7534	YWHAZ	NM_003406	T04734	Topors-isoform1	+	chr8	101939494	101939515	Intron 2	21.4	0.00022	-
Hs	7534	YWHAZ	NM_003406	T04734	Topors-isoform1	+	chr8	101940251	101940272	Intron 2	21.4	0.00022	-
Hs	7534	YWHAZ	NM_003406	T04734	Topors-isoform1	+	chr8	101951993	101952014	Intron 2	21.4	0.00022	-
Hs	7534	YWHAZ	NM_145690	T04734	Topors-isoform1	+	chr8	101939494	101939515	Intron 2	21.4	0.00022	-
Hs	7534	YWHAZ	NM_145690	T04734	Topors-isoform1	+	chr8	101940251	101940272	Intron 2	21.4	0.00022	-
Hs	7534	YWHAZ	NM_145690	T04734	Topors-isoform1	+	chr8	101951993	101952014	Intron 2	21.4	0.00022	-
Hs	226	ALDOA	NM_000034	T04734	Topors-isoform1	-	chr16	30069925	30069946	Intron 4	21.2	0.00024	-
Hs	226	ALDOA	NM_000034	T04734	Topors-isoform1	+	chr16	30073402	30073423	Intron 4	21.2	0.00024	-
Hs	476	ATP1A1	NM_000701	T04734	Topors-isoform1	+	chr1	116924675	116924696	Intron 1	21.2	0.00024	-
Hs	477	ATP1A2	NM_000702	T04734	Topors-isoform1	+	chr1	160115175	160115196	Downstream	21.2	0.00024	-
Hs	478	ATP1A3	NM_152296	T04734	Topors-isoform1	-	chr19	42469667	42469688	Downstream	21.2	0.00024	-
Hs	478	ATP1A3	NM_152296	T04734	Topors-isoform1	-	chr19	42488496	42488517	Intron 8	21.2	0.00024	-
Hs	3098	HK1	NM_000188	T04734	Topors-isoform1	-	chr10	71085232	71085253	Intron 1	21.2	0.00024	-
Hs	3098	HK1	NM_000188	T04734	Topors-isoform1	-	chr10	71111867	71111888	Intron 2	21.2	0.00024	-
Hs	3098	HK1	NM_000188	T04734	Topors-isoform1	-	chr10	71156556	71156577	Intron 16	21.2	0.00024	-
Hs	3098	HK1	NM_033496	T04734	Topors-isoform1	-	chr10	71085232	71085253	Intron 1	21.2	0.00024	-
Hs	3098	HK1	NM_033496	T04734	Topors-isoform1	-	chr10	71111867	71111888	Intron 2	21.2	0.00024	-
Hs	3098	HK1	NM_033496	T04734	Topors-isoform1	-	chr10	71156556	71156577	Intron 16	21.2	0.00024	-
Hs	3098	HK1	NM_033497	T04734	Topors-isoform1	+	chr10	71037667	71037688	Intron 1	21.2	0.00024	-
Hs	3098	HK1	NM_033497	T04734	Topors-isoform1	+	chr10	71058261	71058282	Intron 4	21.2	0.00024	-
Hs	3098	HK1	NM_033497	T04734	Topors-isoform1	-	chr10	71072111	71072132	Intron 4	21.2	0.00024	-
Hs	3098	HK1	NM_033497	T04734	Topors-isoform1	-	chr10	71085232	71085253	Intron 4	21.2	0.00024	-
Hs	3098	HK1	NM_033497	T04734	Topors-isoform1	-	chr10	71111867	71111888	Intron 5	21.2	0.00024	-
Hs	3098	HK1	NM_033497	T04734	Topors-isoform1	-	chr10	71156556	71156577	Intron 19	21.2	0.00024	-
Hs	3098	HK1	NM_033498	T04734	Topors-isoform1	+	chr10	71037667	71037688	Intron 1	21.2	0.00024	-
Hs	3098	HK1	NM_033498	T04734	Topors-isoform1	+	chr10	71058261	71058282	Intron 4	21.2	0.00024	-
Hs	3098	HK1	NM_033498	T04734	Topors-isoform1	-	chr10	71072111	71072132	Intron 4	21.2	0.00024	-
Hs	3098	HK1	NM_033498	T04734	Topors-isoform1	-	chr10	71085232	71085253	Intron 4	21.2	0.00024	-
Hs	3098	HK1	NM_033498	T04734	Topors-isoform1	-	chr10	71111867	71111888	Intron 5	21.2	0.00024	-
Hs	3098	HK1	NM_033498	T04734	Topors-isoform1	-	chr10	71156556	71156577	Intron 19	21.2	0.00024	-
Hs	3098	HK1	NM_033500	T04734	Topors-isoform1	+	chr10	71037667	71037688	Intron 1	21.2	0.00024	-
Hs	3098	HK1	NM_033500	T04734	Topors-isoform1	+	chr10	71058261	71058282	Intron 4	21.2	0.00024	-
Hs	3098	HK1	NM_033500	T04734	Topors-isoform1	-	chr10	71072111	71072132	Intron 5	21.2	0.00024	-
Hs	3098	HK1	NM_033500	T04734	Topors-isoform1	-	chr10	71085232	71085253	Intron 5	21.2	0.00024	-
Hs	3098	HK1	NM_033500	T04734	Topors-isoform1	-	chr10	71111867	71111888	Intron 6	21.2	0.00024	-
Hs	3098	HK1	NM_033500	T04734	Topors-isoform1	-	chr10	71156556	71156577	Intron 20	21.2	0.00024	-
Hs	3320	HSP90AA1	NM_001017963	T04734	Topors-isoform1	+	chr14	102560189	102560210	Intron 2	21.2	0.00024	-
Hs	3320	HSP90AA1	NM_001017963	T04734	Topors-isoform1	-	chr14	102564919	102564940	Intron 2	21.2	0.00024	-
Hs	3320	HSP90AA1	NM_001017963	T04734	Topors-isoform1	+	chr14	102587153	102587174	Intron 1	21.2	0.00024	-
Hs	3320	HSP90AA1	NM_001017963	T04734	Topors-isoform1	-	chr14	102596426	102596447	Intron 1	21.2	0.00024	-
Hs	3320	HSP90AA1	NM_001017963	T04734	Topors-isoform1	+	chr14	102599175	102599196	Intron 1	21.2	0.00024	-
Hs	4155	MBP	NM_001025101	T04734	Topors-isoform1	-	chr18	74797759	74797780	Intron 2	21.2	0.00024	-
Hs	6812	STXBP1	NM_001032221	T04734	Topors-isoform1	+	chr9	130384166	130384187	Intron 1	21.2	0.00024	-
Hs	6812	STXBP1	NM_001032221	T04734	Topors-isoform1	-	chr9	130421696	130421717	Intron 4	21.2	0.00024	-
Hs	6812	STXBP1	NM_001032221	T04734	Topors-isoform1	-	chr9	130432511	130432532	Intron 11	21.2	0.00024	-
Hs	6812	STXBP1	NM_001032221	T04734	Topors-isoform1	-	chr9	130440325	130440346	Intron 15	21.2	0.00024	-
Hs	6812	STXBP1	NM_003165	T04734	Topors-isoform1	+	chr9	130384166	130384187	Intron 1	21.2	0.00024	-
Hs	6812	STXBP1	NM_003165	T04734	Topors-isoform1	-	chr9	130421696	130421717	Intron 4	21.2	0.00024	-
Hs	6812	STXBP1	NM_003165	T04734	Topors-isoform1	-	chr9	130432511	130432532	Intron 11	21.2	0.00024	-
Hs	6812	STXBP1	NM_003165	T04734	Topors-isoform1	-	chr9	130440325	130440346	Intron 15	21.2	0.00024	-
Hs	6853	SYN1	NM_006950	T04734	Topors-isoform1	+	chrX	47440211	47440232	Intron 5	21.2	0.00024	-
Hs	6853	SYN1	NM_133499	T04734	Topors-isoform1	+	chrX	47440211	47440232	Intron 5	21.2	0.00024	-
Hs	6844	VAMP2	NM_014232	T04734	Topors-isoform1	+	chr17	8061131	8061152	Downstream	21.2	0.00024	-
Hs	7529	YWHAB	NM_003404	T04734	Topors-isoform1	-	chr20	43519270	43519291	Intron 2	21.2	0.00024	-
Hs	7529	YWHAB	NM_139323	T04734	Topors-isoform1	-	chr20	43519270	43519291	Intron 1	21.2	0.00024	-
Hs	7532	YWHAG	NM_012479	T04734	Topors-isoform1	+	chr7	75965145	75965166	Intron 1	21.2	0.00024	-
Hs	7532	YWHAG	NM_012479	T04734	Topors-isoform1	+	chr7	75970599	75970620	Intron 1	21.2	0.00024	-
Hs	7534	YWHAZ	NM_003406	T04734	Topors-isoform1	-	chr8	101941546	101941567	Intron 2	21.2	0.00024	-
Hs	7534	YWHAZ	NM_003406	T04734	Topors-isoform1	+	chr8	101951765	101951786	Intron 2	21.2	0.00024	-
Hs	7534	YWHAZ	NM_145690	T04734	Topors-isoform1	-	chr8	101941546	101941567	Intron 2	21.2	0.00024	-
Hs	7534	YWHAZ	NM_145690	T04734	Topors-isoform1	+	chr8	101951765	101951786	Intron 2	21.2	0.00024	-
Hs	478	ATP1A3	NM_152296	T04734	Topors-isoform1	-	chr19	42491149	42491170	Intron 4	21.2	0.00025	-
Hs	498	ATP5A1	NM_001001937	T04734	Topors-isoform1	+	chr18	43682792	43682813	Intron 1	21.2	0.00025	-
Hs	6812	STXBP1	NM_001032221	T04734	Topors-isoform1	-	chr9	130411925	130411946	Intron 1	21.2	0.00025	-
Hs	6812	STXBP1	NM_003165	T04734	Topors-isoform1	-	chr9	130411925	130411946	Intron 1	21.2	0.00025	-
Hs	10382	TUBB4	NM_006087	T04734	Topors-isoform1	-	chr19	6503524	6503545	Promoter	21.2	0.00025	-
Hs	4155	MBP	NM_001025101	T04734	Topors-isoform1	-	chr18	74761754	74761775	Intron 3	21.1	0.00026	-
Hs	226	ALDOA	NM_000034	T04734	Topors-isoform1	+	chr16	30063297	30063318	Promoter	21.1	0.00027	-
Hs	3098	HK1	NM_000188	T04734	Topors-isoform1	+	chr10	71108445	71108466	Intron 2	21.1	0.00027	-
Hs	3098	HK1	NM_000188	T04734	Topors-isoform1	-	chr10	71153171	71153192	Intron 15	21.1	0.00027	-
Hs	3098	HK1	NM_033496	T04734	Topors-isoform1	+	chr10	71108445	71108466	Intron 2	21.1	0.00027	-
Hs	3098	HK1	NM_033496	T04734	Topors-isoform1	-	chr10	71153171	71153192	Intron 15	21.1	0.00027	-
Hs	3098	HK1	NM_033497	T04734	Topors-isoform1	+	chr10	71108445	71108466	Intron 5	21.1	0.00027	-
Hs	3098	HK1	NM_033497	T04734	Topors-isoform1	-	chr10	71153171	71153192	Intron 18	21.1	0.00027	-
Hs	3098	HK1	NM_033498	T04734	Topors-isoform1	+	chr10	71108445	71108466	Intron 5	21.1	0.00027	-
Hs	3098	HK1	NM_033498	T04734	Topors-isoform1	-	chr10	71153171	71153192	Intron 18	21.1	0.00027	-
Hs	3098	HK1	NM_033500	T04734	Topors-isoform1	+	chr10	71108445	71108466	Intron 6	21.1	0.00027	-
Hs	3098	HK1	NM_033500	T04734	Topors-isoform1	-	chr10	71153171	71153192	Intron 19	21.1	0.00027	-
Hs	6812	STXBP1	NM_001032221	T04734	Topors-isoform1	-	chr9	130388386	130388407	Intron 1	21.1	0.00027	-
Hs	6812	STXBP1	NM_003165	T04734	Topors-isoform1	-	chr9	130388386	130388407	Intron 1	21.1	0.00027	-
Hs	7529	YWHAB	NM_003404	T04734	Topors-isoform1	+	chr20	43527999	43528020	Intron 2	21.1	0.00027	-
Hs	7529	YWHAB	NM_139323	T04734	Topors-isoform1	+	chr20	43527999	43528020	Intron 1	21.1	0.00027	-
Hs	226	ALDOA	NM_000034	T04734	Topors-isoform1	-	chr16	30073134	30073155	Intron 4	21	0.00028	-
Hs	3098	HK1	NM_000188	T04734	Topors-isoform1	-	chr10	71121692	71121713	Intron 3	21	0.00028	-
Hs	3098	HK1	NM_033496	T04734	Topors-isoform1	-	chr10	71121692	71121713	Intron 3	21	0.00028	-
Hs	3098	HK1	NM_033497	T04734	Topors-isoform1	-	chr10	71044828	71044849	Intron 2	21	0.00028	-
Hs	3098	HK1	NM_033497	T04734	Topors-isoform1	-	chr10	71121692	71121713	Intron 6	21	0.00028	-
Hs	3098	HK1	NM_033498	T04734	Topors-isoform1	-	chr10	71044828	71044849	Intron 2	21	0.00028	-
Hs	3098	HK1	NM_033498	T04734	Topors-isoform1	-	chr10	71121692	71121713	Intron 6	21	0.00028	-
Hs	3098	HK1	NM_033500	T04734	Topors-isoform1	-	chr10	71044828	71044849	Intron 2	21	0.00028	-
Hs	3098	HK1	NM_033500	T04734	Topors-isoform1	-	chr10	71121692	71121713	Intron 7	21	0.00028	-
Hs	3098	HK1	NM_000188	T04734	Topors-isoform1	+	chr10	71140922	71140943	Intron 9	20.9	0.00029	-
Hs	3098	HK1	NM_033496	T04734	Topors-isoform1	+	chr10	71140922	71140943	Intron 9	20.9	0.00029	-
Hs	3098	HK1	NM_033497	T04734	Topors-isoform1	+	chr10	71140922	71140943	Intron 12	20.9	0.00029	-
Hs	3098	HK1	NM_033498	T04734	Topors-isoform1	+	chr10	71140922	71140943	Intron 12	20.9	0.00029	-
Hs	3098	HK1	NM_033500	T04734	Topors-isoform1	+	chr10	71140922	71140943	Intron 13	20.9	0.00029	-
Hs	6812	STXBP1	NM_001032221	T04734	Topors-isoform1	+	chr9	130397967	130397988	Intron 1	20.9	0.00029	-
Hs	6812	STXBP1	NM_003165	T04734	Topors-isoform1	+	chr9	130397967	130397988	Intron 1	20.9	0.00029	-
Hs	7534	YWHAZ	NM_003406	T04734	Topors-isoform1	+	chr8	101958657	101958678	Intron 2	20.9	0.00029	-
Hs	7534	YWHAZ	NM_145690	T04734	Topors-isoform1	+	chr8	101958657	101958678	Intron 2	20.9	0.00029	-
Hs	3098	HK1	NM_033497	T04734	Topors-isoform1	+	chr10	71042760	71042781	Intron 2	21	0.00029	-
Hs	3098	HK1	NM_033498	T04734	Topors-isoform1	+	chr10	71042760	71042781	Intron 2	21	0.00029	-
Hs	3098	HK1	NM_033500	T04734	Topors-isoform1	+	chr10	71042760	71042781	Intron 2	21	0.00029	-
Hs	7532	YWHAG	NM_012479	T04734	Topors-isoform1	-	chr7	75965890	75965911	Intron 1	21	0.00029	-
Hs	6812	STXBP1	NM_001032221	T04734	Topors-isoform1	-	chr9	130381717	130381738	Intron 1	20.9	0.0003	-
Hs	6812	STXBP1	NM_003165	T04734	Topors-isoform1	-	chr9	130381717	130381738	Intron 1	20.9	0.0003	-
Hs	3320	HSP90AA1	NM_001017963	T04734	Topors-isoform1	+	chr14	102574345	102574366	Intron 1	20.9	0.00031	-
Hs	10382	TUBB4	NM_006087	T04734	Topors-isoform1	-	chr19	6493621	6493642	Downstream	20.9	0.00031	-
Hs	226	ALDOA	NM_000034	T04734	Topors-isoform1	+	chr16	30074040	30074061	Intron 4	20.8	0.00032	-
Hs	226	ALDOA	NM_184043	T04734	Topors-isoform1	+	chr16	30074040	30074061	Promoter	20.8	0.00032	-
Hs	476	ATP1A1	NM_000701	T04734	Topors-isoform1	-	chr1	116938492	116938513	Intron 13	20.8	0.00032	-
Hs	478	ATP1A3	NM_152296	T04734	Topors-isoform1	+	chr19	42476280	42476301	Intron 16	20.8	0.00032	-
Hs	3098	HK1	NM_000188	T04734	Topors-isoform1	+	chr10	71115426	71115447	Intron 2	20.8	0.00032	-
Hs	3098	HK1	NM_000188	T04734	Topors-isoform1	-	chr10	71132744	71132765	Intron 7	20.8	0.00032	-
Hs	3098	HK1	NM_033496	T04734	Topors-isoform1	+	chr10	71115426	71115447	Intron 2	20.8	0.00032	-
Hs	3098	HK1	NM_033496	T04734	Topors-isoform1	-	chr10	71132744	71132765	Intron 7	20.8	0.00032	-
Hs	3098	HK1	NM_033497	T04734	Topors-isoform1	+	chr10	71028608	71028629	Promoter	20.8	0.00032	-
Hs	3098	HK1	NM_033497	T04734	Topors-isoform1	+	chr10	71057530	71057551	Intron 4	20.8	0.00032	-
Hs	3098	HK1	NM_033497	T04734	Topors-isoform1	+	chr10	71115426	71115447	Intron 5	20.8	0.00032	-
Hs	3098	HK1	NM_033497	T04734	Topors-isoform1	-	chr10	71132744	71132765	Intron 10	20.8	0.00032	-
Hs	3098	HK1	NM_033498	T04734	Topors-isoform1	+	chr10	71028608	71028629	Promoter	20.8	0.00032	-
Hs	3098	HK1	NM_033498	T04734	Topors-isoform1	+	chr10	71057530	71057551	Intron 4	20.8	0.00032	-
Hs	3098	HK1	NM_033498	T04734	Topors-isoform1	+	chr10	71115426	71115447	Intron 5	20.8	0.00032	-
Hs	3098	HK1	NM_033498	T04734	Topors-isoform1	-	chr10	71132744	71132765	Intron 10	20.8	0.00032	-
Hs	3098	HK1	NM_033500	T04734	Topors-isoform1	+	chr10	71028608	71028629	Promoter	20.8	0.00032	-
Hs	3098	HK1	NM_033500	T04734	Topors-isoform1	+	chr10	71057530	71057551	Intron 4	20.8	0.00032	-
Hs	3098	HK1	NM_033500	T04734	Topors-isoform1	+	chr10	71115426	71115447	Intron 6	20.8	0.00032	-
Hs	3098	HK1	NM_033500	T04734	Topors-isoform1	-	chr10	71132744	71132765	Intron 11	20.8	0.00032	-
Hs	7001	PRDX2	NM_005809	T04734	Topors-isoform1	-	chr19	12905775	12905796	Downstream	20.8	0.00032	-
Hs	6812	STXBP1	NM_001032221	T04734	Topors-isoform1	+	chr9	130382763	130382784	Intron 1	20.8	0.00032	-
Hs	6812	STXBP1	NM_001032221	T04734	Topors-isoform1	-	chr9	130428773	130428794	Intron 9	20.8	0.00032	-
Hs	6812	STXBP1	NM_003165	T04734	Topors-isoform1	+	chr9	130382763	130382784	Intron 1	20.8	0.00032	-
Hs	6812	STXBP1	NM_003165	T04734	Topors-isoform1	-	chr9	130428773	130428794	Intron 9	20.8	0.00032	-
Hs	7532	YWHAG	NM_012479	T04734	Topors-isoform1	-	chr7	75982648	75982669	Intron 1	20.8	0.00032	-
Hs	7534	YWHAZ	NM_003406	T04734	Topors-isoform1	+	chr8	101946264	101946285	Intron 2	20.8	0.00032	-
Hs	7534	YWHAZ	NM_145690	T04734	Topors-isoform1	+	chr8	101946264	101946285	Intron 2	20.8	0.00032	-
Hs	7001	PRDX2	NM_005809	T04734	Topors-isoform1	-	chr19	12910291	12910312	Intron 5	20.8	0.00033	-
Hs	3098	HK1	NM_033497	T04734	Topors-isoform1	-	chr10	71059046	71059067	Intron 4	20.7	0.00034	-
Hs	3098	HK1	NM_033498	T04734	Topors-isoform1	-	chr10	71059046	71059067	Intron 4	20.7	0.00034	-
Hs	3098	HK1	NM_033500	T04734	Topors-isoform1	-	chr10	71059046	71059067	Intron 4	20.7	0.00034	-
Hs	6812	STXBP1	NM_001032221	T04734	Topors-isoform1	+	chr9	130397832	130397853	Intron 1	20.7	0.00034	-
Hs	6812	STXBP1	NM_003165	T04734	Topors-isoform1	+	chr9	130397832	130397853	Intron 1	20.7	0.00034	-
Hs	6853	SYN1	NM_006950	T04734	Topors-isoform1	-	chrX	47459851	47459872	Intron 5	20.7	0.00035	-
Hs	6853	SYN1	NM_133499	T04734	Topors-isoform1	-	chrX	47459851	47459872	Intron 5	20.7	0.00035	-
Hs	478	ATP1A3	NM_152296	T04734	Topors-isoform1	-	chr19	42483408	42483429	Intron 11	20.6	0.00036	-
Hs	3098	HK1	NM_033497	T04734	Topors-isoform1	-	chr10	71050509	71050530	Intron 3	20.6	0.00036	-
Hs	3098	HK1	NM_033498	T04734	Topors-isoform1	-	chr10	71050509	71050530	Intron 3	20.6	0.00036	-
Hs	3098	HK1	NM_033500	T04734	Topors-isoform1	-	chr10	71050509	71050530	Intron 3	20.6	0.00036	-
Hs	7529	YWHAB	NM_003404	T04734	Topors-isoform1	+	chr20	43527863	43527884	Intron 2	20.6	0.00036	-
Hs	7529	YWHAB	NM_139323	T04734	Topors-isoform1	+	chr20	43527863	43527884	Intron 1	20.6	0.00036	-
Hs	2670	GFAP	NM_002055	T04734	Topors-isoform1	-	chr17	42994754	42994775	Promoter	20.6	0.00037	-
Hs	3098	HK1	NM_033497	T04734	Topors-isoform1	-	chr10	71044691	71044712	Intron 2	20.6	0.00037	-
Hs	3098	HK1	NM_033498	T04734	Topors-isoform1	-	chr10	71044691	71044712	Intron 2	20.6	0.00037	-
Hs	3098	HK1	NM_033500	T04734	Topors-isoform1	-	chr10	71044691	71044712	Intron 2	20.6	0.00037	-
Hs	4155	MBP	NM_001025101	T04734	Topors-isoform1	+	chr18	74738700	74738721	Intron 3	20.6	0.00037	-
Hs	3098	HK1	NM_000188	T04734	Topors-isoform1	-	chr10	71085546	71085567	Intron 1	20.6	0.00038	-
Hs	3098	HK1	NM_033496	T04734	Topors-isoform1	-	chr10	71085546	71085567	Intron 1	20.6	0.00038	-
Hs	3098	HK1	NM_033497	T04734	Topors-isoform1	-	chr10	71085546	71085567	Intron 4	20.6	0.00038	-
Hs	3098	HK1	NM_033498	T04734	Topors-isoform1	-	chr10	71085546	71085567	Intron 4	20.6	0.00038	-
Hs	3098	HK1	NM_033500	T04734	Topors-isoform1	-	chr10	71085546	71085567	Intron 5	20.6	0.00038	-
Hs	478	ATP1A3	NM_152296	T04734	Topors-isoform1	+	chr19	42481730	42481751	Intron 14	20.5	0.00041	-
Hs	3098	HK1	NM_033497	T04734	Topors-isoform1	+	chr10	71070691	71070712	Intron 4	20.5	0.00041	-
Hs	3098	HK1	NM_033498	T04734	Topors-isoform1	+	chr10	71070691	71070712	Intron 4	20.5	0.00041	-
Hs	3098	HK1	NM_033500	T04734	Topors-isoform1	+	chr10	71070691	71070712	Intron 5	20.5	0.00041	-
Hs	478	ATP1A3	NM_152296	T04734	Topors-isoform1	-	chr19	42490712	42490733	Intron 4	20.4	0.00042	-
Hs	498	ATP5A1	NM_001001937	T04734	Topors-isoform1	+	chr18	43672452	43672473	Intron 3	20.4	0.00042	-
Hs	498	ATP5A1	NM_001001937	T04734	Topors-isoform1	-	chr18	43675973	43675994	Intron 2	20.4	0.00042	-
Hs	498	ATP5A1	NM_001001937	T04734	Topors-isoform1	+	chr18	43683011	43683032	Intron 1	20.4	0.00042	-
Hs	498	ATP5A1	NM_004046	T04734	Topors-isoform1	+	chr18	43672452	43672473	Intron 2	20.4	0.00042	-
Hs	498	ATP5A1	NM_004046	T04734	Topors-isoform1	-	chr18	43675973	43675994	Intron 1	20.4	0.00042	-
Hs	2023	ENO1	NM_001428	T04734	Topors-isoform1	-	chr1	8920056	8920077	Downstream	20.4	0.00042	-
Hs	2670	GFAP	NM_002055	T04734	Topors-isoform1	+	chr17	42986107	42986128	Intron 7	20.4	0.00042	-
Hs	3098	HK1	NM_000188	T04734	Topors-isoform1	-	chr10	71084926	71084947	Intron 1	20.4	0.00042	-
Hs	3098	HK1	NM_033496	T04734	Topors-isoform1	-	chr10	71084926	71084947	Intron 1	20.4	0.00042	-
Hs	3098	HK1	NM_033497	T04734	Topors-isoform1	-	chr10	71031352	71031373	Intron 1	20.4	0.00042	-
Hs	3098	HK1	NM_033497	T04734	Topors-isoform1	+	chr10	71045058	71045079	Intron 2	20.4	0.00042	-
Hs	3098	HK1	NM_033497	T04734	Topors-isoform1	+	chr10	71065992	71066013	Intron 4	20.4	0.00042	-
Hs	3098	HK1	NM_033497	T04734	Topors-isoform1	-	chr10	71084926	71084947	Intron 4	20.4	0.00042	-
Hs	3098	HK1	NM_033498	T04734	Topors-isoform1	-	chr10	71031352	71031373	Intron 1	20.4	0.00042	-
Hs	3098	HK1	NM_033498	T04734	Topors-isoform1	+	chr10	71045058	71045079	Intron 2	20.4	0.00042	-
Hs	3098	HK1	NM_033498	T04734	Topors-isoform1	+	chr10	71065992	71066013	Intron 4	20.4	0.00042	-
Hs	3098	HK1	NM_033498	T04734	Topors-isoform1	-	chr10	71084926	71084947	Intron 4	20.4	0.00042	-
Hs	3098	HK1	NM_033500	T04734	Topors-isoform1	-	chr10	71031352	71031373	Intron 1	20.4	0.00042	-
Hs	3098	HK1	NM_033500	T04734	Topors-isoform1	+	chr10	71045058	71045079	Intron 2	20.4	0.00042	-
Hs	3098	HK1	NM_033500	T04734	Topors-isoform1	+	chr10	71065992	71066013	Intron 5	20.4	0.00042	-
Hs	3098	HK1	NM_033500	T04734	Topors-isoform1	-	chr10	71084926	71084947	Intron 5	20.4	0.00042	-
Hs	3320	HSP90AA1	NM_001017963	T04734	Topors-isoform1	+	chr14	102571423	102571444	Intron 1	20.4	0.00042	-
Hs	3320	HSP90AA1	NM_001017963	T04734	Topors-isoform1	-	chr14	102576389	102576410	Intron 1	20.4	0.00042	-
Hs	3320	HSP90AA1	NM_001017963	T04734	Topors-isoform1	+	chr14	102598582	102598603	Intron 1	20.4	0.00042	-
Hs	3320	HSP90AA1	NM_001017963	T04734	Topors-isoform1	+	chr14	102598762	102598783	Intron 1	20.4	0.00042	-
Hs	5223	PGAM1	NM_002629	T04734	Topors-isoform1	-	chr10	99188979	99189000	Intron 1	20.4	0.00042	-
Hs	5223	PGAM1	NM_002629	T04734	Topors-isoform1	+	chr10	99191524	99191545	Intron 3	20.4	0.00042	-
Hs	7001	PRDX2	NM_005809	T04734	Topors-isoform1	-	chr19	12908590	12908611	Intron 5	20.4	0.00042	-
Hs	6812	STXBP1	NM_001032221	T04734	Topors-isoform1	+	chr9	130392683	130392704	Intron 1	20.4	0.00042	-
Hs	6812	STXBP1	NM_001032221	T04734	Topors-isoform1	+	chr9	130396798	130396819	Intron 1	20.4	0.00042	-
Hs	6812	STXBP1	NM_001032221	T04734	Topors-isoform1	-	chr9	130400962	130400983	Intron 1	20.4	0.00042	-
Hs	6812	STXBP1	NM_001032221	T04734	Topors-isoform1	-	chr9	130405346	130405367	Intron 1	20.4	0.00042	-
Hs	6812	STXBP1	NM_001032221	T04734	Topors-isoform1	+	chr9	130419240	130419261	Intron 3	20.4	0.00042	-
Hs	6812	STXBP1	NM_001032221	T04734	Topors-isoform1	-	chr9	130437585	130437606	Intron 13	20.4	0.00042	-
Hs	6812	STXBP1	NM_001032221	T04734	Topors-isoform1	+	chr9	130443026	130443047	Intron 17	20.4	0.00042	-
Hs	6812	STXBP1	NM_003165	T04734	Topors-isoform1	+	chr9	130392683	130392704	Intron 1	20.4	0.00042	-
Hs	6812	STXBP1	NM_003165	T04734	Topors-isoform1	+	chr9	130396798	130396819	Intron 1	20.4	0.00042	-
Hs	6812	STXBP1	NM_003165	T04734	Topors-isoform1	-	chr9	130400962	130400983	Intron 1	20.4	0.00042	-
Hs	6812	STXBP1	NM_003165	T04734	Topors-isoform1	-	chr9	130405346	130405367	Intron 1	20.4	0.00042	-
Hs	6812	STXBP1	NM_003165	T04734	Topors-isoform1	+	chr9	130419240	130419261	Intron 3	20.4	0.00042	-
Hs	6812	STXBP1	NM_003165	T04734	Topors-isoform1	-	chr9	130437585	130437606	Intron 13	20.4	0.00042	-
Hs	6812	STXBP1	NM_003165	T04734	Topors-isoform1	+	chr9	130443026	130443047	Intron 17	20.4	0.00042	-
Hs	6853	SYN1	NM_006950	T04734	Topors-isoform1	-	chrX	47459709	47459730	Intron 5	20.4	0.00042	-
Hs	6853	SYN1	NM_006950	T04734	Topors-isoform1	+	chrX	47475182	47475203	Intron 1	20.4	0.00042	-
Hs	6853	SYN1	NM_133499	T04734	Topors-isoform1	-	chrX	47459709	47459730	Intron 5	20.4	0.00042	-
Hs	6853	SYN1	NM_133499	T04734	Topors-isoform1	+	chrX	47475182	47475203	Intron 1	20.4	0.00042	-
Hs	7529	YWHAB	NM_003404	T04734	Topors-isoform1	-	chr20	43528807	43528828	Intron 2	20.4	0.00042	-
Hs	7529	YWHAB	NM_139323	T04734	Topors-isoform1	-	chr20	43528807	43528828	Intron 1	20.4	0.00042	-
Hs	7534	YWHAZ	NM_003406	T04734	Topors-isoform1	-	chr8	101933380	101933401	Intron 5	20.4	0.00042	-
Hs	7534	YWHAZ	NM_145690	T04734	Topors-isoform1	-	chr8	101933380	101933401	Intron 5	20.4	0.00042	-
Hs	3320	HSP90AA1	NM_001017963	T04734	Topors-isoform1	-	chr14	102569672	102569693	Intron 1	20.4	0.00044	-
Hs	6812	STXBP1	NM_001032221	T04734	Topors-isoform1	-	chr9	130387409	130387430	Intron 1	20.4	0.00044	-
Hs	6812	STXBP1	NM_003165	T04734	Topors-isoform1	-	chr9	130387409	130387430	Intron 1	20.4	0.00044	-
Hs	7532	YWHAG	NM_012479	T04734	Topors-isoform1	-	chr7	75964493	75964514	Intron 1	20.4	0.00044	-
Hs	226	ALDOA	NM_000034	T04734	Topors-isoform1	-	chr16	30071002	30071023	Intron 4	20.3	0.00045	-
Hs	6812	STXBP1	NM_001032221	T04734	Topors-isoform1	-	chr9	130388866	130388887	Intron 1	20.3	0.00046	-
Hs	6812	STXBP1	NM_003165	T04734	Topors-isoform1	-	chr9	130388866	130388887	Intron 1	20.3	0.00046	-
Hs	7534	YWHAZ	NM_003406	T04734	Topors-isoform1	+	chr8	101953891	101953912	Intron 2	20.3	0.00046	-
Hs	7534	YWHAZ	NM_145690	T04734	Topors-isoform1	+	chr8	101953891	101953912	Intron 2	20.3	0.00046	-
Hs	60	ACTB	NM_001101	T04734	Topors-isoform1	-	chr7	5564924	5564945	Downstream	20.2	0.00048	-
Hs	478	ATP1A3	NM_152296	T04734	Topors-isoform1	-	chr19	42487860	42487881	Intron 8	20.2	0.00049	-
Hs	8362	HIST1H4K	NM_003541	T04734	Topors-isoform1	-	chr6	27797374	27797395	Downstream	20.2	0.00049	-
Hs	3098	HK1	NM_000188	T04734	Topors-isoform1	+	chr10	71155906	71155927	Intron 16	20.2	0.00049	-
Hs	3098	HK1	NM_033496	T04734	Topors-isoform1	+	chr10	71155906	71155927	Intron 16	20.2	0.00049	-
Hs	3098	HK1	NM_033497	T04734	Topors-isoform1	+	chr10	71155906	71155927	Intron 19	20.2	0.00049	-
Hs	3098	HK1	NM_033498	T04734	Topors-isoform1	+	chr10	71155906	71155927	Intron 19	20.2	0.00049	-
Hs	3098	HK1	NM_033500	T04734	Topors-isoform1	+	chr10	71155906	71155927	Intron 20	20.2	0.00049	-
Hs	7529	YWHAB	NM_003404	T04734	Topors-isoform1	+	chr20	43535962	43535983	3' UTR 7	20.2	0.00049	-
Hs	7529	YWHAB	NM_139323	T04734	Topors-isoform1	+	chr20	43535962	43535983	3' UTR 6	20.2	0.00049	-
Hs	3320	HSP90AA1	NM_001017963	T04734	Topors-isoform1	+	chr14	102572291	102572312	Intron 1	20.2	0.0005	-
Hs	3320	HSP90AA1	NM_001017963	T04734	Topors-isoform1	-	chr14	102603781	102603802	Intron 1	20.2	0.0005	-
Hs	4155	MBP	NM_001025081	T04734	Topors-isoform1	-	chr18	74709757	74709778	Intron 2	20.2	0.0005	-
Hs	4155	MBP	NM_001025101	T04734	Topors-isoform1	-	chr18	74709757	74709778	Intron 4	20.2	0.0005	-
Hs	4155	MBP	NM_002385	T04734	Topors-isoform1	-	chr18	74709757	74709778	Intron 2	20.2	0.0005	-
Hs	3320	HSP90AA1	NM_001017963	T04734	Topors-isoform1	+	chr14	102603429	102603450	Intron 1	20	0.00055	-
Hs	226	ALDOA	NM_000034	T04734	Topors-isoform1	-	chr16	30071418	30071439	Intron 4	20	0.00056	-
Hs	477	ATP1A2	NM_000702	T04734	Topors-isoform1	+	chr1	160092491	160092512	Intron 3	20	0.00056	-
Hs	3098	HK1	NM_000188	T04734	Topors-isoform1	+	chr10	71116066	71116087	Intron 2	20	0.00056	-
Hs	3098	HK1	NM_000188	T04734	Topors-isoform1	-	chr10	71123253	71123274	Intron 3	20	0.00056	-
Hs	3098	HK1	NM_033496	T04734	Topors-isoform1	+	chr10	71116066	71116087	Intron 2	20	0.00056	-
Hs	3098	HK1	NM_033496	T04734	Topors-isoform1	-	chr10	71123253	71123274	Intron 3	20	0.00056	-
Hs	3098	HK1	NM_033497	T04734	Topors-isoform1	+	chr10	71062389	71062410	Intron 4	20	0.00056	-
Hs	3098	HK1	NM_033497	T04734	Topors-isoform1	+	chr10	71116066	71116087	Intron 5	20	0.00056	-
Hs	3098	HK1	NM_033497	T04734	Topors-isoform1	-	chr10	71123253	71123274	Intron 6	20	0.00056	-
Hs	3098	HK1	NM_033498	T04734	Topors-isoform1	+	chr10	71062389	71062410	Intron 4	20	0.00056	-
Hs	3098	HK1	NM_033498	T04734	Topors-isoform1	+	chr10	71116066	71116087	Intron 5	20	0.00056	-
Hs	3098	HK1	NM_033498	T04734	Topors-isoform1	-	chr10	71123253	71123274	Intron 6	20	0.00056	-
Hs	3098	HK1	NM_033500	T04734	Topors-isoform1	+	chr10	71062389	71062410	Intron 5	20	0.00056	-
Hs	3098	HK1	NM_033500	T04734	Topors-isoform1	+	chr10	71116066	71116087	Intron 6	20	0.00056	-
Hs	3098	HK1	NM_033500	T04734	Topors-isoform1	-	chr10	71123253	71123274	Intron 7	20	0.00056	-
Hs	7001	PRDX2	NM_005809	T04734	Topors-isoform1	-	chr19	12906157	12906178	Downstream	20	0.00056	-
Hs	7001	PRDX2	NM_005809	T04734	Topors-isoform1	+	chr19	12914604	12914625	Promoter	20	0.00056	-
Hs	6812	STXBP1	NM_001032221	T04734	Topors-isoform1	+	chr9	130386407	130386428	Intron 1	20	0.00056	-
Hs	6812	STXBP1	NM_001032221	T04734	Topors-isoform1	-	chr9	130390214	130390235	Intron 1	20	0.00056	-
Hs	6812	STXBP1	NM_003165	T04734	Topors-isoform1	+	chr9	130386407	130386428	Intron 1	20	0.00056	-
Hs	6812	STXBP1	NM_003165	T04734	Topors-isoform1	-	chr9	130390214	130390235	Intron 1	20	0.00056	-
Hs	6853	SYN1	NM_006950	T04734	Topors-isoform1	+	chrX	47466006	47466027	Intron 3	20	0.00056	-
Hs	6853	SYN1	NM_133499	T04734	Topors-isoform1	+	chrX	47466006	47466027	Intron 3	20	0.00056	-
Hs	7529	YWHAB	NM_003404	T04734	Topors-isoform1	-	chr20	43524228	43524249	Intron 2	20	0.00056	-
Hs	7529	YWHAB	NM_139323	T04734	Topors-isoform1	-	chr20	43524228	43524249	Intron 1	20	0.00056	-
Hs	7534	YWHAZ	NM_003406	T04734	Topors-isoform1	+	chr8	101939630	101939651	Intron 2	20	0.00056	-
Hs	7534	YWHAZ	NM_145690	T04734	Topors-isoform1	+	chr8	101939630	101939651	Intron 2	20	0.00056	-
Hs	7532	YWHAG	NM_012479	T04734	Topors-isoform1	-	chr7	75963986	75964007	Intron 1	19.9	0.00059	-
Hs	5223	PGAM1	NM_002629	T04734	Topors-isoform1	+	chr10	99184706	99184727	Promoter	19.9	0.00061	-
Hs	476	ATP1A1	NM_000701	T04734	Topors-isoform1	-	chr1	116914033	116914054	Promoter	19.8	0.00062	-
Hs	3320	HSP90AA1	NM_001017963	T04734	Topors-isoform1	-	chr14	102590256	102590277	Intron 1	19.8	0.00062	-
Hs	6812	STXBP1	NM_001032221	T04734	Topors-isoform1	-	chr9	130401502	130401523	Intron 1	19.8	0.00062	-
Hs	6812	STXBP1	NM_003165	T04734	Topors-isoform1	-	chr9	130401502	130401523	Intron 1	19.8	0.00062	-
Hs	8334	HIST1H2AC	NM_003512	T04734	Topors-isoform1	-	chr6	26126110	26126131	Downstream	19.9	0.00062	-
Hs	3320	HSP90AA1	NM_001017963	T04734	Topors-isoform1	+	chr14	102602968	102602989	Intron 1	19.9	0.00062	-
Hs	7532	YWHAG	NM_012479	T04734	Topors-isoform1	+	chr7	75975130	75975151	Intron 1	19.9	0.00062	-
Hs	498	ATP5A1	NM_001001937	T04734	Topors-isoform1	+	chr18	43683147	43683168	Intron 1	19.8	0.00063	-
Hs	226	ALDOA	NM_000034	T04734	Topors-isoform1	-	chr16	30082694	30082715	Downstream	19.7	0.00067	-
Hs	226	ALDOA	NM_184041	T04734	Topors-isoform1	-	chr16	30082694	30082715	Downstream	19.7	0.00067	-
Hs	226	ALDOA	NM_184043	T04734	Topors-isoform1	-	chr16	30082694	30082715	Downstream	19.7	0.00067	-
Hs	7532	YWHAG	NM_012479	T04734	Topors-isoform1	+	chr7	75954398	75954419	Downstream	19.7	0.00067	-
Hs	6853	SYN1	NM_006950	T04734	Topors-isoform1	-	chrX	47463561	47463582	Intron 5	19.7	0.00069	-
Hs	6853	SYN1	NM_133499	T04734	Topors-isoform1	-	chrX	47463561	47463582	Intron 5	19.7	0.00069	-
Hs	3098	HK1	NM_033497	T04734	Topors-isoform1	-	chr10	71048661	71048681	Intron 3	19.7	0.0007	-
Hs	3098	HK1	NM_033498	T04734	Topors-isoform1	-	chr10	71048661	71048681	Intron 3	19.7	0.0007	-
Hs	3098	HK1	NM_033500	T04734	Topors-isoform1	-	chr10	71048661	71048681	Intron 3	19.7	0.0007	-
Hs	7001	PRDX2	NM_005809	T04734	Topors-isoform1	-	chr19	12910130	12910151	Intron 5	19.7	0.0007	-
Hs	7001	PRDX2	NM_005809	T04734	Topors-isoform1	+	chr19	12913947	12913968	Promoter	19.7	0.0007	-
Hs	6812	STXBP1	NM_001032221	T04734	Topors-isoform1	-	chr9	130389204	130389225	Intron 1	19.7	0.0007	-
Hs	6812	STXBP1	NM_003165	T04734	Topors-isoform1	-	chr9	130389204	130389225	Intron 1	19.7	0.0007	-
Hs	3098	HK1	NM_033497	T04734	Topors-isoform1	-	chr10	71050373	71050394	Intron 3	19.6	0.00075	-
Hs	3098	HK1	NM_033498	T04734	Topors-isoform1	-	chr10	71050373	71050394	Intron 3	19.6	0.00075	-
Hs	3098	HK1	NM_033500	T04734	Topors-isoform1	-	chr10	71050373	71050394	Intron 3	19.6	0.00075	-
Hs	4155	MBP	NM_001025101	T04734	Topors-isoform1	+	chr18	74828693	74828714	Intron 1	19.6	0.00075	-
Hs	7534	YWHAZ	NM_003406	T04734	Topors-isoform1	+	chr8	101948907	101948928	Intron 2	19.6	0.00075	-
Hs	7534	YWHAZ	NM_145690	T04734	Topors-isoform1	+	chr8	101948907	101948928	Intron 2	19.6	0.00075	-
Hs	6853	SYN1	NM_006950	T04734	Topors-isoform1	+	chrX	47457970	47457991	Intron 5	19.5	0.00079	-
Hs	6853	SYN1	NM_133499	T04734	Topors-isoform1	+	chrX	47457970	47457991	Intron 5	19.5	0.00079	-
Hs	3098	HK1	NM_000188	T04734	Topors-isoform1	-	chr10	71152990	71153011	Intron 15	19.4	0.00084	-
Hs	3098	HK1	NM_033496	T04734	Topors-isoform1	-	chr10	71152990	71153011	Intron 15	19.4	0.00084	-
Hs	3098	HK1	NM_033497	T04734	Topors-isoform1	-	chr10	71152990	71153011	Intron 18	19.4	0.00084	-
Hs	3098	HK1	NM_033498	T04734	Topors-isoform1	-	chr10	71152990	71153011	Intron 18	19.4	0.00084	-
Hs	3098	HK1	NM_033500	T04734	Topors-isoform1	-	chr10	71152990	71153011	Intron 19	19.4	0.00084	-
Hs	3098	HK1	NM_000188	T04734	Topors-isoform1	+	chr10	71118682	71118703	Intron 2	19.4	0.00085	-
Hs	3098	HK1	NM_033496	T04734	Topors-isoform1	+	chr10	71118682	71118703	Intron 2	19.4	0.00085	-
Hs	3098	HK1	NM_033497	T04734	Topors-isoform1	+	chr10	71118682	71118703	Intron 5	19.4	0.00085	-
Hs	3098	HK1	NM_033498	T04734	Topors-isoform1	+	chr10	71118682	71118703	Intron 5	19.4	0.00085	-
Hs	3098	HK1	NM_033500	T04734	Topors-isoform1	+	chr10	71118682	71118703	Intron 6	19.4	0.00085	-
Hs	8365	HIST1H4H	NM_003543	T04734	Topors-isoform1	+	chr6	26284015	26284036	Downstream	19.4	0.00086	-
Hs	3098	HK1	NM_000188	T04734	Topors-isoform1	+	chr10	71084226	71084247	Intron 1	19.4	0.00086	-
Hs	3098	HK1	NM_033496	T04734	Topors-isoform1	+	chr10	71084226	71084247	Intron 1	19.4	0.00086	-
Hs	3098	HK1	NM_033497	T04734	Topors-isoform1	+	chr10	71084226	71084247	Intron 4	19.4	0.00086	-
Hs	3098	HK1	NM_033498	T04734	Topors-isoform1	+	chr10	71084226	71084247	Intron 4	19.4	0.00086	-
Hs	3098	HK1	NM_033500	T04734	Topors-isoform1	+	chr10	71084226	71084247	Intron 5	19.4	0.00086	-
Hs	6812	STXBP1	NM_001032221	T04734	Topors-isoform1	-	chr9	130394672	130394693	Intron 1	19.4	0.00086	-
Hs	6812	STXBP1	NM_003165	T04734	Topors-isoform1	-	chr9	130394672	130394693	Intron 1	19.4	0.00086	-
Hs	7529	YWHAB	NM_003404	T04734	Topors-isoform1	-	chr20	43513675	43513696	Promoter	19.4	0.00086	-
Hs	7529	YWHAB	NM_139323	T04734	Topors-isoform1	-	chr20	43513675	43513696	Promoter	19.4	0.00086	-
Hs	3098	HK1	NM_033497	T04734	Topors-isoform1	+	chr10	71054663	71054684	Intron 3	19.4	0.00087	-
Hs	3098	HK1	NM_033498	T04734	Topors-isoform1	+	chr10	71054663	71054684	Intron 3	19.4	0.00087	-
Hs	3098	HK1	NM_033500	T04734	Topors-isoform1	+	chr10	71054663	71054684	Intron 3	19.4	0.00087	-
Hs	3098	HK1	NM_033497	T04734	Topors-isoform1	-	chr10	71044513	71044534	Intron 2	19.3	0.00092	-
Hs	3098	HK1	NM_033498	T04734	Topors-isoform1	-	chr10	71044513	71044534	Intron 2	19.3	0.00092	-
Hs	3098	HK1	NM_033500	T04734	Topors-isoform1	-	chr10	71044513	71044534	Intron 2	19.3	0.00092	-
Hs	4155	MBP	NM_001025101	T04734	Topors-isoform1	-	chr18	74806051	74806072	Intron 2	19.3	0.00092	-
Hs	226	ALDOA	NM_000034	T04734	Topors-isoform1	+	chr16	30063567	30063588	Promoter	19.1	0.001	-
Hs	478	ATP1A3	NM_152296	T04734	Topors-isoform1	+	chr19	42484644	42484665	Intron 11	19.1	0.001	-
Hs	498	ATP5A1	NM_001001937	T04734	Topors-isoform1	+	chr18	43673381	43673402	Intron 3	19.1	0.001	-
Hs	498	ATP5A1	NM_001001937	T04734	Topors-isoform1	+	chr18	43673951	43673972	Intron 3	19.1	0.001	-
Hs	498	ATP5A1	NM_001001937	T04734	Topors-isoform1	+	chr18	43683445	43683466	Intron 1	19.1	0.001	-
Hs	498	ATP5A1	NM_004046	T04734	Topors-isoform1	+	chr18	43673381	43673402	Intron 2	19.1	0.001	-
Hs	498	ATP5A1	NM_004046	T04734	Topors-isoform1	+	chr18	43673951	43673972	Intron 2	19.1	0.001	-
Hs	2023	ENO1	NM_001428	T04734	Topors-isoform1	-	chr1	8937003	8937024	Intron 1	19.1	0.001	-
Hs	8363	HIST1H4J	NM_021968	T04734	Topors-isoform1	-	chr6	27792687	27792708	Downstream	19.1	0.001	-
Hs	8360	HIST1H4D	NM_003539	T04734	Topors-isoform1	-	chr6	26189803	26189824	Promoter	19.1	0.001	-
Hs	3098	HK1	NM_000188	T04734	Topors-isoform1	-	chr10	71141428	71141449	Intron 9	19.1	0.001	-
Hs	3098	HK1	NM_033496	T04734	Topors-isoform1	-	chr10	71141428	71141449	Intron 9	19.1	0.001	-
Hs	3098	HK1	NM_033497	T04734	Topors-isoform1	+	chr10	71030217	71030238	Intron 1	19.1	0.001	-
Hs	3098	HK1	NM_033497	T04734	Topors-isoform1	-	chr10	71059241	71059262	Intron 4	19.1	0.001	-
Hs	3098	HK1	NM_033497	T04734	Topors-isoform1	-	chr10	71141428	71141449	Intron 12	19.1	0.001	-
Hs	3098	HK1	NM_033498	T04734	Topors-isoform1	+	chr10	71030217	71030238	Intron 1	19.1	0.001	-
Hs	3098	HK1	NM_033498	T04734	Topors-isoform1	-	chr10	71059241	71059262	Intron 4	19.1	0.001	-
Hs	3098	HK1	NM_033498	T04734	Topors-isoform1	-	chr10	71141428	71141449	Intron 12	19.1	0.001	-
Hs	3098	HK1	NM_033500	T04734	Topors-isoform1	+	chr10	71030217	71030238	Intron 1	19.1	0.001	-
Hs	3098	HK1	NM_033500	T04734	Topors-isoform1	-	chr10	71059241	71059262	Intron 4	19.1	0.001	-
Hs	3098	HK1	NM_033500	T04734	Topors-isoform1	-	chr10	71141428	71141449	Intron 13	19.1	0.001	-
Hs	3320	HSP90AA1	NM_001017963	T04734	Topors-isoform1	-	chr14	102572999	102573020	Intron 1	19.1	0.001	-
Hs	7532	YWHAG	NM_012479	T04734	Topors-isoform1	+	chr7	75989949	75989970	Promoter	19.1	0.001	-
Hs	6853	SYN1	NM_006950	T04734	Topors-isoform1	-	chrX	47454245	47454266	Intron 5	19	0.0011	-
Hs	6853	SYN1	NM_133499	T04734	Topors-isoform1	-	chrX	47454245	47454266	Intron 5	19	0.0011	-
Hs	3098	HK1	NM_000188	T04734	Topors-isoform1	-	chr10	71101036	71101057	Intron 1	19.1	0.0011	-
Hs	3098	HK1	NM_000188	T04734	Topors-isoform1	+	chr10	71146416	71146437	Intron 13	19.1	0.0011	-
Hs	3098	HK1	NM_033496	T04734	Topors-isoform1	-	chr10	71101036	71101057	Intron 1	19.1	0.0011	-
Hs	3098	HK1	NM_033496	T04734	Topors-isoform1	+	chr10	71146416	71146437	Intron 13	19.1	0.0011	-
Hs	3098	HK1	NM_033497	T04734	Topors-isoform1	-	chr10	71101036	71101057	Intron 4	19.1	0.0011	-
Hs	3098	HK1	NM_033497	T04734	Topors-isoform1	+	chr10	71146416	71146437	Intron 16	19.1	0.0011	-
Hs	3098	HK1	NM_033498	T04734	Topors-isoform1	-	chr10	71101036	71101057	Intron 4	19.1	0.0011	-
Hs	3098	HK1	NM_033498	T04734	Topors-isoform1	+	chr10	71146416	71146437	Intron 16	19.1	0.0011	-
Hs	3098	HK1	NM_033500	T04734	Topors-isoform1	-	chr10	71101036	71101057	Intron 5	19.1	0.0011	-
Hs	3098	HK1	NM_033500	T04734	Topors-isoform1	+	chr10	71146416	71146437	Intron 17	19.1	0.0011	-
Hs	3320	HSP90AA1	NM_001017963	T04734	Topors-isoform1	+	chr14	102581514	102581535	Intron 1	19.1	0.0011	-
Hs	7534	YWHAZ	NM_003406	T04734	Topors-isoform1	+	chr8	101940386	101940407	Intron 2	19.1	0.0011	-
Hs	7534	YWHAZ	NM_145690	T04734	Topors-isoform1	+	chr8	101940386	101940407	Intron 2	19.1	0.0011	-
Hs	3098	HK1	NM_000188	T04734	Topors-isoform1	-	chr10	71085412	71085432	Intron 1	18.9	0.0012	-
Hs	3098	HK1	NM_033496	T04734	Topors-isoform1	-	chr10	71085412	71085432	Intron 1	18.9	0.0012	-
Hs	3098	HK1	NM_033497	T04734	Topors-isoform1	-	chr10	71085412	71085432	Intron 4	18.9	0.0012	-
Hs	3098	HK1	NM_033498	T04734	Topors-isoform1	-	chr10	71085412	71085432	Intron 4	18.9	0.0012	-
Hs	3098	HK1	NM_033500	T04734	Topors-isoform1	-	chr10	71085412	71085432	Intron 5	18.9	0.0012	-
Hs	6812	STXBP1	NM_001032221	T04734	Topors-isoform1	+	chr9	130431289	130431310	Intron 10	19	0.0012	-
Hs	6812	STXBP1	NM_003165	T04734	Topors-isoform1	+	chr9	130431289	130431310	Intron 10	19	0.0012	-
Hs	10382	TUBB4	NM_006087	T04734	Topors-isoform1	+	chr19	6499217	6499238	Intron 3	19	0.0012	-
Hs	226	ALDOA	NM_000034	T04734	Topors-isoform1	+	chr16	30069130	30069151	Intron 4	18.8	0.0013	-
Hs	477	ATP1A2	NM_000702	T04734	Topors-isoform1	+	chr1	160108509	160108530	Intron 20	18.8	0.0013	-
Hs	478	ATP1A3	NM_152296	T04734	Topors-isoform1	+	chr19	42486656	42486677	Intron 8	18.8	0.0013	-
Hs	3098	HK1	NM_033497	T04734	Topors-isoform1	-	chr10	71069056	71069077	Intron 4	18.8	0.0013	-
Hs	3098	HK1	NM_033498	T04734	Topors-isoform1	-	chr10	71069056	71069077	Intron 4	18.8	0.0013	-
Hs	3098	HK1	NM_033500	T04734	Topors-isoform1	-	chr10	71069056	71069077	Intron 5	18.8	0.0013	-
Hs	4155	MBP	NM_001025101	T04734	Topors-isoform1	-	chr18	74825013	74825034	Intron 1	18.8	0.0013	-
Hs	3320	HSP90AA1	NM_001017963	T04734	Topors-isoform1	-	chr14	102585944	102585965	Intron 1	18.6	0.0014	-
Hs	226	ALDOA	NM_000034	T04734	Topors-isoform1	-	chr16	30068484	30068505	Intron 4	18.7	0.0014	-
Hs	478	ATP1A3	NM_152296	T04734	Topors-isoform1	+	chr19	42484941	42484962	Intron 11	18.7	0.0014	-
Hs	2023	ENO1	NM_001428	T04734	Topors-isoform1	-	chr1	8927842	8927863	Intron 5	18.7	0.0014	-
Hs	3320	HSP90AA1	NM_001017963	T04734	Topors-isoform1	-	chr14	102574991	102575012	Intron 1	18.7	0.0014	-
Hs	6812	STXBP1	NM_001032221	T04734	Topors-isoform1	-	chr9	130399317	130399338	Intron 1	18.7	0.0014	-
Hs	6812	STXBP1	NM_001032221	T04734	Topors-isoform1	-	chr9	130399636	130399657	Intron 1	18.7	0.0014	-
Hs	6812	STXBP1	NM_001032221	T04734	Topors-isoform1	-	chr9	130400466	130400487	Intron 1	18.7	0.0014	-
Hs	6812	STXBP1	NM_003165	T04734	Topors-isoform1	-	chr9	130399317	130399338	Intron 1	18.7	0.0014	-
Hs	6812	STXBP1	NM_003165	T04734	Topors-isoform1	-	chr9	130399636	130399657	Intron 1	18.7	0.0014	-
Hs	6812	STXBP1	NM_003165	T04734	Topors-isoform1	-	chr9	130400466	130400487	Intron 1	18.7	0.0014	-
Hs	2023	ENO1	NM_001428	T04734	Topors-isoform1	-	chr1	8937135	8937156	Intron 1	18.5	0.0016	-
Hs	8366	HIST1H4B	NM_003544	T04734	Topors-isoform1	-	chr6	26025389	26025410	Downstream	18.5	0.0016	-
Hs	6853	SYN1	NM_006950	T04734	Topors-isoform1	-	chrX	47452786	47452807	Intron 5	18.5	0.0016	-
Hs	6853	SYN1	NM_133499	T04734	Topors-isoform1	-	chrX	47452786	47452807	Intron 5	18.5	0.0016	-
Hs	7532	YWHAG	NM_012479	T04734	Topors-isoform1	-	chr7	75960554	75960575	Intron 1	18.5	0.0016	-
Hs	7534	YWHAZ	NM_003406	T04734	Topors-isoform1	+	chr8	101959360	101959381	Intron 2	18.5	0.0016	-
Hs	7534	YWHAZ	NM_145690	T04734	Topors-isoform1	+	chr8	101959360	101959381	Intron 2	18.5	0.0016	-
Hs	477	ATP1A2	NM_000702	T04734	Topors-isoform1	+	chr1	160091800	160091821	Intron 3	18.4	0.0017	-
Hs	3098	HK1	NM_000188	T04734	Topors-isoform1	+	chr10	71082880	71082901	Intron 1	18.4	0.0017	-
Hs	3098	HK1	NM_033496	T04734	Topors-isoform1	+	chr10	71082880	71082901	Intron 1	18.4	0.0017	-
Hs	3098	HK1	NM_033497	T04734	Topors-isoform1	+	chr10	71082880	71082901	Intron 4	18.4	0.0017	-
Hs	3098	HK1	NM_033498	T04734	Topors-isoform1	+	chr10	71082880	71082901	Intron 4	18.4	0.0017	-
Hs	3098	HK1	NM_033500	T04734	Topors-isoform1	+	chr10	71082880	71082901	Intron 5	18.4	0.0017	-
Hs	6853	SYN1	NM_006950	T04734	Topors-isoform1	+	chrX	47440078	47440099	Intron 5	18.4	0.0017	-
Hs	6853	SYN1	NM_133499	T04734	Topors-isoform1	+	chrX	47440078	47440099	Intron 5	18.4	0.0017	-
Hs	478	ATP1A3	NM_152296	T04734	Topors-isoform1	-	chr19	42474902	42474923	Intron 16	18.3	0.0018	-
Hs	8368	HIST1H4L	NM_003546	T04734	Topors-isoform1	+	chr6	27842294	27842315	Promoter	18.3	0.0018	-
Hs	3098	HK1	NM_000188	T04734	Topors-isoform1	-	chr10	71101339	71101360	Intron 1	18.3	0.0018	-
Hs	3098	HK1	NM_000188	T04734	Topors-isoform1	+	chr10	71110296	71110317	Intron 2	18.3	0.0018	-
Hs	3098	HK1	NM_033496	T04734	Topors-isoform1	-	chr10	71101339	71101360	Intron 1	18.3	0.0018	-
Hs	3098	HK1	NM_033496	T04734	Topors-isoform1	+	chr10	71110296	71110317	Intron 2	18.3	0.0018	-
Hs	3098	HK1	NM_033497	T04734	Topors-isoform1	-	chr10	71101339	71101360	Intron 4	18.3	0.0018	-
Hs	3098	HK1	NM_033497	T04734	Topors-isoform1	+	chr10	71110296	71110317	Intron 5	18.3	0.0018	-
Hs	3098	HK1	NM_033498	T04734	Topors-isoform1	-	chr10	71101339	71101360	Intron 4	18.3	0.0018	-
Hs	3098	HK1	NM_033498	T04734	Topors-isoform1	+	chr10	71110296	71110317	Intron 5	18.3	0.0018	-
Hs	3098	HK1	NM_033500	T04734	Topors-isoform1	-	chr10	71101339	71101360	Intron 5	18.3	0.0018	-
Hs	3098	HK1	NM_033500	T04734	Topors-isoform1	+	chr10	71110296	71110317	Intron 6	18.3	0.0018	-
Hs	3320	HSP90AA1	NM_001017963	T04734	Topors-isoform1	-	chr14	102596559	102596580	Intron 1	18.3	0.0018	-
Hs	6812	STXBP1	NM_001032221	T04734	Topors-isoform1	+	chr9	130383230	130383251	Intron 1	18.3	0.0018	-
Hs	6812	STXBP1	NM_001032221	T04734	Topors-isoform1	-	chr9	130439965	130439986	Intron 15	18.3	0.0018	-
Hs	6812	STXBP1	NM_003165	T04734	Topors-isoform1	+	chr9	130383230	130383251	Intron 1	18.3	0.0018	-
Hs	6812	STXBP1	NM_003165	T04734	Topors-isoform1	-	chr9	130439965	130439986	Intron 15	18.3	0.0018	-
Hs	10382	TUBB4	NM_006087	T04734	Topors-isoform1	+	chr19	6496520	6496541	Intron 3	18.3	0.0018	-
Hs	10382	TUBB4	NM_006087	T04734	Topors-isoform1	+	chr19	6498100	6498121	Intron 3	18.3	0.0018	-
Hs	7532	YWHAG	NM_012479	T04734	Topors-isoform1	-	chr7	75966970	75966991	Intron 1	18.3	0.0018	-
Hs	7532	YWHAG	NM_012479	T04734	Topors-isoform1	-	chr7	75977839	75977860	Intron 1	18.3	0.0018	-
Hs	3320	HSP90AA1	NM_001017963	T04734	Topors-isoform1	+	chr14	102600553	102600574	Intron 1	18.2	0.0019	-
Hs	4155	MBP	NM_001025081	T04734	Topors-isoform1	+	chr18	74690209	74690230	Downstream	18.2	0.0019	-
Hs	4155	MBP	NM_001025101	T04734	Topors-isoform1	+	chr18	74690209	74690230	Downstream	18.2	0.0019	-
Hs	4155	MBP	NM_002385	T04734	Topors-isoform1	+	chr18	74690209	74690230	Downstream	18.2	0.0019	-
Hs	3098	HK1	NM_000188	T04734	Topors-isoform1	+	chr10	71141889	71141909	Intron 9	18.3	0.0019	-
Hs	3098	HK1	NM_033496	T04734	Topors-isoform1	+	chr10	71141889	71141909	Intron 9	18.3	0.0019	-
Hs	3098	HK1	NM_033497	T04734	Topors-isoform1	+	chr10	71054356	71054376	Intron 3	18.3	0.0019	-
Hs	3098	HK1	NM_033497	T04734	Topors-isoform1	+	chr10	71141889	71141909	Intron 12	18.3	0.0019	-
Hs	3098	HK1	NM_033498	T04734	Topors-isoform1	+	chr10	71054356	71054376	Intron 3	18.3	0.0019	-
Hs	3098	HK1	NM_033498	T04734	Topors-isoform1	+	chr10	71141889	71141909	Intron 12	18.3	0.0019	-
Hs	3098	HK1	NM_033500	T04734	Topors-isoform1	+	chr10	71054356	71054376	Intron 3	18.3	0.0019	-
Hs	3098	HK1	NM_033500	T04734	Topors-isoform1	+	chr10	71141889	71141909	Intron 13	18.3	0.0019	-
Hs	8367	HIST1H4E	NM_003545	T04734	Topors-isoform1	-	chr6	26204125	26204146	Promoter	18.1	0.002	-
Hs	3320	HSP90AA1	NM_001017963	T04734	Topors-isoform1	+	chr14	102560053	102560074	Intron 2	18.1	0.0021	-
Hs	3320	HSP90AA1	NM_001017963	T04734	Topors-isoform1	-	chr14	102580166	102580187	Intron 1	17.9	0.0023	-
Hs	3098	HK1	NM_033497	T04734	Topors-isoform1	+	chr10	71061745	71061766	Intron 4	17.8	0.0025	-
Hs	3098	HK1	NM_033498	T04734	Topors-isoform1	+	chr10	71061745	71061766	Intron 4	17.8	0.0025	-
Hs	3098	HK1	NM_033500	T04734	Topors-isoform1	+	chr10	71061745	71061766	Intron 5	17.8	0.0025	-
Hs	6812	STXBP1	NM_001032221	T04734	Topors-isoform1	+	chr9	130376976	130376997	Intron 1	17.8	0.0025	-
Hs	6812	STXBP1	NM_003165	T04734	Topors-isoform1	+	chr9	130376976	130376997	Intron 1	17.8	0.0025	-
Hs	10382	TUBB4	NM_006087	T04734	Topors-isoform1	-	chr19	6500398	6500419	Intron 3	17.8	0.0025	-
Hs	8361	HIST1H4F	NM_003540	T04734	Topors-isoform1	-	chr6	26241579	26241600	Downstream	17.8	0.0026	-
Hs	3320	HSP90AA1	NM_001017963	T04734	Topors-isoform1	-	chr14	102579479	102579500	Intron 1	17.8	0.0026	-
Hs	3320	HSP90AA1	NM_001017963	T04734	Topors-isoform1	-	chr14	102580579	102580600	Intron 1	17.8	0.0026	-
Hs	4155	MBP	NM_001025101	T04734	Topors-isoform1	-	chr18	74812762	74812783	Intron 2	17.8	0.0026	-
Hs	477	ATP1A2	NM_000702	T04734	Topors-isoform1	+	chr1	160089545	160089566	Intron 1	17.7	0.0027	-
Hs	121504	HIST4H4	NM_175054	T04734	Topors-isoform1	+	chr12	14925414	14925435	Promoter	17.7	0.0027	-
Hs	498	ATP5A1	NM_001001937	T04734	Topors-isoform1	+	chr18	43665344	43665365	Intron 11	17.7	0.0028	-
Hs	498	ATP5A1	NM_004046	T04734	Topors-isoform1	+	chr18	43665344	43665365	Intron 10	17.7	0.0028	-
Hs	6812	STXBP1	NM_001032221	T04734	Topors-isoform1	-	chr9	130411276	130411297	Intron 1	17.7	0.0028	-
Hs	6812	STXBP1	NM_003165	T04734	Topors-isoform1	-	chr9	130411276	130411297	Intron 1	17.7	0.0028	-
Hs	3320	HSP90AA1	NM_001017963	T04734	Topors-isoform1	+	chr14	102569884	102569905	Intron 1	17.6	0.003	-
Hs	3320	HSP90AA1	NM_001017963	T04734	Topors-isoform1	+	chr14	102589475	102589496	Intron 1	17.6	0.003	-
Hs	4155	MBP	NM_001025101	T04734	Topors-isoform1	-	chr18	74762621	74762642	Intron 3	17.6	0.003	-
Hs	4155	MBP	NM_001025101	T04734	Topors-isoform1	-	chr18	74795048	74795069	Intron 2	17.6	0.003	-
Hs	6812	STXBP1	NM_001032221	T04734	Topors-isoform1	+	chr9	130394044	130394065	Intron 1	17.6	0.003	-
Hs	6812	STXBP1	NM_003165	T04734	Topors-isoform1	+	chr9	130394044	130394065	Intron 1	17.6	0.003	-
Hs	478	ATP1A3	NM_152296	T04734	Topors-isoform1	-	chr19	42488312	42488333	Intron 8	17.5	0.0032	-
Hs	478	ATP1A3	NM_152296	T04734	Topors-isoform1	-	chr19	42493345	42493366	Intron 1	17.5	0.0032	-
Hs	498	ATP5A1	NM_001001937	T04734	Topors-isoform1	+	chr18	43681274	43681295	Intron 1	17.5	0.0032	-
Hs	2023	ENO1	NM_001428	T04734	Topors-isoform1	-	chr1	8923754	8923775	Intron 9	17.5	0.0032	-
Hs	2023	ENO1	NM_001428	T04734	Topors-isoform1	-	chr1	8937406	8937427	Intron 1	17.5	0.0032	-
Hs	8360	HIST1H4D	NM_003539	T04734	Topors-isoform1	+	chr6	26191211	26191232	Promoter	17.5	0.0032	-
Hs	3098	HK1	NM_000188	T04734	Topors-isoform1	+	chr10	71093745	71093766	Intron 1	17.5	0.0032	-
Hs	3098	HK1	NM_000188	T04734	Topors-isoform1	+	chr10	71101782	71101803	Intron 1	17.5	0.0032	-
Hs	3098	HK1	NM_000188	T04734	Topors-isoform1	-	chr10	71129747	71129768	Intron 7	17.5	0.0032	-
Hs	3098	HK1	NM_033496	T04734	Topors-isoform1	+	chr10	71093745	71093766	Intron 1	17.5	0.0032	-
Hs	3098	HK1	NM_033496	T04734	Topors-isoform1	+	chr10	71101782	71101803	Intron 1	17.5	0.0032	-
Hs	3098	HK1	NM_033496	T04734	Topors-isoform1	-	chr10	71129747	71129768	Intron 7	17.5	0.0032	-
Hs	3098	HK1	NM_033497	T04734	Topors-isoform1	-	chr10	71064317	71064338	Intron 4	17.5	0.0032	-
Hs	3098	HK1	NM_033497	T04734	Topors-isoform1	+	chr10	71093745	71093766	Intron 4	17.5	0.0032	-
Hs	3098	HK1	NM_033497	T04734	Topors-isoform1	+	chr10	71101782	71101803	Intron 4	17.5	0.0032	-
Hs	3098	HK1	NM_033497	T04734	Topors-isoform1	-	chr10	71129747	71129768	Intron 10	17.5	0.0032	-
Hs	3098	HK1	NM_033498	T04734	Topors-isoform1	-	chr10	71064317	71064338	Intron 4	17.5	0.0032	-
Hs	3098	HK1	NM_033498	T04734	Topors-isoform1	+	chr10	71093745	71093766	Intron 4	17.5	0.0032	-
Hs	3098	HK1	NM_033498	T04734	Topors-isoform1	+	chr10	71101782	71101803	Intron 4	17.5	0.0032	-
Hs	3098	HK1	NM_033498	T04734	Topors-isoform1	-	chr10	71129747	71129768	Intron 10	17.5	0.0032	-
Hs	3098	HK1	NM_033500	T04734	Topors-isoform1	-	chr10	71064317	71064338	Intron 5	17.5	0.0032	-
Hs	3098	HK1	NM_033500	T04734	Topors-isoform1	+	chr10	71093745	71093766	Intron 5	17.5	0.0032	-
Hs	3098	HK1	NM_033500	T04734	Topors-isoform1	+	chr10	71101782	71101803	Intron 5	17.5	0.0032	-
Hs	3098	HK1	NM_033500	T04734	Topors-isoform1	-	chr10	71129747	71129768	Intron 11	17.5	0.0032	-
Hs	3320	HSP90AA1	NM_001017963	T04734	Topors-isoform1	-	chr14	102559335	102559356	Intron 2	17.5	0.0032	-
Hs	3320	HSP90AA1	NM_001017963	T04734	Topors-isoform1	+	chr14	102569768	102569789	Intron 1	17.5	0.0032	-
Hs	3320	HSP90AA1	NM_001017963	T04734	Topors-isoform1	-	chr14	102578628	102578649	Intron 1	17.5	0.0032	-
Hs	4155	MBP	NM_001025081	T04734	Topors-isoform1	+	chr18	74690074	74690095	Downstream	17.5	0.0032	-
Hs	4155	MBP	NM_001025101	T04734	Topors-isoform1	+	chr18	74690074	74690095	Downstream	17.5	0.0032	-
Hs	4155	MBP	NM_001025101	T04734	Topors-isoform1	-	chr18	74795176	74795197	Intron 2	17.5	0.0032	-
Hs	4155	MBP	NM_002385	T04734	Topors-isoform1	+	chr18	74690074	74690095	Downstream	17.5	0.0032	-
Hs	7001	PRDX2	NM_005809	T04734	Topors-isoform1	-	chr19	12908727	12908748	Intron 5	17.5	0.0032	-
Hs	6812	STXBP1	NM_001032221	T04734	Topors-isoform1	-	chr9	130381250	130381271	Intron 1	17.5	0.0032	-
Hs	6812	STXBP1	NM_003165	T04734	Topors-isoform1	-	chr9	130381250	130381271	Intron 1	17.5	0.0032	-
Hs	6812	STXBP1	NM_001032221	T04734	Topors-isoform1	-	chr9	130402435	130402456	Intron 1	17.5	0.0033	-
Hs	6812	STXBP1	NM_003165	T04734	Topors-isoform1	-	chr9	130402435	130402456	Intron 1	17.5	0.0033	-
Hs	213	ALB	NM_000477	T04734	Topors-isoform1	+	chr4	74271854	74271875	Intron 2	17.3	0.0035	-
Hs	10383	TUBB2C	NM_006088	T04734	Topors-isoform1	+	chr9	140134117	140134138	Promoter	17.4	0.0035	-
Hs	478	ATP1A3	NM_152296	T04734	Topors-isoform1	+	chr19	42476145	42476166	Intron 16	17.3	0.0036	-
Hs	3098	HK1	NM_033497	T04734	Topors-isoform1	-	chr10	71049630	71049651	Intron 3	17.3	0.0036	-
Hs	3098	HK1	NM_033498	T04734	Topors-isoform1	-	chr10	71049630	71049651	Intron 3	17.3	0.0036	-
Hs	3098	HK1	NM_033500	T04734	Topors-isoform1	-	chr10	71049630	71049651	Intron 3	17.3	0.0036	-
Hs	8361	HIST1H4F	NM_003540	T04734	Topors-isoform1	+	chr6	26242068	26242089	Downstream	17.3	0.0037	-
Hs	121504	HIST4H4	NM_175054	T04734	Topors-isoform1	+	chr12	14922290	14922311	Downstream	17.3	0.0037	-
Hs	498	ATP5A1	NM_001001937	T04734	Topors-isoform1	-	chr18	43682543	43682564	Intron 1	17.2	0.0038	-
Hs	8368	HIST1H4L	NM_003546	T04734	Topors-isoform1	-	chr6	27843133	27843154	Promoter	17.2	0.0038	-
Hs	3098	HK1	NM_000188	T04734	Topors-isoform1	-	chr10	71106885	71106906	Intron 2	17.2	0.0038	-
Hs	3098	HK1	NM_033496	T04734	Topors-isoform1	-	chr10	71106885	71106906	Intron 2	17.2	0.0038	-
Hs	3098	HK1	NM_033497	T04734	Topors-isoform1	+	chr10	71028464	71028485	Promoter	17.2	0.0038	-
Hs	3098	HK1	NM_033497	T04734	Topors-isoform1	-	chr10	71106885	71106906	Intron 5	17.2	0.0038	-
Hs	3098	HK1	NM_033498	T04734	Topors-isoform1	+	chr10	71028464	71028485	Promoter	17.2	0.0038	-
Hs	3098	HK1	NM_033498	T04734	Topors-isoform1	-	chr10	71106885	71106906	Intron 5	17.2	0.0038	-
Hs	3098	HK1	NM_033500	T04734	Topors-isoform1	+	chr10	71028464	71028485	Promoter	17.2	0.0038	-
Hs	3098	HK1	NM_033500	T04734	Topors-isoform1	-	chr10	71106885	71106906	Intron 6	17.2	0.0038	-
Hs	6812	STXBP1	NM_001032221	T04734	Topors-isoform1	-	chr9	130448042	130448063	Intron 18	17.2	0.0038	-
Hs	6812	STXBP1	NM_003165	T04734	Topors-isoform1	-	chr9	130448042	130448063	Intron 19	17.2	0.0038	-
Hs	498	ATP5A1	NM_001001937	T04734	Topors-isoform1	+	chr18	43665777	43665798	Intron 11	17.2	0.0039	-
Hs	498	ATP5A1	NM_004046	T04734	Topors-isoform1	+	chr18	43665777	43665798	Intron 10	17.2	0.0039	-
Hs	3098	HK1	NM_000188	T04734	Topors-isoform1	-	chr10	71090754	71090775	Intron 1	17.2	0.004	-
Hs	3098	HK1	NM_000188	T04734	Topors-isoform1	-	chr10	71100124	71100145	Intron 1	17.2	0.004	-
Hs	3098	HK1	NM_033496	T04734	Topors-isoform1	-	chr10	71090754	71090775	Intron 1	17.2	0.004	-
Hs	3098	HK1	NM_033496	T04734	Topors-isoform1	-	chr10	71100124	71100145	Intron 1	17.2	0.004	-
Hs	3098	HK1	NM_033497	T04734	Topors-isoform1	-	chr10	71090754	71090775	Intron 4	17.2	0.004	-
Hs	3098	HK1	NM_033497	T04734	Topors-isoform1	-	chr10	71100124	71100145	Intron 4	17.2	0.004	-
Hs	3098	HK1	NM_033498	T04734	Topors-isoform1	-	chr10	71090754	71090775	Intron 4	17.2	0.004	-
Hs	3098	HK1	NM_033498	T04734	Topors-isoform1	-	chr10	71100124	71100145	Intron 4	17.2	0.004	-
Hs	3098	HK1	NM_033500	T04734	Topors-isoform1	-	chr10	71090754	71090775	Intron 5	17.2	0.004	-
Hs	3098	HK1	NM_033500	T04734	Topors-isoform1	-	chr10	71100124	71100145	Intron 5	17.2	0.004	-
Hs	7534	YWHAZ	NM_003406	T04734	Topors-isoform1	+	chr8	101946807	101946828	Intron 2	17.2	0.004	-
Hs	7534	YWHAZ	NM_145690	T04734	Topors-isoform1	+	chr8	101946807	101946828	Intron 2	17.2	0.004	-
Hs	5223	PGAM1	NM_002629	T04734	Topors-isoform1	+	chr10	99186534	99186555	Intron 1	17.1	0.0041	-
Hs	3098	HK1	NM_000188	T04734	Topors-isoform1	-	chr10	71100259	71100280	Intron 1	17.1	0.0042	-
Hs	3098	HK1	NM_033496	T04734	Topors-isoform1	-	chr10	71100259	71100280	Intron 1	17.1	0.0042	-
Hs	3098	HK1	NM_033497	T04734	Topors-isoform1	-	chr10	71100259	71100280	Intron 4	17.1	0.0042	-
Hs	3098	HK1	NM_033498	T04734	Topors-isoform1	-	chr10	71100259	71100280	Intron 4	17.1	0.0042	-
Hs	3098	HK1	NM_033500	T04734	Topors-isoform1	-	chr10	71100259	71100280	Intron 5	17.1	0.0042	-
Hs	3320	HSP90AA1	NM_001017963	T04734	Topors-isoform1	-	chr14	102549076	102549097	Intron 10	17.1	0.0042	-
Hs	3320	HSP90AA1	NM_005348	T04734	Topors-isoform1	-	chr14	102549076	102549097	Intron 9	17.1	0.0042	-
Hs	6853	SYN1	NM_006950	T04734	Topors-isoform1	+	chrX	47467174	47467195	Intron 1	17.1	0.0042	-
Hs	6853	SYN1	NM_133499	T04734	Topors-isoform1	+	chrX	47467174	47467195	Intron 1	17.1	0.0042	-
Hs	7534	YWHAZ	NM_003406	T04734	Topors-isoform1	+	chr8	101929825	101929846	Downstream	17	0.0043	-
Hs	7534	YWHAZ	NM_145690	T04734	Topors-isoform1	+	chr8	101929825	101929846	Downstream	17	0.0043	-
Hs	478	ATP1A3	NM_152296	T04734	Topors-isoform1	-	chr19	42488180	42488201	Intron 8	17.1	0.0043	-
Hs	2670	GFAP	NM_002055	T04734	Topors-isoform1	-	chr17	42989610	42989631	Intron 4	17.1	0.0043	-
Hs	6812	STXBP1	NM_001032221	T04734	Topors-isoform1	-	chr9	130395253	130395274	Intron 1	17.1	0.0043	-
Hs	6812	STXBP1	NM_003165	T04734	Topors-isoform1	-	chr9	130395253	130395274	Intron 1	17.1	0.0043	-
Hs	498	ATP5A1	NM_001001937	T04734	Topors-isoform1	+	chr18	43676691	43676712	Intron 2	17	0.0044	-
Hs	498	ATP5A1	NM_004046	T04734	Topors-isoform1	+	chr18	43676691	43676712	Intron 1	17	0.0044	-
Hs	3098	HK1	NM_000188	T04734	Topors-isoform1	+	chr10	71116517	71116538	Intron 2	16.9	0.0047	-
Hs	3098	HK1	NM_033496	T04734	Topors-isoform1	+	chr10	71116517	71116538	Intron 2	16.9	0.0047	-
Hs	3098	HK1	NM_033497	T04734	Topors-isoform1	+	chr10	71116517	71116538	Intron 5	16.9	0.0047	-
Hs	3098	HK1	NM_033498	T04734	Topors-isoform1	+	chr10	71116517	71116538	Intron 5	16.9	0.0047	-
Hs	3098	HK1	NM_033500	T04734	Topors-isoform1	+	chr10	71116517	71116538	Intron 6	16.9	0.0047	-
Hs	478	ATP1A3	NM_152296	T04734	Topors-isoform1	+	chr19	42472409	42472430	Intron 20	16.9	0.0048	-
Hs	3098	HK1	NM_033497	T04734	Topors-isoform1	-	chr10	71029985	71030006	Intron 1	16.9	0.0048	-
Hs	3098	HK1	NM_033498	T04734	Topors-isoform1	-	chr10	71029985	71030006	Intron 1	16.9	0.0048	-
Hs	3098	HK1	NM_033500	T04734	Topors-isoform1	-	chr10	71029985	71030006	Intron 1	16.9	0.0048	-
Hs	3320	HSP90AA1	NM_001017963	T04734	Topors-isoform1	+	chr14	102599039	102599060	Intron 1	16.9	0.0048	-
Hs	6812	STXBP1	NM_001032221	T04734	Topors-isoform1	-	chr9	130413504	130413525	Intron 1	16.9	0.0048	-
Hs	6812	STXBP1	NM_003165	T04734	Topors-isoform1	-	chr9	130413504	130413525	Intron 1	16.9	0.0048	-
Hs	6853	SYN1	NM_006950	T04734	Topors-isoform1	+	chrX	47439908	47439929	Intron 5	16.9	0.0048	-
Hs	6853	SYN1	NM_133499	T04734	Topors-isoform1	+	chrX	47439908	47439929	Intron 5	16.9	0.0048	-
Hs	7532	YWHAG	NM_012479	T04734	Topors-isoform1	+	chr7	75969149	75969170	Intron 1	16.9	0.0048	-
Hs	7532	YWHAG	NM_012479	T04734	Topors-isoform1	-	chr7	75962673	75962694	Intron 1	16.8	0.0053	-
Hs	2670	GFAP	NM_002055	T04734	Topors-isoform1	+	chr17	42984103	42984124	3' UTR 9	16.7	0.0054	-
Hs	3098	HK1	NM_000188	T04734	Topors-isoform1	-	chr10	71123388	71123409	Intron 3	16.7	0.0054	-
Hs	3098	HK1	NM_033496	T04734	Topors-isoform1	-	chr10	71123388	71123409	Intron 3	16.7	0.0054	-
Hs	3098	HK1	NM_033497	T04734	Topors-isoform1	+	chr10	71035020	71035041	Intron 1	16.7	0.0054	-
Hs	3098	HK1	NM_033497	T04734	Topors-isoform1	-	chr10	71123388	71123409	Intron 6	16.7	0.0054	-
Hs	3098	HK1	NM_033498	T04734	Topors-isoform1	+	chr10	71035020	71035041	Intron 1	16.7	0.0054	-
Hs	3098	HK1	NM_033498	T04734	Topors-isoform1	-	chr10	71123388	71123409	Intron 6	16.7	0.0054	-
Hs	3098	HK1	NM_033500	T04734	Topors-isoform1	+	chr10	71035020	71035041	Intron 1	16.7	0.0054	-
Hs	3098	HK1	NM_033500	T04734	Topors-isoform1	-	chr10	71123388	71123409	Intron 7	16.7	0.0054	-
Hs	292	SLC25A5	NM_001152	T04734	Topors-isoform1	-	chrX	118606640	118606661	Downstream	16.7	0.0054	-
Hs	2023	ENO1	NM_001428	T04734	Topors-isoform1	-	chr1	8919208	8919229	Downstream	16.7	0.0055	-
Hs	7532	YWHAG	NM_012479	T04734	Topors-isoform1	-	chr7	75962405	75962426	Intron 1	16.7	0.0055	-
Hs	121504	HIST4H4	NM_175054	T04734	Topors-isoform1	+	chr12	14922146	14922167	Downstream	16.7	0.0056	-
Hs	8365	HIST1H4H	NM_003543	T04734	Topors-isoform1	+	chr6	26284536	26284557	Downstream	16.6	0.0057	-
Hs	226	ALDOA	NM_000034	T04734	Topors-isoform1	+	chr16	30074207	30074228	Intron 4	16.6	0.0059	-
Hs	226	ALDOA	NM_184043	T04734	Topors-isoform1	+	chr16	30074207	30074228	Promoter	16.6	0.0059	-
Hs	498	ATP5A1	NM_001001937	T04734	Topors-isoform1	-	chr18	43685800	43685821	Promoter	16.6	0.0059	-
Hs	2023	ENO1	NM_001428	T04734	Topors-isoform1	+	chr1	8934375	8934396	Intron 2	16.6	0.0059	-
Hs	8334	HIST1H2AC	NM_003512	T04734	Topors-isoform1	+	chr6	26125564	26125585	Downstream	16.6	0.0059	-
Hs	3098	HK1	NM_000188	T04734	Topors-isoform1	-	chr10	71100402	71100423	Intron 1	16.6	0.0059	-
Hs	3098	HK1	NM_000188	T04734	Topors-isoform1	+	chr10	71116384	71116405	Intron 2	16.6	0.0059	-
Hs	3098	HK1	NM_000188	T04734	Topors-isoform1	-	chr10	71159984	71160005	Intron 17	16.6	0.0059	-
Hs	3098	HK1	NM_033496	T04734	Topors-isoform1	-	chr10	71100402	71100423	Intron 1	16.6	0.0059	-
Hs	3098	HK1	NM_033496	T04734	Topors-isoform1	+	chr10	71116384	71116405	Intron 2	16.6	0.0059	-
Hs	3098	HK1	NM_033496	T04734	Topors-isoform1	-	chr10	71159984	71160005	Intron 17	16.6	0.0059	-
Hs	3098	HK1	NM_033497	T04734	Topors-isoform1	+	chr10	71037067	71037088	Intron 1	16.6	0.0059	-
Hs	3098	HK1	NM_033497	T04734	Topors-isoform1	+	chr10	71043280	71043301	Intron 2	16.6	0.0059	-
Hs	3098	HK1	NM_033497	T04734	Topors-isoform1	+	chr10	71068809	71068830	Intron 4	16.6	0.0059	-
Hs	3098	HK1	NM_033497	T04734	Topors-isoform1	-	chr10	71100402	71100423	Intron 4	16.6	0.0059	-
Hs	3098	HK1	NM_033497	T04734	Topors-isoform1	+	chr10	71116384	71116405	Intron 5	16.6	0.0059	-
Hs	3098	HK1	NM_033497	T04734	Topors-isoform1	-	chr10	71159984	71160005	Intron 20	16.6	0.0059	-
Hs	3098	HK1	NM_033498	T04734	Topors-isoform1	+	chr10	71037067	71037088	Intron 1	16.6	0.0059	-
Hs	3098	HK1	NM_033498	T04734	Topors-isoform1	+	chr10	71043280	71043301	Intron 2	16.6	0.0059	-
Hs	3098	HK1	NM_033498	T04734	Topors-isoform1	+	chr10	71068809	71068830	Intron 4	16.6	0.0059	-
Hs	3098	HK1	NM_033498	T04734	Topors-isoform1	-	chr10	71100402	71100423	Intron 4	16.6	0.0059	-
Hs	3098	HK1	NM_033498	T04734	Topors-isoform1	+	chr10	71116384	71116405	Intron 5	16.6	0.0059	-
Hs	3098	HK1	NM_033498	T04734	Topors-isoform1	-	chr10	71159984	71160005	Intron 20	16.6	0.0059	-
Hs	3098	HK1	NM_033500	T04734	Topors-isoform1	+	chr10	71037067	71037088	Intron 1	16.6	0.0059	-
Hs	3098	HK1	NM_033500	T04734	Topors-isoform1	+	chr10	71043280	71043301	Intron 2	16.6	0.0059	-
Hs	3098	HK1	NM_033500	T04734	Topors-isoform1	+	chr10	71068809	71068830	Intron 5	16.6	0.0059	-
Hs	3098	HK1	NM_033500	T04734	Topors-isoform1	-	chr10	71100402	71100423	Intron 5	16.6	0.0059	-
Hs	3098	HK1	NM_033500	T04734	Topors-isoform1	+	chr10	71116384	71116405	Intron 6	16.6	0.0059	-
Hs	3098	HK1	NM_033500	T04734	Topors-isoform1	-	chr10	71159984	71160005	Intron 21	16.6	0.0059	-
Hs	3320	HSP90AA1	NM_001017963	T04734	Topors-isoform1	-	chr14	102573134	102573155	Intron 1	16.6	0.0059	-
Hs	4155	MBP	NM_001025101	T04734	Topors-isoform1	-	chr18	74745177	74745198	Intron 3	16.6	0.0059	-
Hs	6812	STXBP1	NM_001032221	T04734	Topors-isoform1	-	chr9	130379795	130379816	Intron 1	16.6	0.0059	-
Hs	6812	STXBP1	NM_001032221	T04734	Topors-isoform1	-	chr9	130382162	130382183	Intron 1	16.6	0.0059	-
Hs	6812	STXBP1	NM_003165	T04734	Topors-isoform1	-	chr9	130379795	130379816	Intron 1	16.6	0.0059	-
Hs	6812	STXBP1	NM_003165	T04734	Topors-isoform1	-	chr9	130382162	130382183	Intron 1	16.6	0.0059	-
Hs	6853	SYN1	NM_006950	T04734	Topors-isoform1	+	chrX	47448444	47448465	Intron 5	16.6	0.0059	-
Hs	6853	SYN1	NM_006950	T04734	Topors-isoform1	+	chrX	47457839	47457860	Intron 5	16.6	0.0059	-
Hs	6853	SYN1	NM_133499	T04734	Topors-isoform1	+	chrX	47448444	47448465	Intron 5	16.6	0.0059	-
Hs	6853	SYN1	NM_133499	T04734	Topors-isoform1	+	chrX	47457839	47457860	Intron 5	16.6	0.0059	-
Hs	10382	TUBB4	NM_006087	T04734	Topors-isoform1	+	chr19	6496912	6496933	Intron 3	16.6	0.0059	-
Hs	7532	YWHAG	NM_012479	T04734	Topors-isoform1	-	chr7	75962540	75962561	Intron 1	16.6	0.0059	-
Hs	7534	YWHAZ	NM_003406	T04734	Topors-isoform1	-	chr8	101933510	101933531	Intron 5	16.6	0.0059	-
Hs	7534	YWHAZ	NM_003406	T04734	Topors-isoform1	+	chr8	101945332	101945353	Intron 2	16.6	0.0059	-
Hs	7534	YWHAZ	NM_003406	T04734	Topors-isoform1	+	chr8	101967209	101967230	Promoter	16.6	0.0059	-
Hs	7534	YWHAZ	NM_145690	T04734	Topors-isoform1	-	chr8	101933510	101933531	Intron 5	16.6	0.0059	-
Hs	7534	YWHAZ	NM_145690	T04734	Topors-isoform1	+	chr8	101945332	101945353	Intron 2	16.6	0.0059	-
Hs	3320	HSP90AA1	NM_001017963	T04734	Topors-isoform1	-	chr14	102597309	102597330	Intron 1	16.6	0.0061	-
Hs	478	ATP1A3	NM_152296	T04734	Topors-isoform1	-	chr19	42488045	42488066	Intron 8	16.5	0.0063	-
Hs	498	ATP5A1	NM_001001937	T04734	Topors-isoform1	+	chr18	43663689	43663710	Downstream	16.5	0.0064	-
Hs	498	ATP5A1	NM_004046	T04734	Topors-isoform1	+	chr18	43663689	43663710	Downstream	16.5	0.0064	-
Hs	4155	MBP	NM_001025101	T04734	Topors-isoform1	-	chr18	74733692	74733713	Intron 3	16.5	0.0064	-
Hs	7532	YWHAG	NM_012479	T04734	Topors-isoform1	-	chr7	75973546	75973567	Intron 1	16.5	0.0064	-
Hs	477	ATP1A2	NM_000702	T04734	Topors-isoform1	+	chr1	160112473	160112494	3' UTR 23	16.5	0.0065	-
Hs	3320	HSP90AA1	NM_001017963	T04734	Topors-isoform1	+	chr14	102569396	102569417	Intron 1	16.5	0.0065	-
Hs	4155	MBP	NM_001025101	T04734	Topors-isoform1	-	chr18	74745042	74745063	Intron 3	16.5	0.0065	-
Hs	6812	STXBP1	NM_001032221	T04734	Topors-isoform1	-	chr9	130390614	130390635	Intron 1	16.5	0.0065	-
Hs	6812	STXBP1	NM_001032221	T04734	Topors-isoform1	-	chr9	130420256	130420277	Intron 3	16.5	0.0065	-
Hs	6812	STXBP1	NM_001032221	T04734	Topors-isoform1	+	chr9	130435071	130435092	Intron 12	16.5	0.0065	-
Hs	6812	STXBP1	NM_003165	T04734	Topors-isoform1	-	chr9	130390614	130390635	Intron 1	16.5	0.0065	-
Hs	6812	STXBP1	NM_003165	T04734	Topors-isoform1	-	chr9	130420256	130420277	Intron 3	16.5	0.0065	-
Hs	6812	STXBP1	NM_003165	T04734	Topors-isoform1	+	chr9	130435071	130435092	Intron 12	16.5	0.0065	-
Hs	7529	YWHAB	NM_003404	T04734	Topors-isoform1	+	chr20	43513269	43513290	Promoter	16.5	0.0065	-
Hs	7529	YWHAB	NM_139323	T04734	Topors-isoform1	+	chr20	43513269	43513290	Promoter	16.5	0.0065	-
Hs	498	ATP5A1	NM_001001937	T04734	Topors-isoform1	+	chr18	43663284	43663305	Downstream	16.5	0.0066	-
Hs	498	ATP5A1	NM_001001937	T04734	Topors-isoform1	+	chr18	43681409	43681430	Intron 1	16.5	0.0066	-
Hs	498	ATP5A1	NM_004046	T04734	Topors-isoform1	+	chr18	43663284	43663305	Downstream	16.5	0.0066	-
Hs	3098	HK1	NM_033497	T04734	Topors-isoform1	+	chr10	71043415	71043436	Intron 2	16.4	0.0068	-
Hs	3098	HK1	NM_033498	T04734	Topors-isoform1	+	chr10	71043415	71043436	Intron 2	16.4	0.0068	-
Hs	3098	HK1	NM_033500	T04734	Topors-isoform1	+	chr10	71043415	71043436	Intron 2	16.4	0.0068	-
Hs	6812	STXBP1	NM_001032221	T04734	Topors-isoform1	+	chr9	130382930	130382951	Intron 1	16.4	0.0068	-
Hs	6812	STXBP1	NM_003165	T04734	Topors-isoform1	+	chr9	130382930	130382951	Intron 1	16.4	0.0068	-
Hs	6853	SYN1	NM_006950	T04734	Topors-isoform1	+	chrX	47458104	47458125	Intron 5	16.4	0.0068	-
Hs	6853	SYN1	NM_133499	T04734	Topors-isoform1	+	chrX	47458104	47458125	Intron 5	16.4	0.0068	-
Hs	498	ATP5A1	NM_001001937	T04734	Topors-isoform1	+	chr18	43662894	43662915	Downstream	16.3	0.0073	-
Hs	498	ATP5A1	NM_004046	T04734	Topors-isoform1	+	chr18	43662894	43662915	Downstream	16.3	0.0073	-
Hs	3098	HK1	NM_000188	T04734	Topors-isoform1	-	chr10	71107310	71107331	Intron 2	16.3	0.0073	-
Hs	3098	HK1	NM_033496	T04734	Topors-isoform1	-	chr10	71107310	71107331	Intron 2	16.3	0.0073	-
Hs	3098	HK1	NM_033497	T04734	Topors-isoform1	-	chr10	71107310	71107331	Intron 5	16.3	0.0073	-
Hs	3098	HK1	NM_033498	T04734	Topors-isoform1	-	chr10	71107310	71107331	Intron 5	16.3	0.0073	-
Hs	3098	HK1	NM_033500	T04734	Topors-isoform1	-	chr10	71107310	71107331	Intron 6	16.3	0.0073	-
Hs	6812	STXBP1	NM_001032221	T04734	Topors-isoform1	-	chr9	130379669	130379690	Intron 1	16.3	0.0073	-
Hs	6812	STXBP1	NM_001032221	T04734	Topors-isoform1	-	chr9	130381889	130381910	Intron 1	16.3	0.0073	-
Hs	6812	STXBP1	NM_003165	T04734	Topors-isoform1	-	chr9	130379669	130379690	Intron 1	16.3	0.0073	-
Hs	6812	STXBP1	NM_003165	T04734	Topors-isoform1	-	chr9	130381889	130381910	Intron 1	16.3	0.0073	-
Hs	478	ATP1A3	NM_152296	T04734	Topors-isoform1	+	chr19	42476795	42476816	Intron 16	16.3	0.0075	-
Hs	5223	PGAM1	NM_002629	T04734	Topors-isoform1	+	chr10	99194835	99194855	Downstream	16.2	0.0076	-
Hs	6812	STXBP1	NM_001032221	T04734	Topors-isoform1	+	chr9	130383574	130383595	Intron 1	16.2	0.008	-
Hs	6812	STXBP1	NM_003165	T04734	Topors-isoform1	+	chr9	130383574	130383595	Intron 1	16.2	0.008	-
Hs	6853	SYN1	NM_006950	T04734	Topors-isoform1	-	chrX	47463425	47463446	Intron 5	16.2	0.0081	-
Hs	6853	SYN1	NM_133499	T04734	Topors-isoform1	-	chrX	47463425	47463446	Intron 5	16.2	0.0081	-
Hs	226	ALDOA	NM_000034	T04734	Topors-isoform1	-	chr16	30067375	30067396	Intron 4	16.1	0.0084	-
Hs	8362	HIST1H4K	NM_003541	T04734	Topors-isoform1	+	chr6	27797037	27797058	Downstream	16.1	0.0085	-
Hs	2023	ENO1	NM_001428	T04734	Topors-isoform1	-	chr1	8926819	8926840	Intron 6	16	0.0092	-
Hs	478	ATP1A3	NM_152296	T04734	Topors-isoform1	-	chr19	42493210	42493231	Intron 1	15.9	0.0093	-
Hs	3320	HSP90AA1	NM_001017963	T04734	Topors-isoform1	+	chr14	102599495	102599516	Intron 1	15.9	0.0093	-
Hs	4155	MBP	NM_001025101	T04734	Topors-isoform1	+	chr18	74741108	74741129	Intron 3	15.9	0.0095	-
Hs	7532	YWHAG	NM_012479	T04734	Topors-isoform1	+	chr7	75983268	75983289	Intron 1	15.9	0.0097	-
Hs	8359	HIST1H4A	NM_003538	T04734	Topors-isoform1	+	chr6	26021312	26021333	Promoter	15.9	0.0098	-
Hs	3098	HK1	NM_000188	T04734	Topors-isoform1	+	chr10	71139990	71140011	Intron 9	15.9	0.0098	-
Hs	3098	HK1	NM_033496	T04734	Topors-isoform1	+	chr10	71139990	71140011	Intron 9	15.9	0.0098	-
Hs	3098	HK1	NM_033497	T04734	Topors-isoform1	+	chr10	71139990	71140011	Intron 12	15.9	0.0098	-
Hs	3098	HK1	NM_033498	T04734	Topors-isoform1	+	chr10	71139990	71140011	Intron 12	15.9	0.0098	-
Hs	3098	HK1	NM_033500	T04734	Topors-isoform1	+	chr10	71139990	71140011	Intron 13	15.9	0.0098	-
Hs	3320	HSP90AA1	NM_001017963	T04734	Topors-isoform1	-	chr14	102558082	102558103	Intron 2	15.9	0.0099	-
Hs	4155	MBP	NM_001025101	T04734	Topors-isoform1	-	chr18	74739762	74739783	Intron 3	15.9	0.0099	-
Hs	6853	SYN1	NM_006950	T04734	Topors-isoform1	+	chrX	47458298	47458319	Intron 5	15.9	0.0099	-
Hs	6853	SYN1	NM_133499	T04734	Topors-isoform1	+	chrX	47458298	47458319	Intron 5	15.9	0.0099	-
Hs	498	ATP5A1	NM_001001937	T04734	Topors-isoform1	-	chr18	43675536	43675557	Intron 2	15.8	0.01	-
Hs	498	ATP5A1	NM_004046	T04734	Topors-isoform1	-	chr18	43675536	43675557	Intron 1	15.8	0.01	-
Hs	8362	HIST1H4K	NM_003541	T04734	Topors-isoform1	-	chr6	27800775	27800796	Promoter	15.8	0.01	-
Hs	3098	HK1	NM_000188	T04734	Topors-isoform1	+	chr10	71091510	71091531	Intron 1	15.8	0.01	-
Hs	3098	HK1	NM_000188	T04734	Topors-isoform1	+	chr10	71110162	71110183	Intron 2	15.8	0.01	-
Hs	3098	HK1	NM_033496	T04734	Topors-isoform1	+	chr10	71091510	71091531	Intron 1	15.8	0.01	-
Hs	3098	HK1	NM_033496	T04734	Topors-isoform1	+	chr10	71110162	71110183	Intron 2	15.8	0.01	-
Hs	3098	HK1	NM_033497	T04734	Topors-isoform1	-	chr10	71029018	71029039	Promoter	15.8	0.01	-
Hs	3098	HK1	NM_033497	T04734	Topors-isoform1	+	chr10	71091510	71091531	Intron 4	15.8	0.01	-
Hs	3098	HK1	NM_033497	T04734	Topors-isoform1	+	chr10	71110162	71110183	Intron 5	15.8	0.01	-
Hs	3098	HK1	NM_033498	T04734	Topors-isoform1	-	chr10	71029018	71029039	Promoter	15.8	0.01	-
Hs	3098	HK1	NM_033498	T04734	Topors-isoform1	+	chr10	71091510	71091531	Intron 4	15.8	0.01	-
Hs	3098	HK1	NM_033498	T04734	Topors-isoform1	+	chr10	71110162	71110183	Intron 5	15.8	0.01	-
Hs	3098	HK1	NM_033500	T04734	Topors-isoform1	-	chr10	71029018	71029039	Promoter	15.8	0.01	-
Hs	3098	HK1	NM_033500	T04734	Topors-isoform1	+	chr10	71091510	71091531	Intron 5	15.8	0.01	-
Hs	3098	HK1	NM_033500	T04734	Topors-isoform1	+	chr10	71110162	71110183	Intron 6	15.8	0.01	-
Hs	226	ALDOA	NM_000034	T04734	Topors-isoform1	-	chr16	30068040	30068061	Intron 4	15.7	0.011	-
Hs	477	ATP1A2	NM_000702	T04734	Topors-isoform1	-	chr1	160110771	160110792	Intron 22	15.7	0.011	-
Hs	478	ATP1A3	NM_152296	T04734	Topors-isoform1	+	chr19	42472706	42472727	Intron 20	15.7	0.011	-
Hs	3098	HK1	NM_000188	T04734	Topors-isoform1	+	chr10	71083158	71083179	Intron 1	15.7	0.011	-
Hs	3098	HK1	NM_000188	T04734	Topors-isoform1	-	chr10	71133465	71133486	Intron 7	15.7	0.011	-
Hs	3098	HK1	NM_033496	T04734	Topors-isoform1	+	chr10	71083158	71083179	Intron 1	15.7	0.011	-
Hs	3098	HK1	NM_033496	T04734	Topors-isoform1	-	chr10	71133465	71133486	Intron 7	15.7	0.011	-
Hs	3098	HK1	NM_033497	T04734	Topors-isoform1	+	chr10	71083158	71083179	Intron 4	15.7	0.011	-
Hs	3098	HK1	NM_033497	T04734	Topors-isoform1	-	chr10	71133465	71133486	Intron 10	15.7	0.011	-
Hs	3098	HK1	NM_033498	T04734	Topors-isoform1	+	chr10	71083158	71083179	Intron 4	15.7	0.011	-
Hs	3098	HK1	NM_033498	T04734	Topors-isoform1	-	chr10	71133465	71133486	Intron 10	15.7	0.011	-
Hs	3098	HK1	NM_033500	T04734	Topors-isoform1	+	chr10	71083158	71083179	Intron 5	15.7	0.011	-
Hs	3098	HK1	NM_033500	T04734	Topors-isoform1	-	chr10	71133465	71133486	Intron 11	15.7	0.011	-
Hs	5223	PGAM1	NM_002629	T04734	Topors-isoform1	-	chr10	99193627	99193648	Downstream	15.7	0.011	-
Hs	6812	STXBP1	NM_001032221	T04734	Topors-isoform1	-	chr9	130411628	130411649	Intron 1	15.7	0.011	-
Hs	6812	STXBP1	NM_003165	T04734	Topors-isoform1	-	chr9	130411628	130411649	Intron 1	15.7	0.011	-
Hs	478	ATP1A3	NM_152296	T04734	Topors-isoform1	-	chr19	42475234	42475255	Intron 16	15.5	0.012	-
Hs	3098	HK1	NM_000188	T04734	Topors-isoform1	+	chr10	71114703	71114724	Intron 2	15.6	0.012	-
Hs	3098	HK1	NM_033496	T04734	Topors-isoform1	+	chr10	71114703	71114724	Intron 2	15.6	0.012	-
Hs	3098	HK1	NM_033497	T04734	Topors-isoform1	+	chr10	71114703	71114724	Intron 5	15.6	0.012	-
Hs	3098	HK1	NM_033498	T04734	Topors-isoform1	+	chr10	71114703	71114724	Intron 5	15.6	0.012	-
Hs	3098	HK1	NM_033500	T04734	Topors-isoform1	+	chr10	71114703	71114724	Intron 6	15.6	0.012	-
Hs	6812	STXBP1	NM_001032221	T04734	Topors-isoform1	-	chr9	130385106	130385127	Intron 1	15.6	0.012	-
Hs	6812	STXBP1	NM_003165	T04734	Topors-isoform1	-	chr9	130385106	130385127	Intron 1	15.6	0.012	-
Hs	498	ATP5A1	NM_001001937	T04734	Topors-isoform1	+	chr18	43680454	43680475	Intron 1	15.5	0.013	-
Hs	6812	STXBP1	NM_001032221	T04734	Topors-isoform1	-	chr9	130449839	130449859	Intron 18	15.5	0.013	-
Hs	6812	STXBP1	NM_003165	T04734	Topors-isoform1	-	chr9	130449839	130449859	Intron 19	15.5	0.013	-
Hs	10383	TUBB2C	NM_006088	T04734	Topors-isoform1	+	chr9	140134295	140134316	Promoter	15.5	0.013	-
Hs	10382	TUBB4	NM_006087	T04734	Topors-isoform1	-	chr19	6504288	6504309	Promoter	15.5	0.013	-
Hs	8359	HIST1H4A	NM_003538	T04734	Topors-isoform1	+	chr6	26020394	26020415	Promoter	15.4	0.014	-
Hs	3098	HK1	NM_000188	T04734	Topors-isoform1	+	chr10	71113227	71113248	Intron 2	15.4	0.014	-
Hs	3098	HK1	NM_033496	T04734	Topors-isoform1	+	chr10	71113227	71113248	Intron 2	15.4	0.014	-
Hs	3098	HK1	NM_033497	T04734	Topors-isoform1	+	chr10	71113227	71113248	Intron 5	15.4	0.014	-
Hs	3098	HK1	NM_033498	T04734	Topors-isoform1	+	chr10	71113227	71113248	Intron 5	15.4	0.014	-
Hs	3098	HK1	NM_033500	T04734	Topors-isoform1	+	chr10	71113227	71113248	Intron 6	15.4	0.014	-
Hs	6853	SYN1	NM_006950	T04734	Topors-isoform1	+	chrX	47448574	47448595	Intron 5	15.4	0.014	-
Hs	6853	SYN1	NM_133499	T04734	Topors-isoform1	+	chrX	47448574	47448595	Intron 5	15.4	0.014	-
Hs	7529	YWHAB	NM_003404	T04734	Topors-isoform1	+	chr20	43527635	43527656	Intron 2	15.4	0.014	-
Hs	7529	YWHAB	NM_139323	T04734	Topors-isoform1	+	chr20	43527635	43527656	Intron 1	15.4	0.014	-
Hs	3320	HSP90AA1	NM_001017963	T04734	Topors-isoform1	-	chr14	102566881	102566902	Intron 2	15.2	0.015	-
Hs	7001	PRDX2	NM_005809	T04734	Topors-isoform1	-	chr19	12910427	12910448	Intron 5	15.2	0.015	-
Hs	60	ACTB	NM_001101	T04734	Topors-isoform1	+	chr7	5565867	5565888	Downstream	15.3	0.015	-
Hs	478	ATP1A3	NM_152296	T04734	Topors-isoform1	+	chr19	42476457	42476478	Intron 16	15.3	0.015	-
Hs	3320	HSP90AA1	NM_001017963	T04734	Topors-isoform1	+	chr14	102574478	102574499	Intron 1	15.3	0.015	-
Hs	10382	TUBB4	NM_006087	T04734	Topors-isoform1	-	chr19	6493490	6493511	Downstream	15.3	0.015	-
Hs	3098	HK1	NM_000188	T04734	Topors-isoform1	-	chr10	71117323	71117345	Intron 2	15.2	0.016	-
Hs	3098	HK1	NM_033496	T04734	Topors-isoform1	-	chr10	71117323	71117345	Intron 2	15.2	0.016	-
Hs	3098	HK1	NM_033497	T04734	Topors-isoform1	-	chr10	71117323	71117345	Intron 5	15.2	0.016	-
Hs	3098	HK1	NM_033498	T04734	Topors-isoform1	-	chr10	71117323	71117345	Intron 5	15.2	0.016	-
Hs	3098	HK1	NM_033500	T04734	Topors-isoform1	-	chr10	71117323	71117345	Intron 6	15.2	0.016	-
Hs	10383	TUBB2C	NM_006088	T04734	Topors-isoform1	+	chr9	140134428	140134449	Promoter	15.2	0.016	-
Hs	7534	YWHAZ	NM_003406	T04734	Topors-isoform1	+	chr8	101967338	101967359	Promoter	15.2	0.016	-
Hs	478	ATP1A3	NM_152296	T04734	Topors-isoform1	-	chr19	42481075	42481096	Intron 14	15.1	0.017	-
Hs	3098	HK1	NM_000188	T04734	Topors-isoform1	-	chr10	71129613	71129633	Intron 7	15.1	0.017	-
Hs	3098	HK1	NM_033496	T04734	Topors-isoform1	-	chr10	71129613	71129633	Intron 7	15.1	0.017	-
Hs	3098	HK1	NM_033497	T04734	Topors-isoform1	-	chr10	71049346	71049367	Intron 3	15.1	0.017	-
Hs	3098	HK1	NM_033497	T04734	Topors-isoform1	-	chr10	71129613	71129633	Intron 10	15.1	0.017	-
Hs	3098	HK1	NM_033498	T04734	Topors-isoform1	-	chr10	71049346	71049367	Intron 3	15.1	0.017	-
Hs	3098	HK1	NM_033498	T04734	Topors-isoform1	-	chr10	71129613	71129633	Intron 10	15.1	0.017	-
Hs	3098	HK1	NM_033500	T04734	Topors-isoform1	-	chr10	71049346	71049367	Intron 3	15.1	0.017	-
Hs	3098	HK1	NM_033500	T04734	Topors-isoform1	-	chr10	71129613	71129633	Intron 11	15.1	0.017	-
Hs	3098	HK1	NM_000188	T04734	Topors-isoform1	-	chr10	71125706	71125726	Intron 4	15	0.018	-
Hs	3098	HK1	NM_033496	T04734	Topors-isoform1	-	chr10	71125706	71125726	Intron 4	15	0.018	-
Hs	3098	HK1	NM_033497	T04734	Topors-isoform1	-	chr10	71125706	71125726	Intron 7	15	0.018	-
Hs	3098	HK1	NM_033498	T04734	Topors-isoform1	-	chr10	71125706	71125726	Intron 7	15	0.018	-
Hs	3098	HK1	NM_033500	T04734	Topors-isoform1	-	chr10	71125706	71125726	Intron 8	15	0.018	-
Hs	10382	TUBB4	NM_006087	T04734	Topors-isoform1	-	chr19	6493801	6493822	Downstream	15	0.018	-
Hs	3320	HSP90AA1	NM_001017963	T04734	Topors-isoform1	+	chr14	102603294	102603315	Intron 1	14.9	0.019	-
Hs	10382	TUBB4	NM_006087	T04734	Topors-isoform1	-	chr19	6497391	6497412	Intron 3	14.9	0.019	-
Hs	7534	YWHAZ	NM_003406	T04734	Topors-isoform1	+	chr8	101950236	101950257	Intron 2	14.9	0.019	-
Hs	7534	YWHAZ	NM_145690	T04734	Topors-isoform1	+	chr8	101950236	101950257	Intron 2	14.9	0.019	-
Hs	498	ATP5A1	NM_001001937	T04734	Topors-isoform1	-	chr18	43675701	43675722	Intron 2	14.8	0.02	-
Hs	498	ATP5A1	NM_004046	T04734	Topors-isoform1	-	chr18	43675701	43675722	Intron 1	14.8	0.02	-
Hs	3320	HSP90AA1	NM_001017963	T04734	Topors-isoform1	-	chr14	102578934	102578955	Intron 1	14.8	0.02	-
Hs	3320	HSP90AA1	NM_001017963	T04734	Topors-isoform1	+	chr14	102581963	102581984	Intron 1	14.8	0.021	-
Hs	7532	YWHAG	NM_012479	T04734	Topors-isoform1	-	chr7	75963851	75963872	Intron 1	14.8	0.021	-
Hs	2023	ENO1	NM_001428	T04734	Topors-isoform1	-	chr1	8924478	8924499	Intron 8	14.7	0.022	-
Hs	2023	ENO1	NM_001428	T04734	Topors-isoform1	-	chr1	8924616	8924637	Intron 8	14.7	0.022	-
Hs	3098	HK1	NM_033497	T04734	Topors-isoform1	+	chr10	71035724	71035745	Intron 1	14.7	0.022	-
Hs	3098	HK1	NM_033498	T04734	Topors-isoform1	+	chr10	71035724	71035745	Intron 1	14.7	0.022	-
Hs	3098	HK1	NM_033500	T04734	Topors-isoform1	+	chr10	71035724	71035745	Intron 1	14.7	0.022	-
Hs	498	ATP5A1	NM_001001937	T04734	Topors-isoform1	+	chr18	43662234	43662255	Downstream	14.6	0.023	-
Hs	498	ATP5A1	NM_001001937	T04734	Topors-isoform1	+	chr18	43662528	43662549	Downstream	14.6	0.023	-
Hs	498	ATP5A1	NM_004046	T04734	Topors-isoform1	+	chr18	43662234	43662255	Downstream	14.6	0.023	-
Hs	498	ATP5A1	NM_004046	T04734	Topors-isoform1	+	chr18	43662528	43662549	Downstream	14.6	0.023	-
Hs	8366	HIST1H4B	NM_003544	T04734	Topors-isoform1	-	chr6	26025527	26025548	Downstream	14.6	0.023	-
Hs	3320	HSP90AA1	NM_001017963	T04734	Topors-isoform1	-	chr14	102577035	102577056	Intron 1	14.6	0.023	-
Hs	7532	YWHAG	NM_012479	T04734	Topors-isoform1	-	chr7	75974621	75974642	Intron 1	14.6	0.024	-
Hs	477	ATP1A2	NM_000702	T04734	Topors-isoform1	+	chr1	160089690	160089711	Intron 1	14.5	0.025	-
Hs	478	ATP1A3	NM_152296	T04734	Topors-isoform1	+	chr19	42478261	42478282	Intron 16	14.4	0.028	-
Hs	4155	MBP	NM_001025101	T04734	Topors-isoform1	+	chr18	74789196	74789217	Intron 2	14.4	0.028	-
Hs	7001	PRDX2	NM_005809	T04734	Topors-isoform1	-	chr19	12908977	12908998	Intron 5	14.4	0.028	-
Hs	7532	YWHAG	NM_012479	T04734	Topors-isoform1	+	chr7	75979904	75979925	Intron 1	14.4	0.028	-
Hs	10382	TUBB4	NM_006087	T04734	Topors-isoform1	-	chr19	6500258	6500279	Intron 3	14.2	0.031	-
Hs	498	ATP5A1	NM_001001937	T04734	Topors-isoform1	+	chr18	43673668	43673689	Intron 3	14.2	0.032	-
Hs	498	ATP5A1	NM_004046	T04734	Topors-isoform1	+	chr18	43673668	43673689	Intron 2	14.2	0.032	-
Hs	478	ATP1A3	NM_152296	T04734	Topors-isoform1	-	chr19	42483585	42483606	Intron 11	14	0.035	-
Hs	4155	MBP	NM_001025101	T04734	Topors-isoform1	-	chr18	74739898	74739919	Intron 3	14.1	0.035	-
Hs	498	ATP5A1	NM_001001937	T04734	Topors-isoform1	+	chr18	43672318	43672339	Intron 3	13.9	0.037	-
Hs	498	ATP5A1	NM_004046	T04734	Topors-isoform1	+	chr18	43672318	43672339	Intron 2	13.9	0.037	-
Hs	3098	HK1	NM_000188	T04734	Topors-isoform1	+	chr10	71155771	71155792	Intron 16	13.9	0.037	-
Hs	3098	HK1	NM_033496	T04734	Topors-isoform1	+	chr10	71155771	71155792	Intron 16	13.9	0.037	-
Hs	3098	HK1	NM_033497	T04734	Topors-isoform1	+	chr10	71155771	71155792	Intron 19	13.9	0.037	-
Hs	3098	HK1	NM_033498	T04734	Topors-isoform1	+	chr10	71155771	71155792	Intron 19	13.9	0.037	-
Hs	3098	HK1	NM_033500	T04734	Topors-isoform1	+	chr10	71155771	71155792	Intron 20	13.9	0.037	-
Hs	3098	HK1	NM_000188	T04734	Topors-isoform1	-	chr10	71133599	71133620	Intron 7	14	0.037	-
Hs	3098	HK1	NM_033496	T04734	Topors-isoform1	-	chr10	71133599	71133620	Intron 7	14	0.037	-
Hs	3098	HK1	NM_033497	T04734	Topors-isoform1	-	chr10	71133599	71133620	Intron 10	14	0.037	-
Hs	3098	HK1	NM_033498	T04734	Topors-isoform1	-	chr10	71133599	71133620	Intron 10	14	0.037	-
Hs	3098	HK1	NM_033500	T04734	Topors-isoform1	-	chr10	71133599	71133620	Intron 11	14	0.037	-
Hs	6812	STXBP1	NM_001032221	T04734	Topors-isoform1	+	chr9	130373389	130373411	Promoter	14	0.037	-
Hs	6812	STXBP1	NM_003165	T04734	Topors-isoform1	+	chr9	130373389	130373411	Promoter	14	0.037	-
Hs	477	ATP1A2	NM_000702	T04734	Topors-isoform1	-	chr1	160110889	160110910	Intron 22	13.8	0.04	-
Hs	478	ATP1A3	NM_152296	T04734	Topors-isoform1	-	chr19	42491013	42491034	Intron 4	13.7	0.043	-
Hs	3098	HK1	NM_033497	T04734	Topors-isoform1	+	chr10	71043088	71043109	Intron 2	13.7	0.043	-
Hs	3098	HK1	NM_033498	T04734	Topors-isoform1	+	chr10	71043088	71043109	Intron 2	13.7	0.043	-
Hs	3098	HK1	NM_033500	T04734	Topors-isoform1	+	chr10	71043088	71043109	Intron 2	13.7	0.043	-
Hs	10382	TUBB4	NM_006087	T04734	Topors-isoform1	+	chr19	6497107	6497128	Intron 3	13.7	0.044	-
Hs	3320	HSP90AA1	NM_001017963	T04734	Topors-isoform1	+	chr14	102595017	102595038	Intron 1	13.7	0.045	-
Hs	3312	HSPA8	NM_006597	T04734	Topors-isoform1	+	chr11	122926303	122926324	Downstream	13.7	0.045	-
Hs	3320	HSP90AA1	NM_001017963	T04734	Topors-isoform1	-	chr14	102595958	102595979	Intron 1	13.6	0.047	-
Hs	3098	HK1	NM_000188	T04734	Topors-isoform1	+	chr10	71142009	71142030	Intron 9	13.6	0.048	-
Hs	3098	HK1	NM_033496	T04734	Topors-isoform1	+	chr10	71142009	71142030	Intron 9	13.6	0.048	-
Hs	3098	HK1	NM_033497	T04734	Topors-isoform1	+	chr10	71142009	71142030	Intron 12	13.6	0.048	-
Hs	3098	HK1	NM_033498	T04734	Topors-isoform1	+	chr10	71142009	71142030	Intron 12	13.6	0.048	-
Hs	3098	HK1	NM_033500	T04734	Topors-isoform1	+	chr10	71142009	71142030	Intron 13	13.6	0.048	-
Hs	6853	SYN1	NM_006950	T04734	Topors-isoform1	-	chrX	47452921	47452942	Intron 5	13.6	0.048	-
Hs	6853	SYN1	NM_133499	T04734	Topors-isoform1	-	chrX	47452921	47452942	Intron 5	13.6	0.048	-
Hs	10382	TUBB4	NM_006087	T04734	Topors-isoform1	+	chr19	6492929	6492950	Downstream	13.6	0.048	-
Hs	7532	YWHAG	NM_012479	T04734	Topors-isoform1	-	chr7	75955730	75955751	Downstream	13.6	0.048	-

## Sheet: TranscriptionFactors
RnaProbe_ID	TFBS	Transcription Factor	Gene Name	Fold Change	p value	FDR
A_23_P32217	TOPORS, LUN-1	TOPORS	Topoisomerase I Binding, Arginine/Serine-Rich, E3 Ubiquitin Protein	1.01	0.67	1.21
A_23_P353652	RSRFC4	MEF2A	Myocyte enhancer factor 2A	1.13	0.11	1.07
A_23_P252062	PPARG	PPARG	Peroxisome Proliferator-Activated Receptor Gamma	0.9	0.19	1.1
A_23_P219176	PPARG-RXRA	RXRA	Retinoid X Receptor, Alpha	0.94	0.34	1.13
A_23_P167081	NIL	REST	RE1-silencing transcription factor	0.88	0.17	1.08
A_23_P105646	bZIP911	ATF1	Cyclic AMP-dependent transcription factor 1	0.918598	0.27455	1.11165
A_23_P209879	bZIP911	ATF2	Cyclic AMP-dependent transcription factor 2	1.07743	0.263743	1.12878
A_23_P120933	bZIP911	ATF4	Cyclic AMP-dependent transcription factor 4	0.901297	0.137964	1.12878
A_23_P119337	bZIP911	ATF5	Cyclic AMP-dependent transcription factor 5	0.724896	0.00548171	1.06274
A_23_P62907	bZIP911	ATF6	Cyclic AMP-dependent transcription factor 6	0.816466	0.0490844	1.02544
A_23_P59163	bZIP911	ATF6B	Activating Transcription Factor 6 Beta	1.0545	0.209365	1.20941
A_23_P361495	bZIP911	ATF7	Cyclic AMP-dependent transcription factor 7	1.01594	0.651296	1.19839
A_23_P211047	bZIP911	BACH1	BTB and CNC homology 1, basic leucine zipper transcription factor 1	0.764162	0.0133888	1.01898
A_23_P30634	bZIP911	BACH2	BTB and CNC homology 1, basic leucine zipper transcription factor 2	1.05583	0.885556	1.19932
A_23_P128974	bZIP911	BATF	basic leucine zipper transcription factor, ATF-like	0.676989	0.00163756	1.12423
A_23_P370682	bZIP911	BATF2	basic leucine zipper transcription factor, ATF-like 2	0.918865	0.157816	1.19359
A_23_P160720	bZIP911	BATF3	basic leucine zipper transcription factor, ATF-like 3	0.739986	0.00373659	1.1271
A_23_P79231	bZIP911	CREB1	cAMP responsive element binding protein 1	0.872564	0.141364	1.08231
A_23_P423389	bZIP911	CREB3	cAMP responsive element binding protein 3	1.02713	0.538601	1.18636
A_23_P150407	bZIP911	CREB3L1	cAMP responsive element binding protein 3-like 1	0.887608	0.182563	1.1023
A_24_P180654	bZIP911	CREB3L2	cAMP responsive element binding protein 3-like 2	0.781731	0.0213995	1.01599
A_23_P108082	bZIP911	CREB3L3	cAMP responsive element binding protein 3-like 3	1.12498	0.158271	1.07992
A_23_P63232	bZIP911	CREB3L4	cAMP responsive element binding protein 3-like 4	0.877935	0.0936417	1.13013
A_23_P157117	bZIP911	CREB5	cAMP responsive element binding protein 5	0.849414	0.0786612	1.06615
A_23_P201979	bZIP911	CREM	cAMP responsive element modulator	1.08362	0.16951	1.18702
A_23_P106194	bZIP911	FOS	FBJ murine osteosarcoma viral oncogene homolog	0.784239	0.0105693	1.16271
A_23_P161624	bZIP911	FOSL1	FOS-like antigen 1	0.945879	0.258728	1.14245
A_23_P218555	bZIP911	FOSL2	FOS-like antigen 2	0.735299	0.00784902	1.12506
A_23_P201538	bZIP911	JUN	jun proto-oncogene	0.70652	0.00310366	1.11535
A_23_P4821	bZIP911	JUNB	Jun B proto-oncogene	0.761518	0.0123083	1.1264
A_23_P365610	bZIP911	JUND	jun D proto-oncogene	1.15468	0.087948	1.08405
A_24_P127719	bZIP911	MAFA	v-maf avian musculoaponeurotic fibrosarcoma oncogene homolog A	0.996417	0.605937	1.21579
A_23_P17345	bZIP911	MAFB	v-maf avian musculoaponeurotic fibrosarcoma oncogene homolog B	0.743938	0.00839512	1.09804
A_23_P13753	bZIP911	NFE2	nuclear factor, erythroid 2	1.05012	0.242557	1.13087
A_23_P5761	bZIP911	NFE2L2	Nuclear Factor, Erythroid 2-Like 2	0.769562	0.016992	1.03279
A_23_P42718	bZIP911	NFE2L3	Nuclear Factor, Erythroid 2-Like 3	0.634858	0.000534634	1.02474
A_23_P32253	bZIP911	NFIL3	Nuclear Factor, Interleukin 3 Regulated	0.817498	0.0448641	1.11853
A_23_P120845	bZIP911	XBP1	X-box binding protein 1	0.76812	0.0182715	1.08145
